# Supplementary material for: MKRN3-mediated ubiquitination of Poly(A)-binding proteins modulates the stability and translation of GNRH1 mRNA in mammalian puberty
Source: Nucleic Acids Res. 2021 Mar 21;49(7):3796–813. doi: 10.1093/nar/gkab155 (PMC8053111; doi:10.1093/nar/gkab155)
Supplement: gkab155_Supplemental_Files [file gkab155_supplemental_files.zip]

Archive with 10 entries (10 files):
- supplementary Figure 1-6.pdf
- supplementary figure legends.doc
- supplementary file 1.zip
- Table S1.docx
- Table S2.docx
- Table S3.docx
- Table S4.xlsx
- Table S5.xlsx
- Table S6.xlsx
- Table S7.xlsx
