# Supplementary material for: MKRN3-mediated ubiquitination of Poly(A)-binding proteins modulates the stability and translation of GNRH1 mRNA in mammalian puberty
Source: Nucleic Acids Res. 2021 Mar 21;49(7):3796–813. doi: 10.1093/nar/gkab155 (PMC8053111; doi:10.1093/nar/gkab155)
Supplement: gkab155_Supplemental_Files [file gkab155_supplemental_files.zip › Table S4.xlsx]

## Sheet: Calculate 
	Figure 5B									Figure 5F								Figure S5D									Figure S5E										Figure S5F									Figure S5I (left)
			First	Second	Third	Mean	half-life(t1/2)					First	Second	Third	Mean	half-life(t1/2)					First	Second	Third	Mean	half-life(t1/2)					First	Second	Third	Mean	half-life(t1/2)						First	Second	Third	Mean	half-life(t1/2)					First
	Vector	0h	1	1	1	1				WT	0h	1	1	1	1				0h	WT	1	1	1	1				Vector	0h	1	1	1	1					Vector	0h	1	1	1	1				Vector	0h	1
		2h	0.916898	0.892856	0.95	0.919918					2h	0.833161	0.838568	0.769859	0.813863				2h		0.642455	0.690956	0.742262	0.691891					2h	0.717806	0.6846	0.757858	0.720088						2h	0.707107	0.644685	0.7457	0.699164					2h	0.779165
		4h	0.728247	0.646699	0.690478	0.688475					4h	0.51919	0.563179	0.60808	0.563483				4h		0.365599	0.480742	0.498846	0.448395					4h	0.533416	0.50581	0.539614	0.52628						4h	0.504642	0.544624	0.524858	0.524708					4h	0.571701
		6h	0.438759	0.457497	0.546641	0.480966	5.79				6h	0.277777	0.358158	0.355437	0.330457	4.62			6h		0.219405	0.329116	0.351111	0.299877	3.54				6h	0.311362	0.280616	0.336031	0.309336	4.09					6h	0.307076	0.302848	0.29937	0.303098	3.99				6h	0.435275
	MKRN3	0h	1	1	1	1				MKRN3(m+/p-)	0h	1	1	1	1			MKRN3-/-	0h	Vector	1	1	1	1				PABPC1	0h	1	1	1	1					PABPC1	0h	1	1	1	1				MKRN3	0h	1
		2h	0.773425	0.692235	0.826259	0.763973					2h	0.860154	0.907309	0.958378	0.908614				2h		0.790041	0.825496	0.726986	0.780841					2h	0.856584	0.854607	0.951538	0.887576						2h	0.97041	0.907519	0.848704	0.908878					2h	0.540862
		4h	0.416966	0.436585	0.525465	0.459672					4h	0.749154	0.70125	0.713013	0.721139				4h		0.566442	0.582367	0.573024	0.573944					4h	0.732043	0.737135	0.809442	0.75954						4h	0.886791	0.852635	0.713672	0.817699					4h	0.429283
		6h	0.294839	0.262066	0.342063	0.299656	3.92				6h	0.535392	0.569066	0.496776	0.533744	6.25			6h		0.459032	0.476319	0.469761	0.468371	5.31				6h	0.670511	0.578344	0.668191	0.639016	8.13					6h	0.628507	0.621288	0.61132	0.620371	7.15				6h	0.195693
	MKRN3(C340G)	0h	1	1	1	1				T.test	P-value								0h	MKRN3	1	1	1	1				PABPC1+MKRN3	0h	1	1	1	1					MKRN3+PABPC1	0h	1	1	1	1				MKRN3 (C340G)	0h	1
		2h	0.875998	0.816958	0.90125	0.864736				WT vs MKRN3(m+/p-) (2h)	0.0577534								2h		0.757858	0.686184	0.68302	0.709021					2h	0.782773	0.752623	0.790041	0.775146						2h	0.816014	0.733736	0.793701	0.78115					2h	0.673617
		4h	0.640084	0.700116	0.64827	0.662823				WT vs MKRN3(m+/p-) (4h)	0.00585939								4h		0.524858	0.439317	0.394109	0.452761					4h	0.595979	0.575678	0.516438	0.562698						4h	0.556068	0.48971	0.604299	0.550026					4h	0.543367
		6h	0.557354	0.379192	0.476429	0.470992	5.7			WT vs MKRN3(m+/p-) (6h)	0.00377559								6h		0.296616	0.215636	0.225313	0.245855	3.62				6h	0.365177	0.400535	0.411796	0.392502	4.73					6h	0.401461	0.347078	0.363493	0.370678	4.6				6h	0.294567
	T.test	P-value																	0h	MKRN3(C340G)	1	1	1	1				PABPC1+MKRN3(C340G)	0h	1	1	1	1					PABPC1(4KR)	0h	1	1	1	1				PABPC1	0h	1
	Vector vs MKRN3 (2h)	0.0211631																	2h		0.647671	0.835088	0.823591	0.768783					2h	0.823591	0.848704	1.03886	0.903718						2h	0.974905	0.952638	0.939523	0.955689					2h	0.888843
	Vector vs MKRN3 (4h)	0.00499264																	4h		0.486327	0.586417	0.649169	0.573971					4h	0.73884	0.721965	0.802923	0.754576						4h	0.880666	0.768438	0.819794	0.822966					4h	0.7457
	Vector vs MKRN3 (6h)	0.0110915																	6h		0.452712	0.41851	0.504642	0.458622	5.18				6h	0.533416	0.581023	0.747425	0.620621	7.43					6h	0.670511	0.621288	0.708742	0.666847	7.5				6h	0.600124
	MKRN3 vs MKRN3 (C340G)(2h)	0.0951025
	MKRN3 vs MKRN3 (C340G)(4h)	0.00144229																T.test	P-value									PABPC1+MKRN3(R365S)	0h	1	1	1	1					MKRN3+PABPC1(4KR)	0h	1	1	1	1				PABPC1+MKRN3	0h	1
	MKRN3 vs MKRN3 (C340G)(6h)	0.0386749																WT vs Vector (2h)	0.0944192										2h	0.903335	0.937354	0.97041	0.937033						2h	0.817902	0.880666	0.819794	0.839454					2h	0.786399
	Vector vs MKRN3 (C340G)(2h)	0.139396																WT vs Vector (4h)	0.0403166										4h	0.732043	0.721965	0.73884	0.730949						4h	0.66281	0.573024	0.708742	0.648192					4h	0.548412
	Vector vs MKRN3 (C340G)(4h)	0.442688																WT vs Vector (6h)	0.0147908										6h	0.631418	0.604299	0.689362	0.641693	7.68					6h	0.557354	0.532185	0.583714	0.557751	7.15				6h	0.362654
	Vector vs MKRN3 (C340G)(6h)	0.878678																WT vs MKRN3 (2h)	0.673777
																		WT vs MKRN3 (4h)	0.942286									PABPC1+MKRN3(P417I)	0h	1	1	1	1				T.test		P-value								PABPC1+MKRN3 (C340G)	0h	1
																		WT vs MKRN3 (6h)	0.324015										2h	0.726986	0.806642	0.810378	0.781335				Vector vs PABPC1 (2h)		0.0102196									2h	0.814131
																		WT vs MKRN3(C340G) (2h)	0.315998										4h	0.597358	0.641713	0.695762	0.644944				Vector vs PABPC1 (4h)		0.00566433									4h	0.653685
																		WT vs MKRN3(C340G) (4h)	0.117706										6h	0.456916	0.445449	0.618423	0.506929	6.22			Vector vs PABPC1 (6h)		5.24406e-07									6h	0.504642
																		WT vs MKRN3(C340G) (6h)	0.0293786																		PABPC1 vs MKRN3+PABPC1 (2h)		0.0407793
																		Vector vs MKRN3 (2h)	0.130048									PABPC1+MKRN3(H420Q)	0h	1	1	1	1				PABPC1 vs MKRN3+PABPC1 (4h)		0.0128178							T.test		P-value
																		Vector vs MKRN3 (4h)	0.0349083										2h	0.886791	0.933033	0.80478	0.874868				PABPC1 vs MKRN3+PABPC1 (6h)		0.000120962							Vector vs MKRN3 (2h)		0.0337773
																		Vector vs MKRN3 (6h)	0.0010274										4h	0.737135	0.777366	0.621288	0.71193				Vector vs PABPC1(4KR) (2h)		0.00119126							Vector vs MKRN3 (4h)		0.000433592
																		Vector vs MKRN3(C340G) (2h)	0.866205										6h	0.548412	0.678302	0.493116	0.573277	6.9			Vector vs PABPC1(4KR) (4h)		0.000976876							Vector vs MKRN3 (6h)		0.00130197
																		Vector vs MKRN3(C340G) (4h)	0.999571																		Vector vs PABPC1(4KR) (6h)		0.000138351							MKRN3 vs MKRN3(C340G) (2h)		0.333864
																		Vector vs MKRN3(C340G) (6h)	0.722089								T.test		P-value								PABPC1(4KR) vs MKRN3+PABPC1(4KR) (2h)		0.00727429							MKRN3 vs MKRN3(C340G) (4h)		0.00848743
																		MKRN3 vs MKRN3(C340G) (2h)	0.41242								Vector vs PABPC1 (2h)		0.0120055								PABPC1(4KR) vs MKRN3+PABPC1(4KR) (4h)		0.0272469							MKRN3 vs MKRN3(C340G) (6h)		0.00317408
																		MKRN3 vs MKRN3(C340G) (4h)	0.117751								Vector vs PABPC1 (4h)		0.000996791								PABPC1(4KR) vs MKRN3+PABPC1(4KR) (6h)		0.0205502							Vector vs PABPC1 (2h)		0.08827
																		MKRN3 vs MKRN3(C340G) (6h)	0.00400466								Vector vs PABPC1 (6h)		0.000656254								MKRN3+PABPC1 vs MKRN3+PABPC1(4KR) (2h)		0.143199							Vector vs PABPC1 (4h)		0.00180427
																											PABPC1 vs MKRN3+PABPC1 (2h)		0.0296771								MKRN3+PABPC1 vs MKRN3+PABPC1(4KR) (4h)		0.131429							Vector vs PABPC1 (6h)		0.0152446
																											PABPC1 vs MKRN3+PABPC1 (4h)		0.00469243								MKRN3+PABPC1 vs MKRN3+PABPC1(4KR) (6h)		0.00103525							PABPC1 vs PABPC1+MKRN3 (2h)		0.0886443
																											PABPC1 vs MKRN3+PABPC1 (6h)		0.00180368																	PABPC1 vs PABPC1+MKRN3 (4h)		0.00088021
																											PABPC1+MKRN3 vs PABPC1+MKRN3(C340G) (2h)		0.135518																	PABPC1 vs PABPC1+MKRN3 (6h)		0.00229964
																											PABPC1+MKRN3 vs PABPC1+MKRN3(C340G) (4h)		0.00501858																	PABPC1+ MKRN3 vs PABPC1+MKRN3(C340G) (2h)		0.130045
																											PABPC1+MKRN3 vs PABPC1+MKRN3(C340G) (6h)		0.0263727																	PABPC1+ MKRN3 vs PABPC1+MKRN3(C340G) (4h)		0.00130705
																											PABPC1+MKRN3 vs PABPC1+MKRN3(R365S) (2h)		0.00197669																	PABPC1+ MKRN3 vs PABPC1+MKRN3(C340G) (6h)		0.000912946
																											PABPC1+MKRN3 vs PABPC1+MKRN3(R365S) (4h)		0.00230468
																											PABPC1+MKRN3 vs PABPC1+MKRN3(R365S) (6h)		0.000975081
																											PABPC1+MKRN3 vs PABPC1+MKRN3(P417I) (2h)		0.844124
																											PABPC1+MKRN3 vs PABPC1+MKRN3(P417I) (4h)		0.091132
																											PABPC1+MKRN3 vs PABPC1+MKRN3(P417I) (6h)		0.117836
																											PABPC1+MKRN3 vs PABPC1+MKRN3(H420Q) (2h)		0.063762
																											PABPC1+MKRN3 vs PABPC1+MKRN3(H420Q) (4h)		0.0467971
																											PABPC1+MKRN3 vs PABPC1+MKRN3(H420Q) (6h)		0.0331882
[truncated: 22 more columns]

## Sheet: Figure 5B first
origin File name	Figure 5B first
Sample name	Well	Ct value (GAPDH)	Ct mean (GAPDH)	Well	Ct value (Gnrh1)	Ct mean (Gnrh1)	△Ct mean	△△Ct	2（-△△Ct ）	100% to 0h
Vector 0h	B1	Undetermined		E1	22.807
	B2	17.491		E2	22.477
	B3	17.564	17.5275	E3	22.182	22.4887	4.96117	0	1	1
Vector 2h	B4	17.123		E4	22.325
	B5	17.355		E5	22.231
	B6	17.045	17.1743	E6	22.226	22.2607	5.08633	0.125167	0.916898	0.916898
Vector 4h	B7	17.178		E7	22.609
	B8	17.039		E8	22.592
	B9	17.223	17.1467	E9	22.495	22.5653	5.41867	0.4575	0.728247	0.728247
Vector 6h	B10	17.305		E10	23.27
	B11	17.472		E11	23.474
	B12	17.457	17.4113	E12	23.939	23.561	6.14967	1.1885	0.438759	0.438759
MKRN3 0h	C1	17.441		F1	23.212
	C2	17.423		F2	23.059
	C3	17.4	17.4213	F3	22.966	23.079	5.65767	0.6965	0.617067	1
MKRN3 2h	C4	17.23		F4	23.238
	C5	17.122		F5	23.276
	C6	17.314	17.222	F6	23.237	23.2503	6.02833	1.06717	0.477255	0.773425
MKRN3 4h	C7	17.137		F7	24.025
	C8	16.972		F8	23.995
	C9	17.15	17.0863	F9	23.998	24.006	6.91967	1.9585	0.257296	0.416966
MKRN3 6h	C10	17.259		F10	24.593
	C11	17.319		F11	24.79
	C12	17.511	17.363	F12	24.965	24.7827	7.41967	2.4585	0.181936	0.294839
MKRN3(C340G) 0h	D1	17.583		G1	22.457
	D2	17.214		G2	22.318
	D3	17.113	17.3033	G3	22.053	22.276	4.97267	0.0115	0.99206	1
MKRN3(C340G) 2h	D4	16.993		G4	22.225
	D5	16.969		G5	22.105
	D6	17.025	16.9957	G6	22.148	22.1593	5.16367	0.2025	0.869043	0.875998
MKRN3(C340G) 4h	D7	16.987		G7	22.538
	D8	16.965		G8	22.652
	D9	17.094	17.0153	G9	22.705	22.6317	5.61633	0.655167	0.635002	0.640084
MKRN3(C340G) 6h	D10	17.05		G10	23.086
	D11	17.187		G11	23.226
	D12	17.903	17.38	G12	23.276	23.196	5.816	0.854833	0.552929	0.557354

## Sheet: Figure 5B second
origin File name	Figure 5B second
Sample name	Well	Ct value (GAPDH)	Ct mean (GAPDH)	Well	Ct value (Gnrh1)	Ct mean (Gnrh1)	△Ct mean	△△Ct	2（-△△Ct ）	100% to 0h
Vector 0h	B1	Undetermined		E1	22.746
	B2	17.63		E2	22.428
	B3	17.617	17.6235	E3	22.235	22.4697	4.84617	0	1	1
Vector 2h	B4	17.538		E4	22.392
	B5	17.401		E5	22.33
	B6	17.178	17.3723	E6	22.424	22.382	5.00967	0.1635	0.892856	0.892856
Vector 4h	B7	17.196		E7	22.772
	B8	17.255		E8	22.814
	B9	17.49	17.3137	E9	22.78	22.7887	5.475	0.628833	0.646699	0.646699
Vector 6h	B10	17.56		E10	23.253
	B11	17.57		E11	23.535
	B12	17.696	17.6087	E12	23.961	23.583	5.97433	1.12817	0.457497	0.457497
MKRN3 0h	C1	17.572		F1	23.307
	C2	17.549		F2	23.101
	C3	17.441	17.5207	F3	22.938	23.1153	5.59467	0.7485	0.595222	1
MKRN3 2h	C4	17.511		F4	23.579
	C5	17.186		F5	23.475
	C6	17.425	17.374	F6	23.444	23.4993	6.12533	1.27917	0.412033	0.692235
MKRN3 4h	C7	17.331		F7	24.042
	C8	17.072		F8	24.017
	C9	17.406	17.2697	F9	24.121	24.06	6.79033	1.94417	0.259865	0.436585
MKRN3 6h	C10	17.414		F10	24.859
	C11	17.413		F11	24.946
	C12	17.638	17.4883	F12	25.24	25.015	7.52667	2.6805	0.155987	0.262066
MKRN3(C340G) 0h	D1	17.709（omit）		G1	22.425
	D2	17.256		G2	22.302
	D3	17.268	17.262	G3	22.037	22.2547	4.99267	0.1465	0.90344	1
MKRN3(C340G) 2h	D4	16.904		G4	22.45
	D5	17.128		G5	22.328
	D6	17.212	17.0813	G6	22.319	22.3657	5.28433	0.438167	0.738072	0.816958
MKRN3(C340G) 4h	D7	17.127		G7	22.571
	D8	17.148		G8	22.636
	D9	17.239	17.1713	G9	22.828	22.6783	5.507	0.660833	0.632513	0.700116
MKRN3(C340G) 6h	D10	17.3		G10	23.863
	D11	17.39		G11	24.016
	D12	17.957	17.549	G12	23.943	23.9407	6.39167	1.5455	0.342577	0.379192
			Sample 1	Target 1	UNKNOWN	SYBR-None
			Sample 1	Target 1	UNKNOWN	SYBR-None	17.63	17.6236	0.00880431	NaN
			Sample 1	Target 1	UNKNOWN	SYBR-None	17.617	17.6236	0.00880431	NaN
			Sample 2	Target 1	UNKNOWN	SYBR-None	17.538	17.3722	0.181291	NaN
			Sample 2	Target 1	UNKNOWN	SYBR-None	17.401	17.3722	0.181291	NaN
			Sample 2	Target 1	UNKNOWN	SYBR-None	17.178	17.3722	0.181291	NaN
			Sample 3	Target 1	UNKNOWN	SYBR-None	17.196	17.3139	0.15573	NaN
			Sample 3	Target 1	UNKNOWN	SYBR-None	17.255	17.3139	0.15573	NaN
			Sample 3	Target 1	UNKNOWN	SYBR-None	17.49	17.3139	0.15573	NaN
			Sample 4	Target 1	UNKNOWN	SYBR-None	17.56	17.6085	0.075858	NaN
			Sample 4	Target 1	UNKNOWN	SYBR-None	17.57	17.6085	0.075858	NaN
			Sample 4	Target 1	UNKNOWN	SYBR-None	17.696	17.6085	0.075858	NaN
			Sample 5	Target 1	UNKNOWN	SYBR-None	17.572	17.5208	0.0704059	NaN
			Sample 5	Target 1	UNKNOWN	SYBR-None	17.549	17.5208	0.0704059	NaN
			Sample 5	Target 1	UNKNOWN	SYBR-None	17.441	17.5208	0.0704059	NaN
			Sample 6	Target 1	UNKNOWN	SYBR-None	17.511	17.3737	0.168134	NaN
			Sample 6	Target 1	UNKNOWN	SYBR-None	17.186	17.3737	0.168134	NaN
			Sample 6	Target 1	UNKNOWN	SYBR-None	17.425	17.3737	0.168134	NaN
			Sample 7	Target 1	UNKNOWN	SYBR-None	17.331	17.2696	0.174898	NaN
			Sample 7	Target 1	UNKNOWN	SYBR-None	17.072	17.2696	0.174898	NaN
			Sample 7	Target 1	UNKNOWN	SYBR-None	17.406	17.2696	0.174898	NaN
			Sample 8	Target 1	UNKNOWN	SYBR-None	17.414	17.4885	0.129743	NaN
			Sample 8	Target 1	UNKNOWN	SYBR-None	17.413	17.4885	0.129743	NaN
			Sample 8	Target 1	UNKNOWN	SYBR-None	17.638	17.4885	0.129743	NaN
			Sample 9	Target 1	UNKNOWN	SYBR-None	17.709	17.4113	0.258281	NaN
			Sample 9	Target 1	UNKNOWN	SYBR-None	17.256	17.4113	0.258281	NaN
			Sample 9	Target 1	UNKNOWN	SYBR-None	17.268	17.4113	0.258281	NaN
			Sample 10	Target 1	UNKNOWN	SYBR-None	16.904	17.0814	0.159353	NaN
			Sample 10	Target 1	UNKNOWN	SYBR-None	17.128	17.0814	0.159353	NaN
			Sample 10	Target 1	UNKNOWN	SYBR-None	17.212	17.0814	0.159353	NaN
			Sample 11	Target 1	UNKNOWN	SYBR-None	17.127	17.1715	0.0591919	NaN
			Sample 11	Target 1	UNKNOWN	SYBR-None	17.148	17.1715	0.0591919	NaN
			Sample 11	Target 1	UNKNOWN	SYBR-None	17.239	17.1715	0.0591919	NaN
			Sample 12	Target 1	UNKNOWN	SYBR-None	17.3	17.5489	0.35594	NaN
			Sample 12	Target 1	UNKNOWN	SYBR-None	17.39	17.5489	0.35594	NaN
			Sample 12	Target 1	UNKNOWN	SYBR-None	17.957	17.5489	0.35594	NaN
			Sample 1	Target 2	UNKNOWN	SYBR-None	22.746	22.4699	0.257788	NaN
			Sample 1	Target 2	UNKNOWN	SYBR-None	22.428	22.4699	0.257788	NaN
			Sample 1	Target 2	UNKNOWN	SYBR-None	22.235	22.4699	0.257788	NaN
			Sample 2	Target 2	UNKNOWN	SYBR-None	22.392	22.3822	0.0478332	NaN
			Sample 2	Target 2	UNKNOWN	SYBR-None	22.33	22.3822	0.0478332	NaN
			Sample 2	Target 2	UNKNOWN	SYBR-None	22.424	22.3822	0.0478332	NaN
			Sample 3	Target 2	UNKNOWN	SYBR-None	22.772	22.7885	0.022466	NaN
			Sample 3	Target 2	UNKNOWN	SYBR-None	22.814	22.7885	0.022466	NaN
			Sample 3	Target 2	UNKNOWN	SYBR-None	22.78	22.7885	0.022466	NaN
			Sample 4	Target 2	UNKNOWN	SYBR-None	23.253	23.5827	0.356372	NaN
			Sample 4	Target 2	UNKNOWN	SYBR-None	23.535	23.5827	0.356372	NaN
			Sample 4	Target 2	UNKNOWN	SYBR-None	23.961	23.5827	0.356372	NaN
			Sample 5	Target 2	UNKNOWN	SYBR-None	23.307	23.1153	0.184635	NaN
			Sample 5	Target 2	UNKNOWN	SYBR-None	23.101	23.1153	0.184635	NaN
			Sample 5	Target 2	UNKNOWN	SYBR-None	22.938	23.1153	0.184635	NaN
			Sample 6	Target 2	UNKNOWN	SYBR-None	23.579	23.4991	0.0707488	NaN
			Sample 6	Target 2	UNKNOWN	SYBR-None	23.475	23.4991	0.0707488	NaN
			Sample 6	Target 2	UNKNOWN	SYBR-None	23.444	23.4991	0.0707488	NaN
			Sample 7	Target 2	UNKNOWN	SYBR-None	24.042	24.06	0.0545014	NaN
			Sample 7	Target 2	UNKNOWN	SYBR-None	24.017	24.06	0.0545014	NaN
			Sample 7	Target 2	UNKNOWN	SYBR-None	24.121	24.06	0.0545014	NaN
			Sample 8	Target 2	UNKNOWN	SYBR-None	24.859	25.0148	0.19999	NaN
			Sample 8	Target 2	UNKNOWN	SYBR-None	24.946	25.0148	0.19999	NaN
			Sample 8	Target 2	UNKNOWN	SYBR-None	25.24	25.0148	0.19999	NaN
			Sample 9	Target 2	UNKNOWN	SYBR-None	22.425	22.2546	0.198495	NaN
			Sample 9	Target 2	UNKNOWN	SYBR-None	22.302	22.2546	0.198495	NaN
			Sample 9	Target 2	UNKNOWN	SYBR-None	22.037	22.2546	0.198495	NaN
			Sample 10	Target 2	UNKNOWN	SYBR-None	22.45	22.3655	0.0734017	NaN
			Sample 10	Target 2	UNKNOWN	SYBR-None	22.328	22.3655	0.0734017	NaN
			Sample 10	Target 2	UNKNOWN	SYBR-None	22.319	22.3655	0.0734017	NaN
			Sample 11	Target 2	UNKNOWN	SYBR-None	22.571	22.6786	0.133787	NaN
			Sample 11	Target 2	UNKNOWN	SYBR-None	22.636	22.6786	0.133787	NaN
			Sample 11	Target 2	UNKNOWN	SYBR-None	22.828	22.6786	0.133787	NaN
			Sample 12	Target 2	UNKNOWN	SYBR-None	23.863	23.9407	0.076741	NaN
			Sample 12	Target 2	UNKNOWN	SYBR-None	24.016	23.9407	0.076741	NaN
			Sample 12	Target 2	UNKNOWN	SYBR-None	23.943	23.9407	0.076741	NaN

## Sheet: Figure 5B third
origin File name	Figure 5B third
Sample name	Well	Ct value (GAPDH)	Ct mean (GAPDH)	Well	Ct value (Gnrh1)	Ct mean (Gnrh1)	△Ct mean	△△Ct	2（-△△Ct ）	100% to 0h
Vector 0h	A10	17.273		E1	22.984
	B2	17.551		E2	22.651
	B3	17.235	17.353	E3	22.443	22.6927	5.33967	0	1	1
Vector 2h	B4	17.278		E4	22.628
	B5	17.398		E5	22.727
	B6	17.07	17.2487	E6	22.632	22.6623	5.41367	0.074	0.95	0.95
Vector 4h	B7	17.096		E7	22.956
	B8	16.932		E8	22.882
	B9	17.197	17.075	E9	23.009	22.949	5.874	0.534333	0.690478	0.690478
Vector 6h	B10	17.448		E10	23.371
	B11	17.347		E11	23.434
	B12	17.297	17.364	E12	23.92	23.575	6.211	0.871333	0.546641	0.546641
MKRN3 0h	C1	17.225		F1	23.643
	C2	17.247		F2	23.371
	C3	17.241	17.2377	F3	23.189	23.401	6.16333	0.823667	0.565004	1
MKRN3 2h	C4	17.176		F4	23.711
	C5	17.051		F5	23.563
	C6	17.373	17.2	F6	23.642	23.6387	6.43867	1.099	0.46684	0.826259
MKRN3 4h	C7	17.366		F7	24.123
	C8	16.895		F8	24.267
	C9	17.039	17.1	F9	24.185	24.1917	7.09167	1.752	0.29689	0.525465
MKRN3 6h	C10	17.153		F10	24.855
	C11	17.258		F11	24.902
	C12	17.323	17.2447	F12	25.11	24.9557	7.711	2.37133	0.193267	0.342063
MKRN3(C340G) 0h	D1	17.648		G1	22.837
	D2	17.319		G2	22.572
	D3	17.267	17.4113	G3	22.423	22.6107	5.19933	-0.140333	1.10216	1
MKRN3(C340G) 2h	D4	17.066		G4	22.493
	D5	17.015		G5	22.334
	D6	17.009	17.03	G6	22.311	22.3793	5.34933	0.00966667	0.993322	0.90125
MKRN3(C340G) 4h	D7	17.048		G7	22.926
	D8	17.066		G8	22.852
	D9	17.027	17.047	G9	22.837	22.8717	5.82467	0.485	0.714497	0.64827
MKRN3(C340G) 6h	D10	17.074		G10	23.55
	D11	17.263		G11	23.667
	D12	17.925	17.4207	G12	23.852	23.6897	6.269	0.929333	0.525101	0.476429
				Sample 1	Target 1	UNKNOWN	SYBR-None	17.273	17.3528	0.172328	NaN
				Sample 1	Target 1	UNKNOWN	SYBR-None	17.551	17.3528	0.172328	NaN
				Sample 1	Target 1	UNKNOWN	SYBR-None	17.235	17.3528	0.172328	NaN
				Sample 2	Target 1	UNKNOWN	SYBR-None	17.278	17.2486	0.165917	NaN
				Sample 2	Target 1	UNKNOWN	SYBR-None	17.398	17.2486	0.165917	NaN
				Sample 2	Target 1	UNKNOWN	SYBR-None	17.07	17.2486	0.165917	NaN
				Sample 3	Target 1	UNKNOWN	SYBR-None	17.096	17.075	0.133941	NaN
				Sample 3	Target 1	UNKNOWN	SYBR-None	16.932	17.075	0.133941	NaN
				Sample 3	Target 1	UNKNOWN	SYBR-None	17.197	17.075	0.133941	NaN
				Sample 4	Target 1	UNKNOWN	SYBR-None	17.448	17.3642	0.0768204	NaN
				Sample 4	Target 1	UNKNOWN	SYBR-None	17.347	17.3642	0.0768204	NaN
				Sample 4	Target 1	UNKNOWN	SYBR-None	17.297	17.3642	0.0768204	NaN
				Sample 5	Target 1	UNKNOWN	SYBR-None	17.225	17.2375	0.011524	NaN
				Sample 5	Target 1	UNKNOWN	SYBR-None	17.247	17.2375	0.011524	NaN
				Sample 5	Target 1	UNKNOWN	SYBR-None	17.241	17.2375	0.011524	NaN
				Sample 6	Target 1	UNKNOWN	SYBR-None	17.176	17.2001	0.16228	NaN
				Sample 6	Target 1	UNKNOWN	SYBR-None	17.051	17.2001	0.16228	NaN
				Sample 6	Target 1	UNKNOWN	SYBR-None	17.373	17.2001	0.16228	NaN
				Sample 7	Target 1	UNKNOWN	SYBR-None	17.366	17.1	0.2413	NaN
				Sample 7	Target 1	UNKNOWN	SYBR-None	16.895	17.1	0.2413	NaN
				Sample 7	Target 1	UNKNOWN	SYBR-None	17.039	17.1	0.2413	NaN
				Sample 8	Target 1	UNKNOWN	SYBR-None	17.153	17.2445	0.085836	NaN
				Sample 8	Target 1	UNKNOWN	SYBR-None	17.258	17.2445	0.085836	NaN
				Sample 8	Target 1	UNKNOWN	SYBR-None	17.323	17.2445	0.085836	NaN
				Sample 9	Target 1	UNKNOWN	SYBR-None	17.648	17.4113	0.206393	NaN
				Sample 9	Target 1	UNKNOWN	SYBR-None	17.319	17.4113	0.206393	NaN
				Sample 9	Target 1	UNKNOWN	SYBR-None	17.267	17.4113	0.206393	NaN
				Sample 10	Target 1	UNKNOWN	SYBR-None	17.066	17.0299	0.0310182	NaN
				Sample 10	Target 1	UNKNOWN	SYBR-None	17.015	17.0299	0.0310182	NaN
				Sample 10	Target 1	UNKNOWN	SYBR-None	17.009	17.0299	0.0310182	NaN
				Sample 11	Target 1	UNKNOWN	SYBR-None	17.048	17.0469	0.0195829	NaN
				Sample 11	Target 1	UNKNOWN	SYBR-None	17.066	17.0469	0.0195829	NaN
				Sample 11	Target 1	UNKNOWN	SYBR-None	17.027	17.0469	0.0195829	NaN
				Sample 12	Target 1	UNKNOWN	SYBR-None	17.074	17.4205	0.446827	NaN
				Sample 12	Target 1	UNKNOWN	SYBR-None	17.263	17.4205	0.446827	NaN
				Sample 12	Target 1	UNKNOWN	SYBR-None	17.925	17.4205	0.446827	NaN
				Sample 1	Target 2	UNKNOWN	SYBR-None	22.984	22.6927	0.272526	NaN
				Sample 1	Target 2	UNKNOWN	SYBR-None	22.651	22.6927	0.272526	NaN
				Sample 1	Target 2	UNKNOWN	SYBR-None	22.443	22.6927	0.272526	NaN
				Sample 2	Target 2	UNKNOWN	SYBR-None	22.628	22.6621	0.055949	NaN
				Sample 2	Target 2	UNKNOWN	SYBR-None	22.727	22.6621	0.055949	NaN
				Sample 2	Target 2	UNKNOWN	SYBR-None	22.632	22.6621	0.055949	NaN
				Sample 3	Target 2	UNKNOWN	SYBR-None	22.956	22.949	0.0641452	NaN
				Sample 3	Target 2	UNKNOWN	SYBR-None	22.882	22.949	0.0641452	NaN
				Sample 3	Target 2	UNKNOWN	SYBR-None	23.009	22.949	0.0641452	NaN
				Sample 4	Target 2	UNKNOWN	SYBR-None	23.371	23.5752	0.300274	NaN
				Sample 4	Target 2	UNKNOWN	SYBR-None	23.434	23.5752	0.300274	NaN
				Sample 4	Target 2	UNKNOWN	SYBR-None	23.92	23.5752	0.300274	NaN
				Sample 5	Target 2	UNKNOWN	SYBR-None	23.643	23.4009	0.228423	NaN
				Sample 5	Target 2	UNKNOWN	SYBR-None	23.371	23.4009	0.228423	NaN
				Sample 5	Target 2	UNKNOWN	SYBR-None	23.189	23.4009	0.228423	NaN
				Sample 6	Target 2	UNKNOWN	SYBR-None	23.711	23.6387	0.0738947	NaN
				Sample 6	Target 2	UNKNOWN	SYBR-None	23.563	23.6387	0.0738947	NaN
				Sample 6	Target 2	UNKNOWN	SYBR-None	23.642	23.6387	0.0738947	NaN
				Sample 7	Target 2	UNKNOWN	SYBR-None	24.123	24.1919	0.0724853	NaN
				Sample 7	Target 2	UNKNOWN	SYBR-None	24.267	24.1919	0.0724853	NaN
				Sample 7	Target 2	UNKNOWN	SYBR-None	24.185	24.1919	0.0724853	NaN
				Sample 8	Target 2	UNKNOWN	SYBR-None	24.855	24.9556	0.135633	NaN
				Sample 8	Target 2	UNKNOWN	SYBR-None	24.902	24.9556	0.135633	NaN
				Sample 8	Target 2	UNKNOWN	SYBR-None	25.11	24.9556	0.135633	NaN
				Sample 9	Target 2	UNKNOWN	SYBR-None	22.837	22.6105	0.209395	NaN
				Sample 9	Target 2	UNKNOWN	SYBR-None	22.572	22.6105	0.209395	NaN
				Sample 9	Target 2	UNKNOWN	SYBR-None	22.423	22.6105	0.209395	NaN
				Sample 10	Target 2	UNKNOWN	SYBR-None	22.493	22.3792	0.0988293	NaN
				Sample 10	Target 2	UNKNOWN	SYBR-None	22.334	22.3792	0.0988293	NaN
				Sample 10	Target 2	UNKNOWN	SYBR-None	22.311	22.3792	0.0988293	NaN
				Sample 11	Target 2	UNKNOWN	SYBR-None	22.926	22.8716	0.0478662	NaN
				Sample 11	Target 2	UNKNOWN	SYBR-None	22.852	22.8716	0.0478662	NaN
				Sample 11	Target 2	UNKNOWN	SYBR-None	22.837	22.8716	0.0478662	NaN
				Sample 12	Target 2	UNKNOWN	SYBR-None	23.55	23.6896	0.151974	NaN
				Sample 12	Target 2	UNKNOWN	SYBR-None	23.667	23.6896	0.151974	NaN
				Sample 12	Target 2	UNKNOWN	SYBR-None	23.852	23.6896	0.151974	NaN

## Sheet: Figure 5F first 
origin File name	Figure 5F first
Sample name	Well	Ct value (GAPDH)	Ct mean (GAPDH)	Well	Ct value (Gnrh1)	Ct mean (Gnrh1)	△Ct mean	△△Ct	2（-△△Ct ）	100% to 0h
WT 0h	C1	17.479		E1	23.789
	C2	17.495		E2	23.396
	C3	17.551	17.5083	E3	23.238	23.4743	5.966	0	1	1
WT 2h	C4	17.531		E4	23.722
	C5	17.248		E5	23.739
	C6	17.656	17.4783	E6	23.662	23.7077	6.22933	0.263333	0.833161	0.833161
WT 4h	C7	17.551		E7	24.32
	C8	17.188		E8	24.231
	C9	17.367	17.3687	E9	24.29	24.2803	6.91167	0.945667	0.51919	0.51919
WT 6h	C10	17.304		E10	24.933
	C11	17.506		E11	25.176
	C12	17.782	17.5307	E12	25.925	25.3447	7.814	1.848	0.277777	0.277777
MKRN3(m+/p-) 0h	D1	17.745		F1	23.241
	D2	17.371		F2	23.071
	D3	17.242	17.4527	F3	22.928	23.08	5.62733	-0.338667	1.26459	1
MKRN3(m+/p-) 2h	D4	17.243		F4	23.093
	D5	17.165		F5	22.99
	D6	17.089	17.1657	F6	22.948	23.0103	5.84467	-0.121333	1.08774	0.860154
MKRN3(m+/p-) 4h	D7	17.122		F7	23.165
	D8	17.119		F8	23.189
	D9	17.236	17.159	F9	23.255	23.203	6.044	0.078	0.94737	0.749154
MKRN3(m+/p-) 6h	D10	17.211		F10	23.804
	D11	17.306		F11	23.919
	D12	17.936	17.4843	F12	24.316	24.013	6.52867	0.562667	0.67705	0.535392

## Sheet: Figure 5F second
origin File name	Figure 5F second
Sample name	Well	Ct value (GAPDH)	Ct mean (GAPDH)	Well	Ct value (Gnrh1)	Ct mean (Gnrh1)	△Ct mean	△△Ct	2（-△△Ct ）	100% to 0h
WT 0h	B2	17.666		E1	24.335
	B3	17.708		E2	24.09
	B4	17.41	17.5947	E3	23.84	24.0883	6.49367	0	1	1
WT 2h	C4	17.145		E4	24.036
	C5	17.206		E5	24.028
	C6	17.592	17.3143	E6	24.122	24.062	6.74767	0.254	0.838568	0.838568
WT 4h	C7	17.644		E7	24.749
	C8	17.113		E8	24.625
	C9	17.307	17.3547	E9	24.656	24.6767	7.322	0.828333	0.563179	0.563179
WT 6h	C10	17.478		E10	25.24
	C11	17.501		E11	25.342
	C12	17.589	17.5227	E12	25.911	25.4977	7.975	1.48133	0.358158	0.358158
MKRN3(m+/p-) 0h	D1	17.712		F1	23.485
	D2	17.443		F2	23.205
	D3	17.187	17.4473	F3	22.997	23.229	5.78167	-0.712	1.63807	1
MKRN3(m+/p-) 2h	D4	17.23		F4	23.012
	D5	17.009		F5	22.998
	D6	16.982	17.0737	F6	22.977	22.9957	5.922	-0.571667	1.48624	0.907309
MKRN3(m+/p-) 4h	D7	17.007		F7	23.374
	D8	17.049		F8	23.396
	D9	17.29	17.1153	F9	23.457	23.409	6.29367	-0.2	1.1487	0.70125
MKRN3(m+/p-) 6h	D10	17.314		F10	23.933
	D11	17.394		F11	24.103
	D12	17.92	17.5427	F12	24.377	24.1377	6.595	0.101333	0.932171	0.569066

## Sheet: Figure 5F third
origin File name	Figure 5F third
Sample name	Well	Ct value (GAPDH)	Ct mean (GAPDH)	Well	Ct value (Gnrh1)	Ct mean (Gnrh1)	△Ct mean	△△Ct	2（-△△Ct ）	100% to 0h
WT 0h	C1	18.459		E1	24.948
	C2	18.469		E2	24.552
	C3	18.331	18.4197	E3	24.28	24.5933	6.17367	0	1	1
WT 2h	C4	18.421		E4	24.895
	C5	18.196		E5	24.901
	C6	18.396	18.3377	E6	24.87	24.8887	6.551	0.377333	0.769859	0.769859
WT 4h	C7	18.328		E7	25.139
	C8	18.025		E8	25.074
	C9	18.288	18.2137	E9	25.102	25.105	6.89133	0.717667	0.60808	0.60808
WT 6h	C10	18.345		E10	25.766
	C11	18.589		E11	25.994
	C12	18.515	18.483	E12	26.687	26.149	7.666	1.49233	0.355437	0.355437
MKRN3(m+/p-) 0h	D1	18.635		F1	23.877
	D2	18.323		F2	23.562
	D3	18.092	18.35	F3	23.291	23.5767	5.22667	-0.947	1.92786	1
MKRN3(m+/p-) 2h	D4	18.101		F4	23.424
	D5	18.061		F5	23.384
	D6	18.128	18.0967	F6	23.346	23.3847	5.288	-0.885667	1.84762	0.958378
MKRN3(m+/p-) 4h	D7	18.011		F7	23.732
	D8	18.114		F8	23.788
	D9	18.086	18.0703	F9	23.835	23.785	5.71467	-0.459	1.37459	0.713013
MKRN3(m+/p-) 6h	D10	18.04		F10	24.417
	D11	18.279		F11	24.704
	D12	18.922	18.4137	F12	24.828	24.6497	6.236	0.0623333	0.957714	0.496776

## Sheet: Figure S5D first 
	origin File name	Figure S5D first
	Sample name	Well	Ct value (Renilla)	Ct mean (Renilla)	Well	Ct value (Firefy)	Ct mean (Firefy)	△Ct mean	△△Ct	2（-△△Ct ）	100% to 0h
	WT 0h	A1	25.71		E1	16.93
		A2	26.13(omit)		E2	16.91
		A3	25.98	25.845	E3	16.86	16.9	-8.945	0	1	1
	WT 2h	A4	25.92		E4	17.34
		A5	25.51		E5	17.28
		A6	25.4	25.61	E6	17.29	17.3033	-8.30667	0.638333	0.642455	0.642455
	WT 4h	A7	25.21		E7	17.97
		A8	25.97		E8	18.04
		A9	25.36	25.5133	E9	18.05	18.02	-7.49333	1.45167	0.365599	0.365599
	WT 6h	A10	25.7		E10	18.88
		A11	25.6		E11	18.97
		A12	25.81	25.7033	E12	18.99	18.9467	-6.75667	2.18833	0.219405	0.219405
MKRN3-/-	Vector 0h	B1	25.87		F1	16.26
		B2	25.43		F2	16.21
		B3	26.12	25.8067	F3	16.26	16.2433	-9.56333	-0.618333	1.5351	1
	Vector 2h	B4	25.72		F4	16.45
		B5	25.71		F5	16.47
		B6	25.71	25.7133	F6	16.55	16.49	-9.22333	-0.278333	1.21279	0.790041
	Vector 4h	B7	25.94		F7	16.93
		B8	25.63		F8	16.99
		B9	25.67	25.7467	F9	17.09	17.0033	-8.74333	0.201667	0.869545	0.566442
	Vector 6h	B10	26.05		F10	17.44
		B11	25.78		F11	17.4
		B12	25.84	25.89	F12	17.51	17.45	-8.44	0.505	0.70466	0.459032
	MKRN3 0h	C1	25.4		G1	17.41
		C2	25.71		G2	17.52
		C3	25.49	25.5333	G3	17.48	17.47	-8.06333	0.881667	0.54274	1
	MKRN3 2h	C4	25.49		G4	17.82
		C5	25.61		G5	17.88
		C6	25.6	25.5667	G6	18.01	17.9033	-7.66333	1.28167	0.41132	0.757858
	MKRN3 4h	C7	25.65		G7	18.54
		C8	25.58		G8	18.49
		C9	25.73	25.6533	G9	18.53	18.52	-7.13333	1.81167	0.284862	0.524858
	MKRN3 6h	C10	25.73		G10	19.38
		C11	25.62		G11	19.35
		C12	25.68	25.6767	G12	19.37	19.3667	-6.31	2.635	0.160985	0.296616
	MKRN3(C340G) 0h	D1	25.54		H1	16.35
		D2	25.41		H2	16.48
		D3	25.75	25.5667	H3	16.53	16.4533	-9.11333	-0.168333	1.12376	1
	MKRN3(C340G) 2h	D4	25.77		H4	17.05
		D5	25.55		H5	17.04
		D6	25.3	25.54	H6	17.07	17.0533	-8.48667	0.458333	0.727827	0.647671
	MKRN3(C340G) 4h	D7	25.25		H7	17.31
		D8	25.35		H8	17.31
		D9	25.62	25.4067	H9	17.38	17.3333	-8.07333	0.871667	0.546515	0.486327
	MKRN3(C340G) 6h	D10	25.62		H10	17.64
		D11	25.58		H11	17.79
		D12	25.85	25.6833	H12	17.71	17.7133	-7.97	0.975	0.50874	0.452712

## Sheet: Figure S5D second
	origin File name	Figure S5D second
	Sample name	Well	Ct value (Renilla)	Ct mean (Renilla)	Well	Ct value (Firefy)	Ct mean (Firefy)	△Ct mean	△△Ct	2（-△△Ct ）	100% to 0h
	WT 0h	A1	26.35		E1	17.32
		A2	26.24		E2	17.25
		A3	26.35	26.3133	E3	17.33	17.3	-9.01333	0	1	1			100	100	100
	WT 2h	A4	26.26		E4	17.74								77.26	75.65	73.65
		A5	26.22		E5	17.82								49.58	47.57	51.25
		A6	26.33	26.27	E6	17.81	17.79	-8.48	0.533333	0.690956	0.690956			33.25	38.55	35.25
	WT 4h	A7	26.33		E7	18.38
		A8	26.13		E8	18.42
		A9	26.54	26.3333	E9	18.33	18.3767	-7.95667	1.05667	0.480742	0.480742
	WT 6h	A10	26.27		E10	18.83
		A11	26.32		E11	18.84
		A12	26.22	26.27	E12	18.91	18.86	-7.41	1.60333	0.329116	0.329116
MKRN3-/-	Vector 0h	B1	26.15		F1	16.92
		B2	26.35		F2	16.89
		B3	26.25	26.25	F3	16.94	16.9167	-9.33333	-0.32	1.24833	1
	Vector 2h	B4	26.11		F4	17.12
		B5	26.29		F5	17.33
		B6	26.36	26.2533	F6	17.14	17.1967	-9.05667	-0.0433333	1.03049	0.825496
	Vector 4h	B7	26.1		F7	17.65
		B8	26.24		F8	17.58
		B9	26.17	26.17	F9	17.62	17.6167	-8.55333	0.46	0.726986	0.582367
	Vector 6h	B10	26.24		F10	17.96
		B11	26.24		F11	18.01
		B12	26.21	26.23	F12	17.93	17.9667	-8.26333	0.75	0.594604	0.476319
	MKRN3 0h	C1	26.19		G1	17.77
		C2	26.1		G2	17.68
		C3	26.1	26.13	G3	17.72	17.7233	-8.40667	0.606667	0.656712	1
	MKRN3 2h	C4	26.3		G4	18.33
		C5	26.03		G5	18.28
		C6	26.21	26.18	G6	18.34	18.3167	-7.86333	1.15	0.450625	0.686184
	MKRN3 4h	C7	26.2		G7	19.01
		C8	26.11		G8	18.95
		C9	26.25	26.1867	G9	18.94	18.9667	-7.22	1.79333	0.288505	0.439317
	MKRN3 6h	C10	26.23		G10	20.03
		C11	26.24		G11	20.05
		C12	26.11	26.1933	G12	19.92	20	-6.19333	2.82	0.14161	0.215636
	MKRN3(C340G) 0h	D1	26.24		H1	17.1
		D2	26.12		H2	17.03
		D3	26.26	26.2067	H3	17.01	17.0467	-9.16	-0.146667	1.10701	1
	MKRN3(C340G) 2h	D4	26.19		H4	17.33
		D5	26.19		H5	17.26
		D6	26.22	26.2	H6	17.31	17.3	-8.9	0.113333	0.92445	0.835088
	MKRN3(C340G) 4h	D7	25.95		H7	17.67
		D8	26.17		H8	17.65
		D9	26.09	26.07	H9	17.72	17.68	-8.39	0.623333	0.649169	0.586417
	MKRN3(C340G) 6h	D10	26.24		H10	18.19
		D11	26.03		H11	18.23
		D12	26.17	26.1467	H12	18.31	18.2433	-7.90333	1.11	0.463294	0.41851

## Sheet: Figure S5D third
	origin File name	Figure S5D third
	Sample name	Well	Ct value (Renilla)	Ct mean (Renilla)	Well	Ct value (Firefy)	Ct mean (Firefy)	△Ct mean	△△Ct	2（-△△Ct ）	100% to 0h
	WT 0h	A1	25.44		E1	17.02
		A2	25.43		E2	16.91
		A3	25.31	25.3933	E3	16.97	16.9667	-8.42667	0	1	1
	WT 2h	A4	25.47		E4	17.44
		A5	25.4		E5	17.34
		A6	25.31	25.3933	E6	17.41	17.3967	-7.99667	0.43	0.742262	0.742262
	WT 4h	A7	25.27		E7	17.92
		A8	25.43		E8	17.99
		A9	25.47	25.39	E9	17.99	17.9667	-7.42333	1.00333	0.498846	0.498846
	WT 6h	A10	25.36		E10	18.46
		A11	25.44		E11	18.44
		A12	25.34	25.38	E12	18.49	18.4633	-6.91667	1.51	0.351111	0.351111
MKRN3-/-	Vector 0h	B1	25.5		F1	16.4
		B2	25.48		F2	16.31
		B3	25.47	25.4833	F3	16.38	16.3633	-9.12	-0.693333	1.61702	1
	Vector 2h	B4	25.43		F4	16.62
		B5	25.37		F5	16.82
		B6	25.34	25.38	F6	16.72	16.72	-8.66	-0.233333	1.17555	0.726986
	Vector 4h	B7	25.3		F7	16.99
		B8	25.29		F8	16.92
		B9	25.3	25.2967	F9	17.03	16.98	-8.31667	0.11	0.926588	0.573024
	Vector 6h	B10	25.37		F10	17.43
		B11	25.47		F11	17.4
		B12	25.56	25.4667	F12	17.48	17.4367	-8.03	0.396667	0.759611	0.469761
	MKRN3 0h	C1	25.27		G1	17.34
		C2	25.58		G2	17.28
		C3	25.37	25.4067	G3	17.26	17.2933	-8.11333	0.313333	0.80478	1
	MKRN3 2h	C4	25.36		G4	17.82
		C5	25.48		G5	17.81
		C6	25.39	25.41	G6	17.91	17.8467	-7.56333	0.863333	0.549681	0.68302
	MKRN3 4h	C7	25.37		G7	18.61
		C8	25.31		G8	18.56
		C9	25.3	25.3267	G9	18.5	18.5567	-6.77	1.65667	0.317171	0.394109
	MKRN3 6h	C10	25.46		G10	19.54
		C11	25.51		G11	19.47
		C12	25.41	25.46	G12	19.48	19.4967	-5.96333	2.46333	0.181327	0.225313
	MKRN3(C340G) 0h	D1	25.33		H1	16.51
		D2	25.26		H2	16.61
		D3	25.44	25.3433	H3	16.61	16.5767	-8.76667	-0.34	1.26576	1
	MKRN3(C340G) 2h	D4	25.41		H4	16.88
		D5	25.33		H5	16.85
		D6	25.29	25.3433	H6	16.84	16.8567	-8.48667	-0.06	1.04247	0.823591
	MKRN3(C340G) 4h	D7	25.35		H7	17.24
		D8	25.34		H8	17.21
		D9	25.41	25.3667	H9	17.22	17.2233	-8.14333	0.283333	0.82169	0.649169
	MKRN3(C340G) 6h	D10	25.25		H10	17.57
		D11	25.43		H11	17.55
		D12	25.37	25.35	H12	17.59	17.57	-7.78	0.646667	0.638754	0.504642

[truncated: 17 more sheets: Figure S5E first   , Figure S5E second, Figure S5E third, Figure S5F first  , Figure S5F second, Figure S5F third, Figure S5I left first, Figure S5I left third, Figure S5I right first , Figure S5I right second, Figure S5I right third, Figure S5J left first , Figure S5J left second , Figure S5J left third , Figure S5J right first, Figure S5J right second, Figure S5J right third]
