# Supplementary material for: MKRN3-mediated ubiquitination of Poly(A)-binding proteins modulates the stability and translation of GNRH1 mRNA in mammalian puberty
Source: Nucleic Acids Res. 2021 Mar 21;49(7):3796–813. doi: 10.1093/nar/gkab155 (PMC8053111; doi:10.1093/nar/gkab155)
Supplement: gkab155_Supplemental_Files [file gkab155_supplemental_files.zip › Table S5.xlsx]

## Sheet: MKRN3_VS_control_protein
genename	Protein.IDs	Majority.protein.IDs	Protein.names	Gene.names	con1(log2)	con2(log2)	con3(log2)	MKRN3_1(log2)	MKRN3_2(log2)	MKRN3_3(log2)	Fold Change (log2)	pvalues	padjust
DHFR	P00374;B4DM58;P00374-2;C9JJ68;Q86XF0	P00374;B4DM58;P00374-2	Dihydrofolate reductase	DHFR	24.3925	24.5233	24.4095	30.9031	31.1477	31.2822	6.67649	2.66733e-05	0.000525077
TUBA1C	F5H5D3;Q9BQE3;F8VQQ4;F8VVB9;F8VRZ4;F8VS66;F8VWV9;F8VX09;C9JDL2;C9K0S6;F8VRK0;F8VXZ7;F8W0F6;Q9H853	F5H5D3;Q9BQE3;F8VQQ4;F8VVB9	Tubulin alpha-1C chain	TUBA1C;TUBA1A;KLK9	24.3925	24.5233	24.4095	29.5531	30.2993	30.4413	5.70414	0.000980578	0.00449372
PABPN1	Q86U42-2;Q86U42	Q86U42-2;Q86U42	Polyadenylate-binding protein 2	PABPN1	29.4628	29.4735	29.2629	35.0865	35.0414	35.0865	5.66868	3.73199e-05	0.000638313
TUBA1B	P68363;P68363-2	P68363;P68363-2	Tubulin alpha-1B chain	TUBA1B	24.3925	24.5233	24.4095	29.5356	30.3493	30.267	5.65106	0.000852715	0.0041638
MARCH7	Q9H992;F5H6W4;Q9H992-2;C9J159;H7BZU7	Q9H992;F5H6W4;Q9H992-2	E3 ubiquitin-protein ligase MARCH7	MARCH7	24.3925	24.5233	24.4095	29.8698	29.5479	29.7637	5.29035	1.89193e-05	0.000453966
UBL4A	P11441;Q5HY81;F8WB70	P11441;Q5HY81	Ubiquitin-like protein 4A	UBL4A	25.9539	24.5233	26.23	30.9659	31.0268	31.0698	5.2841	0.0045546	0.0125052
PHIP	Q8WWQ0	Q8WWQ0	PH-interacting protein	PHIP	24.3925	24.5233	24.4095	29.6178	29.0643	29.2238	4.87823	0.000313286	0.00230185
HDLBP	A0A024R4E5;Q00341;Q00341-2;H0Y394;H7C0A4;C9JIZ1;C9J5E5;H7BZC3;H7C2D1;C9JT62;C9JHS7;C9JK79;C9JHZ8;C9JES8;C9JZI8;C9JBS3;C9JEJ8;A0A0U1RVI6;C9JHN6;C9JHS9;C9J739;C9JMQ6;C9JQ82	A0A024R4E5;Q00341;Q00341-2;H0Y394	Vigilin	HDLBP	26.1691	24.5233	26.3858	30.5312	30.7686	30.6231	4.74886	0.00645732	0.0158025
NUBP2	Q9Y5Y2;H3BNF0;H3BQR2;H3BNS4;H3BRK5;B7Z6P0;H3BMW1;H3BRE1	Q9Y5Y2;H3BNF0;H3BQR2;H3BNS4	Cytosolic Fe-S cluster assembly factor NUBP2	NUBP2	27.758	27.7967	27.6173	32.1676	32.3627	32.1312	4.49804	1.04936e-06	0.000154491
CYP51A1	A0A0C4DFL7;Q16850;Q16850-2;H7C0D0	A0A0C4DFL7;Q16850;Q16850-2	Lanosterol 14-alpha demethylase	CYP51A1	24.3925	24.5233	24.4095	28.264	29.0912	29.2696	4.4937	0.00214315	0.00741222
PABPC1	H0YAR2	H0YAR2		PABPC1	24.3925	24.5233	24.4095	28.3948	29.1045	28.9882	4.41801	0.000937248	0.00437849
NUPL2	O15504;B4DT96;C9JYA1;O15504-2;F8WC66;O15504-3	O15504;B4DT96;C9JYA1;O15504-2	Nucleoporin-like protein 2	NUPL2	24.3925	24.5233	24.4095	28.7683	28.7853	28.9694	4.40099	1.67905e-06	0.000175636
MRPS10	P82664	P82664	28S ribosomal protein S10, mitochondrial	MRPS10	24.3925	24.5233	24.4095	28.2567	28.8897	28.9196	4.27637	0.000961166	0.00443071
HNRNPAB	D6R9P3;D6RD18;D6RBZ0;A0A087WZV1;Q99729-3;Q99729-2;Q99729-4;Q99729	D6R9P3;D6RD18;D6RBZ0;A0A087WZV1;Q99729-3;Q99729-2;Q99729-4;Q99729	Heterogeneous nuclear ribonucleoprotein A/B	HNRNPAB	28.7732	29.2629	29.4846	33.347	33.3037	33.389	4.14381	0.00112728	0.0049417
ANAPC10	Q9UM13;D6RA92;D6R9Q5;D6RD74	Q9UM13;D6RA92	Anaphase-promoting complex subunit 10	ANAPC10	24.3925	24.5233	24.4095	28.3475	28.8395	28.4482	4.11814	0.000332885	0.00236802
ZNF239	Q16600	Q16600	Zinc finger protein 239	ZNF239	24.3925	24.5233	24.4095	27.4185	28.9902	28.7597	4.09244	0.00727977	0.0173372
DPY30	Q9C005	Q9C005	Protein dpy-30 homolog	DPY30	24.3925	24.5233	24.4095	29.5171	27.5527	27.4487	4.06904	0.0153074	0.0300578
ZNF143	P52747-2;P52747-3;P52747;E7EN86;E9PPB0;C9JRS3;E9PLN4;E9PS81;E9PMY8;E9PJF2;C9JTC5;C9J2G7;C9JCG1;E9PLS7	P52747-2;P52747-3;P52747;E7EN86	Zinc finger protein 143	ZNF143	26.897	27.1721	26.1095	31.0023	30.7785	30.7481	4.0555	0.00197573	0.00717406
INTS6	Q9UL03-3;Q9UL03;B3KQH5;G5E9X1;C9JVX2;C9JXP6;C9J885;C9K0V7;F8WAV7;Q9UL03-2;Q5JSJ4	Q9UL03-3;Q9UL03;B3KQH5;G5E9X1	Integrator complex subunit 6	INTS6	25.8463	24.5233	24.4095	29.1721	29.0062	29.1908	4.04106	0.00544627	0.014084
HNRNPD	Q14103-4;Q14103-2;D6RBQ9	Q14103-4;Q14103-2;D6RBQ9	Heterogeneous nuclear ribonucleoprotein D0	HNRNPD	24.3925	26.2316	24.4095	29.0433	29.3146	29.4956	4.00601	0.00816272	0.0188202
PABPC4	Q13310;B1ANR0;H0YCC8;H0YEQ8;B1ANR1;H0YER0	Q13310;B1ANR0	Polyadenylate-binding protein 4	PABPC4	24.3925	24.5233	24.4095	28.2951	28.5549	28.399	3.97736	8.60264e-06	0.000299181
DNAJA3	Q96EY1;Q96EY1-2;I3L1T6;Q96EY1-3	Q96EY1;Q96EY1-2	DnaJ homolog subfamily A member 3, mitochondrial	DNAJA3	29.3256	29.1693	29.5171	33.2349	33.4048	33.1587	3.92541	7.00295e-06	0.000267308
MRPL17	E9PKV2;Q9NRX2	E9PKV2;Q9NRX2	39S ribosomal protein L17, mitochondrial	MRPL17	24.3925	24.5233	24.4095	28.6587	28.0171	28.2543	3.89177	0.000783254	0.00393513
SETD1A	O15047;C9J2Z9	O15047;C9J2Z9	Histone-lysine N-methyltransferase SETD1A	SETD1A	24.3925	24.5233	24.4095	28.4364	28.2172	28.1639	3.83446	1.98701e-05	0.000453966
FAR1	Q8WVX9;E9PNW8;E9PPB8	Q8WVX9;E9PNW8	Fatty acyl-CoA reductase 1	FAR1	24.3925	27.2771	24.4095	29.8889	29.8475	29.8303	3.81607	0.0212739	0.0386145
SNRPC	A0A0A0MRR7;P09234	A0A0A0MRR7;P09234	U1 small nuclear ribonucleoprotein C	SNRPC	24.3925	24.5233	24.4095	28.3484	28.2231	28.0147	3.75895	5.63842e-05	0.000809552
EIF4G2	P78344-2;P78344;H0Y3P2;D3DQV9;H0YCH5;H0YD77;H0YEC5;E9PKF8;H0YD99;H0YEN8;H0YDC0;H0YCF8;H0YE22	P78344-2;P78344;H0Y3P2;D3DQV9;H0YCH5	Eukaryotic translation initiation factor 4 gamma 2	EIF4G2	28.0576	26.0547	27.9701	31.396	31.2702	31.4118	3.7567	0.0126164	0.0258946
HNRNPA2B1	P22626;P22626-2;A0A087WUI2	P22626;P22626-2;A0A087WUI2	Heterogeneous nuclear ribonucleoproteins A2/B1	HNRNPA2B1	32.0059	32.1938	32.1676	35.9092	35.7811	35.8426	3.72047	2.32768e-06	0.000175636
ZNF106	Q9H2Y7;H3BNX5;H3BSS6;H3BNJ4;H3BS99;A0A0C4DGM5;Q9H2Y7-2	Q9H2Y7;H3BNX5	Zinc finger protein 106	ZNF106	26.8905	24.5233	26.6169	29.9225	29.9225	30.1386	3.67751	0.0162209	0.0313211
SP2	Q02086-2;Q02086;Q9BRW5	Q02086-2;Q02086	Transcription factor Sp2	SP2	26.0586	24.5233	24.4095	28.851	28.8286	28.9524	3.67019	0.00892672	0.0201564
BIRC5	A0A0B4J1S3;H3BLT4;O15392-5;O15392-4;O15392;O15392-2;K7EMW2;O15392-7;O15392-6;O15392-3	A0A0B4J1S3;H3BLT4;O15392-5;O15392-4;O15392;O15392-2;K7EMW2	Baculoviral IAP repeat-containing protein 5	BIRC5	24.3925	24.5233	24.4095	27.8264	28.0894	28.2172	3.61042	0.00015119	0.00146057
EIF4H	Q15056-2;Q15056	Q15056-2;Q15056	Eukaryotic translation initiation factor 4H	EIF4H	24.3925	24.5233	24.4095	27.9176	27.801	28.3615	3.60455	0.000698216	0.00364844
FOXG1	P55316;H0YJG3;S4R3U5;H0YJ94;H0YJ22;H7C1Y6;H0YJ54;G3V3A7;C9JTA7;A0A087X1X6;C9JVP0;Q96NZ1-3;P32314-2;Q92949;P32314;O00409-2;O00409;Q96NZ1;Q9UPW0-2;Q9UPW0;O15353	P55316	Forkhead box protein G1	FOXG1	24.3925	24.5233	24.4095	27.9734	28.1367	28.0231	3.60309	3.88597e-07	0.000110573
NAA10	P41227-2;P41227;C9JN83;F8W808;A8MWP7;C9JW55;Q9BSU3	P41227-2;P41227;C9JN83;F8W808;A8MWP7	N-alpha-acetyltransferase 10	NAA10	24.3925	24.5233	24.4095	28.2374	27.8997	27.8177	3.55373	0.000256796	0.00203486
YBX3	P16989-2;A0A0D9SEI8	P16989-2	Y-box-binding protein 3	YBX3	24.3925	24.5233	24.4095	28.0199	27.9987	27.9476	3.54615	2.31876e-06	0.000175636
HNRNPA3	P51991-2	P51991-2	Heterogeneous nuclear ribonucleoprotein A3	HNRNPA3	24.3925	24.5233	24.4095	28.126	27.9245	27.8455	3.52729	2.56657e-05	0.000519522
DTL	F5GZ90;Q9NZJ0;Q9NZJ0-2	F5GZ90;Q9NZJ0;Q9NZJ0-2	Denticleless protein homolog	DTL	26.3453	24.5233	26.0118	29.437	29.094	29.4646	3.52696	0.00924067	0.0206114
RGPD8	O14715;Q99666;J3KQ37;F8W705;Q99666-2;Q7Z3J3-2;C9J1W9;C9JF75;C9J6W1;C9J1P2;Q8IWJ2	O14715;Q99666;J3KQ37	RANBP2-like and GRIP domain-containing protein 8;RANBP2-like and GRIP domain-containing protein 5/6	RGPD8;RGPD5	24.3925	24.5233	24.4095	28.0179	27.9053	27.9831	3.52662	2.53143e-07	0.00010311
NKIRAS2	H7BXP1;Q9NYR9-3;Q9NYR9-2;Q9NYR9;K7ERG2	H7BXP1;Q9NYR9-3;Q9NYR9-2;Q9NYR9;K7ERG2	NF-kappa-B inhibitor-interacting Ras-like protein 2	NKIRAS2	24.3925	24.5233	24.4095	27.9206	28.0674	27.8997	3.52161	7.52317e-07	0.000154491
PABPC4	Q13310-3;H0Y5F5;H0Y6X6	Q13310-3;H0Y5F5	Polyadenylate-binding protein 4	PABPC4	32.9757	33.0662	33.0662	36.482	36.5583	36.453	3.46183	7.67194e-08	8.00439e-05
SBDS	A0A087X020;Q9Y3A5	A0A087X020;Q9Y3A5	Ribosome maturation protein SBDS	SBDS	24.3925	24.5233	24.4095	27.7072	27.9831	27.9805	3.45302	4.93723e-05	0.000777225
PCNT	O95613-2;O95613;H7C2A3	O95613-2;O95613	Pericentrin	PCNT	24.3925	24.5233	24.4095	27.6112	27.9701	27.9264	3.40163	0.000161636	0.00151021
COMMD4	H3BQF2;H3BM91;Q9H0A8-2;Q9H0A8;H3BTV9;H3BRX0;H3BPG2;A0A0B4J287;Q9H0A8-3	H3BQF2;H3BM91;Q9H0A8-2;Q9H0A8;H3BTV9;H3BRX0;H3BPG2;A0A0B4J287;Q9H0A8-3	COMM domain-containing protein 4	COMMD4	24.3925	24.5233	24.4095	27.6833	27.9176	27.7672	3.34972	6.96724e-06	0.000267308
HNRNPA1	F8W6I7;P09651-2;P09651;P09651-3;F8VZ49;Q32P51;F8VTQ5;F8W646;H0YH80;F8VYN5	F8W6I7;P09651-2;P09651;P09651-3;F8VZ49;Q32P51;F8VTQ5	Heterogeneous nuclear ribonucleoprotein A1;Heterogeneous nuclear ribonucleoprotein A1, N-terminally processed;Heterogeneous nuclear ribonucleoprotein A1-like 2	HNRNPA1;HNRNPA1L2	30.7288	31.3425	31.4968	34.5606	34.5606	34.5314	3.32536	0.00238746	0.00799895
ZFP36L2	A0A087WUU9;P47974	A0A087WUU9;P47974	Zinc finger protein 36, C3H1 type-like 2	ZFP36L2	25.8236	24.5233	24.4095	29.4778	27.1804	27.0462	3.29507	0.0212757	0.0386145
PABPC4	Q13310-2;H0YEU6	Q13310-2	Polyadenylate-binding protein 4	PABPC4	24.3925	24.5233	24.4095	27.4739	27.9603	27.706	3.28417	0.000440797	0.00277605
MKRN3	Q13064;H3BPL3;Q6NSB6	Q13064	Probable E3 ubiquitin-protein ligase makorin-3	MKRN3	36.482	36.453	36.3791	39.7178	39.7178	39.7178	3.2791	4.36193e-05	0.00071857
RAVER1	A0A087WZ13;E9PAU2;Q8IY67-2;Q8IY67;K7EKR9	A0A087WZ13;E9PAU2;Q8IY67-2;Q8IY67	Ribonucleoprotein PTB-binding 1	RAVER1	24.3925	24.5233	24.4095	27.6992	27.6887	27.7517	3.27055	4.81984e-06	0.000225166
SAV1	Q9H4B6;H0YJH0;H0YJ02	Q9H4B6;H0YJH0	Protein salvador homolog 1	SAV1	24.3925	24.5233	26.3568	28.6369	28.6141	28.7166	3.26471	0.0149782	0.0296346
ZNF316	A6NFI3	A6NFI3	Zinc finger protein 316	ZNF316	24.3925	24.5233	24.4095	27.3802	27.9065	27.7844	3.26443	0.000692595	0.00363119
PABPC1	P11940;E7EQV3;E7ERJ7;A0A087WTT1;P11940-2;Q9H361;H0YBN4;H0YAW6;H0YB86;H0YB75;E5RGH3;H0YAS6;Q4VXU2;E5RJB9;E5RH24;Q4VXU2-2;H0YAS7;H0YC10;E5RHG7;Q96DU9-2;Q96DU9;E5RGC4;E5RFD8	P11940;E7EQV3;E7ERJ7;A0A087WTT1;P11940-2	Polyadenylate-binding protein 1	PABPC1	35.4083	35.5719	35.5719	38.7706	38.7706	38.7706	3.25116	0.00014056	0.0014056
POM121C	A0A075B7F8;A8CG34;A0A087WY75;Q96HA1-2;A8CG34-2;Q96HA1-3;C9JER0;C9J370;A0A0J9YWR1;Q6PJE2-5;Q6PJE2;A6NF01;C9JFL1;A8MY32	A0A075B7F8;A8CG34;A0A087WY75;Q96HA1-2;A8CG34-2;Q96HA1-3	Nuclear envelope pore membrane protein POM 121C;Nuclear envelope pore membrane protein POM 121	POM121C;POM121	28.8072	28.938	28.8264	32.1085	32.1351	32.0221	3.23106	3.16923e-07	0.00010311
BAT3	A0A024RCR6;A0A0G2JK23;P46379-2;P46379;P46379-3;A0A0G2JL47;P46379-5;P46379-4;X6REW1;A0A0G2JJM1;F6S6P2;F6UR09;F6U1F2;F6XTU0;A0A0G2JJR8;F6WML8;F6VEM6;F6X9W3;F6U341;F6TC96;H0Y710;H0Y4L1;H0Y7K4;H0Y759;A0A0G2JJ92;A0A0G2JIB3;A0A0G2JIA9	A0A024RCR6;A0A0G2JK23;P46379-2;P46379;P46379-3;A0A0G2JL47;P46379-5;P46379-4;X6REW1;A0A0G2JJM1;F6S6P2	Large proline-rich protein BAG6	BAT3;BAG6	28.5777	28.5777	28.5702	31.6208	31.8782	31.885	3.22463	0.000361093	0.00247313
ATAD3A	Q9NVI7-2;Q9NVI7;H0Y2W2;Q9NVI7-3;Q5SV16	Q9NVI7-2;Q9NVI7;H0Y2W2;Q9NVI7-3	ATPase family AAA domain-containing protein 3A	ATAD3A	33.1587	33.2977	33.389	36.5583	36.482	36.482	3.22304	4.33779e-05	0.000718375
TMEM30C	A0ZSE6;H7C5D7	A0ZSE6;H7C5D7	Cell cycle control protein 50C	TMEM30C	24.3925	24.5233	24.4095	28.3311	27.4059	26.8483	3.2173	0.00916493	0.0205342
KIDINS220	Q9ULH0-2;Q9ULH0-4;Q9ULH0;H7C584;H0Y8E4;E9PH70;Q9ULH0-5	Q9ULH0-2;Q9ULH0-4;Q9ULH0;H7C584;H0Y8E4;E9PH70	Kinase D-interacting substrate of 220 kDa	KIDINS220	24.3925	24.5233	24.4095	27.3072	27.86	27.7489	3.21486	0.000869346	0.00420868
DUSP11	H7C0E6;C9JYA6;O75319-2;O75319	H7C0E6;C9JYA6;O75319-2;O75319	RNA/RNP complex-1-interacting phosphatase	DUSP11	24.3925	24.5233	24.4095	27.3689	27.8582	27.6465	3.19538	0.000485114	0.00293771
DVL2	I3L2N2;O14641;I3L2W9;I3L0M7;I3L0Z8;C9K0P9;P54792-2;P54792;O14640-2;O14640;Q92997-2;Q92997	I3L2N2;O14641;I3L2W9	Segment polarity protein dishevelled homolog DVL-2	DVL2	24.3925	25.9963	24.4095	28.3423	28.4098	28.2595	3.19431	0.0114629	0.0240959
MAP7	Q14244;Q14244-6;Q14244-7;A0A087WZ40;Q14244-3;Q14244-2;Q14244-4;Q14244-5	Q14244;Q14244-6;Q14244-7;A0A087WZ40;Q14244-3;Q14244-2;Q14244-4;Q14244-5	Ensconsin	MAP7	28.4692	28.6488	28.5075	31.6333	31.7322	31.7811	3.1729	1.1846e-06	0.000154491
ZNF624	Q9P2J8;Q9P2J8-2	Q9P2J8;Q9P2J8-2	Zinc finger protein 624	ZNF624	24.3925	24.5233	24.4095	27.9718	27.7182	26.8257	3.1397	0.00587773	0.0148246
POLR1B	Q9H9Y6-2;Q9H9Y6;Q9H9Y6-3;Q9H9Y6-5;Q9H9Y6-4;F8WDS4;F8WAK7;F8WBB9;F8WCS3;C9JJG2;C9JS83;H7C0D9	Q9H9Y6-2;Q9H9Y6;Q9H9Y6-3;Q9H9Y6-5;Q9H9Y6-4	DNA-directed RNA polymerase I subunit RPA2	POLR1B	26.6781	27.8645	27.7909	29.3332	30.9832	31.0834	3.11926	0.00771713	0.0180663
TSPYL1	Q9H0U9	Q9H0U9	Testis-specific Y-encoded-like protein 1	TSPYL1	27.3304	27.2501	27.5173	30.6893	30.4678	30.2554	3.11134	5.37028e-05	0.000785465
HNRNPD	Q14103-3;Q14103;H0Y8G5;H0YA96;D6RAF8;D6RF44;D6RD83	Q14103-3;Q14103;H0Y8G5;H0YA96;D6RAF8	Heterogeneous nuclear ribonucleoprotein D0	HNRNPD	31.6028	32.239	32.1022	35.0414	35.111	35.111	3.08198	0.00172922	0.00655263
DOHH	Q9BU89;K7EIV2;K7ERU8	Q9BU89;K7EIV2;K7ERU8	Deoxyhypusine hydroxylase	DOHH	24.3925	24.5233	24.4095	27.2789	27.3105	27.8757	3.0725	0.00145418	0.0058059
LARP4B	Q92615;A0A087X183;X6RCG6;B5MCU2;V9GYI5	Q92615	La-related protein 4B	LARP4B	30.0159	30.0091	29.9131	32.9919	33.0738	33.0894	3.07222	1.52261e-07	9.53154e-05
DHX33	Q9H6R0;I3L1L6;Q05BE5;Q9H6R0-2;I3L0M5	Q9H6R0;I3L1L6	Putative ATP-dependent RNA helicase DHX33	DHX33	25.8843	26.6257	26.6266	29.5216	29.4277	29.5206	3.07205	0.00282261	0.00902427
POLR1D	Q9Y2S0;A0A0R4J2F3;Q7Z776;A0A087X0U2;Q9Y2S0-2	Q9Y2S0;A0A0R4J2F3	DNA-directed RNA polymerases I and III subunit RPAC2	POLR1D	26.0855	26.9493	24.4095	29.117	29.178	29.3123	3.05678	0.0222164	0.039918
PPIL3	B8ZZ77;H7BZ14;Q9H2H8;Q9H2H8-2;C9K058	B8ZZ77;H7BZ14;Q9H2H8;Q9H2H8-2;C9K058	Peptidyl-prolyl cis-trans isomerase;Peptidyl-prolyl cis-trans isomerase-like 3	PPIL3	24.3925	24.5233	24.4095	26.866	27.657	27.8087	3.05605	0.00417467	0.011715
MAP7D2	Q96T17-2;Q96T17;Q96T17-5;Q96T17-4;Q96T17-3;H3BRR8;REV__Q9H3P7;REV__Q9ULE0-2;REV__Q9ULE0;REV__A0A0A0MSQ8;Q8IY82-2;Q8IY82	Q96T17-2;Q96T17;Q96T17-5;Q96T17-4	MAP7 domain-containing protein 2	MAP7D2	27.4288	26.7686	26.3642	29.9663	30.0131	29.9316	3.04903	0.00472615	0.012841
YTHDF3	A0A087X0Q1;Q7Z739;A0A024R7W5;A0A087WY31;A0A087X0C3;S4R373	A0A087X0Q1;Q7Z739;A0A024R7W5;A0A087WY31	YTH domain-containing family protein 3	YTHDF3	24.3925	24.5233	24.4095	27.855	27.5483	26.9212	3.04864	0.00362998	0.0106641
N4BP2L2	D6R968;Q92802;Q92802-2;B4DPY1;Q92802-3	D6R968;Q92802;Q92802-2	NEDD4-binding protein 2-like 2	N4BP2L2	24.3925	24.5233	24.4095	27.0882	27.8895	27.3476	3.03838	0.00252064	0.00834038
ZBED3	Q96IU2;D6RIC4	Q96IU2;D6RIC4	Zinc finger BED domain-containing protein 3	ZBED3	24.3925	24.5233	24.4095	27.4621	27.5581	27.4014	3.03237	5.67365e-07	0.000147988
GID8	Q9NWU2	Q9NWU2	Glucose-induced degradation protein 8 homolog	GID8	29.2466	28.3948	28.1811	31.8929	31.5185	31.6985	3.02692	0.00312725	0.0096822
ZNF580	Q9UK33	Q9UK33	Zinc finger protein 580	ZNF580	24.3925	24.5233	24.4095	27.3168	27.3814	27.6262	3.00483	8.59948e-05	0.00101956
ZNF8	P17098	P17098	Zinc finger protein 8	ZNF8	24.3925	24.5233	24.4095	27.7909	27.1318	27.304	2.99374	0.00161788	0.00622875
ZNF579	Q8NAF0	Q8NAF0	Zinc finger protein 579	ZNF579	24.3925	24.5233	24.4095	27.6041	27.4126	27.2566	2.98852	0.000124459	0.00129421
MEX3D	S4R446;Q86XN8;Q86XN8-2;Q86XN8-3	S4R446;Q86XN8;Q86XN8-2;Q86XN8-3	RNA-binding protein MEX3D	MEX3D	27.9237	27.6326	27.6448	30.8716	30.4949	30.7825	2.98504	2.27303e-05	0.000490662
PABPN1	B4DEH8;G3V4T2;H0YJH9;A6NDY0-2;A6NDY0;A6NDY0-4	B4DEH8;G3V4T2		PABPN1	24.3925	24.5233	24.4095	27.3953	27.3247	27.5483	2.98287	7.62289e-06	0.000277438
FAM207A	Q9NSI2-2;Q9NSI2;C9JJU7	Q9NSI2-2;Q9NSI2;C9JJU7	Protein FAM207A	FAM207A	24.3925	24.5233	24.4095	27.5494	27.3506	27.3576	2.97927	6.92552e-06	0.000267308
ZKSCAN1	E9PC66;P17029;B3KRF7	E9PC66;P17029;B3KRF7	Zinc finger protein with KRAB and SCAN domains 1	ZKSCAN1	24.3925	24.5233	24.4095	27.2036	26.7899	27.9752	2.96559	0.00664066	0.0161126
RBMS2	F8W1T6;Q15434;F8VQS9;F5H5C8;F8VV01	F8W1T6;Q15434	RNA-binding motif, single-stranded-interacting protein 2	RBMS2	25.9765	24.5233	24.4095	28.0576	28.1112	28.1449	2.9456	0.0123429	0.0254837
NDUFA8	P51970	P51970	NADH dehydrogenase [ubiquinone] 1 alpha subcomplex subunit 8	NDUFA8	26.2476	26.4639	26.4122	29.3286	29.4899	29.1224	2.94392	4.13062e-05	0.000702457
RPL38	P63173;J3KT73;J3QL01;J3KSP2	P63173;J3KT73;J3QL01	60S ribosomal protein L38	RPL38	29.1087	28.9721	29.1423	32.239	31.8517	31.9366	2.94265	0.000159626	0.00149811
FAM96B	Q9Y3D0;H3BNV7;J3KS95	Q9Y3D0;H3BNV7	Mitotic spindle-associated MMXD complex subunit MIP18	FAM96B	24.3925	24.5233	24.4095	26.7944	27.5428	27.6488	2.93259	0.00373484	0.01083
KRT18	F8VZY9;P05783;CON__H-INV:HIT000015463	F8VZY9;P05783	Keratin, type I cytoskeletal 18	KRT18	26.5534	24.5233	26.3397	28.6597	29.2314	28.9782	2.93145	0.016335	0.0314832
SYNCRIP	O60506;O60506-2;O60506-3;O60506-4;B7Z645;O60506-5;F6UXX1	O60506;O60506-2;O60506-3;O60506-4;B7Z645;O60506-5	Heterogeneous nuclear ribonucleoprotein Q	SYNCRIP	32.3703	32.3132	32.3018	35.3578	35.1896	35.2224	2.92973	2.17173e-05	0.000482092
POLR2J	P52435;A0A0B4J2F8;F8WF84;F6S314;E2QRJ6;A6NFM0;Q9H1A7;Q9GZM3	P52435;A0A0B4J2F8;F8WF84;F6S314;E2QRJ6;A6NFM0;Q9H1A7;Q9GZM3	DNA-directed RNA polymerase II subunit RPB11-a;DNA-directed RNA polymerase II subunit RPB11-b2;DNA-directed RNA polymerase II subunit RPB11-b1	POLR2J;POLR2J3;POLR2J2	24.3925	24.5233	26.7664	28.4425	28.688	28.6488	2.92589	0.0236868	0.0417923
CDK5RAP2	B1AMJ5;Q96SN8-4;Q96SN8-3;Q96SN8-2;Q96SN8;Q5JTU8;A0A0A0MRG9	B1AMJ5;Q96SN8-4;Q96SN8-3;Q96SN8-2;Q96SN8;Q5JTU8;A0A0A0MRG9	CDK5 regulatory subunit-associated protein 2	CDK5RAP2	24.3925	24.5233	24.4095	27.6887	26.9761	27.2994	2.90795	0.00193791	0.00707214
DCP2	Q8IU60-2;Q8IU60;H0Y9T5	Q8IU60-2;Q8IU60;H0Y9T5	m7GpppN-mRNA hydrolase	DCP2	24.3925	24.5233	25.9875	27.7321	28.3127	28.1074	2.90783	0.0091162	0.0204543
EMILIN3	Q9NT22;Q9NT22-2	Q9NT22	EMILIN-3	EMILIN3	24.3925	24.5233	26.8677	28.6141	28.3846	28.8643	2.89032	0.0245603	0.0429462
UBR5	O95071-2;O95071;E7EMW7;E7ET84;E5RFK7;H0YBB4;H0YAV7	O95071-2;O95071;E7EMW7	E3 ubiquitin-protein ligase UBR5	UBR5	30.2891	30.0396	30.4291	33.0293	33.2349	33.1799	2.88916	8.33483e-05	0.00101116
SMARCAD1	Q9H4L7;Q9H4L7-2;Q9H4L7-3;F8W9M2;D6RAY8	Q9H4L7;Q9H4L7-2;Q9H4L7-3	SWI/SNF-related matrix-associated actin-dependent regulator of chromatin subfamily A containing DEAD/H box 1	SMARCAD1	24.3925	24.5233	24.4095	26.9547	27.4275	27.507	2.87324	0.00119195	0.00511069
DNAJB1	P25685;P25685-2;M0R080;M0R1D6;M0QZD0;M0QYT3;M0QXK0;M0R128	P25685;P25685-2	DnaJ homolog subfamily B member 1	DNAJB1	27.9053	28.1544	28.0299	31.3835	30.4241	30.708	2.86293	0.00358956	0.0105994
XPNPEP3	Q9NQH7-4;Q9NQH7;Q9NQH7-2;Q9NQH7-3;Q9NQH7-5	Q9NQH7-4;Q9NQH7;Q9NQH7-2;Q9NQH7-3;Q9NQH7-5	Probable Xaa-Pro aminopeptidase 3	XPNPEP3	25.7774	26.0681	26.6351	29.2034	28.8487	29.1206	2.86018	0.00141196	0.00570248
POLR2L	P62875	P62875	DNA-directed RNA polymerases I, II, and III subunit RPABC5	POLR2L	24.3925	24.5233	24.4095	27.3876	27.3802	27.1069	2.85443	8.80536e-05	0.00102912
SAMD1	Q6SPF0;E9PIW9;F8WDT5	Q6SPF0;E9PIW9	Atherin	SAMD1	24.3925	24.5233	24.4095	27.113	26.4346	27.9386	2.8494	0.0118876	0.0247394
NDUFV1	G3V0I5;P49821-2;P49821;B4DE93;E9PLC6;E9PPR0;E9PQP1;E9PMX3;E9PPD6;E9PPS5;E9PJL9;H0YE81	G3V0I5;P49821-2;P49821;B4DE93	NADH dehydrogenase [ubiquinone] flavoprotein 1, mitochondrial	NDUFV1	26.5144	24.5233	26.3739	28.9196	28.6113	29.0874	2.84637	0.0179693	0.0337801
BRAT1	Q6PJG6;Q6PJG6-3;Q6PJG6-2	Q6PJG6	BRCA1-associated ATM activator 1	BRAT1	24.3925	24.5233	24.4095	27.1365	27.2789	27.4275	2.84294	4.99183e-05	0.000781221
VEZF1	J3QSH4;Q14119;J9JIC7	J3QSH4;Q14119;J9JIC7	Vascular endothelial zinc finger 1	VEZF1	27.0745	26.482	27.1397	29.8454	29.8536	29.4939	2.81294	0.000508509	0.00303168
SPTLC2	O15270;H0YJV2;Q9NUV7	O15270;H0YJV2	Serine palmitoyltransferase 2	SPTLC2	26.4611	27.2129	26.3103	29.4217	29.5559	29.6084	2.81277	0.00374034	0.01083
SPATA5L1	Q9BVQ7;Q9BVQ7-2;Q9BVQ7-3;H0YCA5	Q9BVQ7;Q9BVQ7-2;Q9BVQ7-3	Spermatogenesis-associated protein 5-like protein 1	SPATA5L1	24.3925	26.4988	26.8464	28.8783	29.0737	29.1398	2.79635	0.0270434	0.0462292
ASPM	Q8IZT6-2;Q8IZT6;Q5VYL4;A0A087WV76	Q8IZT6-2;Q8IZT6;Q5VYL4	Abnormal spindle-like microcephaly-associated protein	ASPM	24.3925	24.5233	24.4095	26.8005	27.4542	27.3689	2.79268	0.00208856	0.00735342
P4HA2	O15460-2;O15460;C9JN43;C9JIG4;C9JCP0;C9JX45;A8MXE0;E7ERI1;E7ENX0;E7EPI9	O15460-2;O15460;C9JN43;C9JIG4;C9JCP0;C9JX45;A8MXE0;E7ERI1;E7ENX0;E7EPI9	Prolyl 4-hydroxylase subunit alpha-2	P4HA2	24.3925	24.5233	24.4095	26.837	27.6173	27.1365	2.79032	0.00274341	0.00889831
ZNHIT6	Q9NWK9;Q9NWK9-2	Q9NWK9;Q9NWK9-2	Box C/D snoRNA protein 1	ZNHIT6	28.0894	28.238	28.2963	30.9225	31.0989	30.9659	2.78722	2.66766e-06	0.000175636
MEX3A	A1L020;M9T4I7;Q6ZN04	A1L020	RNA-binding protein MEX3A	MEX3A	27.2789	26.9178	26.6372	29.6758	29.8303	29.7523	2.78555	0.00144872	0.0057986
ZMYM2	Q9UBW7;Q9UBW7-2	Q9UBW7	Zinc finger MYM-type protein 2	ZMYM2	24.3925	24.5233	24.4095	27.3847	26.9913	27.2475	2.77398	0.000295212	0.00221686
UBE2G2	P60604-2;P60604	P60604-2;P60604	Ubiquitin-conjugating enzyme E2 G2	UBE2G2	24.3925	24.5233	24.4095	27.3723	27.1541	27.0711	2.76193	8.19973e-05	0.00100254
ZBTB21	Q9ULJ3;Q9ULJ3-2;Q5KS07;E7EVF9	Q9ULJ3;Q9ULJ3-2	Zinc finger and BTB domain-containing protein 21	ZBTB21	27.0229	25.9594	26.7932	29.0904	29.5413	29.5506	2.75044	0.0026045	0.00855414
ZNF281	Q9Y2X9;Q9Y2X9-2	Q9Y2X9;Q9Y2X9-2	Zinc finger protein 281	ZNF281	29.2373	28.1408	28.3887	31.2594	31.5273	31.4443	2.7458	0.00515483	0.0135813
PPP6R2	T1ECW5;O75170-6;O75170-2;O75170-4;O75170-3;O75170-5;O75170;A0A0A0MSJ8	T1ECW5;O75170-6;O75170-2;O75170-4;O75170-3;O75170-5;O75170	Serine/threonine-protein phosphatase 6 regulatory subunit 2	PPP6R2	24.3925	24.5233	24.4095	26.9343	27.1459	27.4185	2.73697	0.000669667	0.00357395
RABGEF1	E9PFK9;Q9UJ41-2;Q9UJ41-4;Q9UJ41-3;Q9UJ41;A0A0A0MSJ3;Q3HKR1	E9PFK9;Q9UJ41-2;Q9UJ41-4;Q9UJ41-3;Q9UJ41;A0A0A0MSJ3;Q3HKR1	Rab5 GDP/GTP exchange factor	RABGEF1	24.3925	24.5233	24.4095	27.119	27.1734	27.2343	2.73337	6.7069e-07	0.000154491
ZNF195	A0A087WT67;O14628-7;O14628-6;O14628-4;O14628-5;O14628;E9PIY8;E9PLF5;E9PMX5;E9PNM0;O14628-8	A0A087WT67;O14628-7;O14628-6;O14628-4;O14628-5;O14628;E9PIY8	Zinc finger protein 195	ZNF195	26.3397	24.5233	24.4095	28.2409	27.722	28.3157	2.73239	0.0160646	0.0310959
SEC23B	Q15437;Q5QPE2;Q5QPE1	Q15437;Q5QPE2	Protein transport protein Sec23B	SEC23B	24.3925	24.5233	24.4095	27.1844	26.7769	27.472	2.72917	0.00209642	0.00736452
KIAA1671	Q9BY89	Q9BY89	Uncharacterized protein KIAA1671	KIAA1671	24.3925	24.5233	24.4095	27.1293	27.0107	27.3105	2.71252	7.1964e-05	0.000919123
HOOK1	Q9UJC3-2;Q9UJC3	Q9UJC3-2;Q9UJC3	Protein Hook homolog 1	HOOK1	26.9254	26.1625	24.4095	28.7456	29.0325	28.8072	2.70768	0.0268373	0.0459665
ZNF503	A0A0A0MTG8;Q96F45-3;Q9H7S9;Q96F45-2;Q96F45	A0A0A0MTG8;Q96F45-3;Q9H7S9;Q96F45-2;Q96F45	Zinc finger protein 503;Zinc finger protein 703	ZNF503;ZNF703	24.3925	24.5233	24.4095	26.8305	27.4094	27.1497	2.7062	0.00124562	0.00527575
COG1	A0A087WVI0;E9PBL8;Q8WTW3;J3QKY9;J3KRP4;J3QLT5	A0A087WVI0;E9PBL8;Q8WTW3	Conserved oligomeric Golgi complex subunit 1	ADCK1;COG1	24.3925	24.5233	24.4095	27.0711	27.0421	27.3145	2.70493	6.86037e-05	0.000912547
DMAP1	Q9NPF5;Q5TG40;Q5TG39;Q5TG38;Q5TG37;Q5TG36	Q9NPF5;Q5TG40	DNA methyltransferase 1-associated protein 1	DMAP1	27.2262	26.3837	26.4934	29.2696	29.4123	29.6438	2.69833	0.00194753	0.00709637
MRPL50	Q8N5N7;Q8N5N7-2	Q8N5N7;Q8N5N7-2	39S ribosomal protein L50, mitochondrial	MRPL50	26.6901	26.772	25.9429	29.0237	29.2543	29.3233	2.69262	0.00246186	0.00820621
MED17	Q9NVC6;E9PM72;E9PKQ4;E9PJZ4;Q9NVC6-2	Q9NVC6;E9PM72;E9PKQ4	Mediator of RNA polymerase II transcription subunit 17	MED17	25.9524	24.5233	26.3003	27.9865	28.4799	28.8055	2.69209	0.0107149	0.022907
EP300	Q09472	Q09472	Histone acetyltransferase p300	EP300	29.0737	29.5531	29.2962	31.9127	32.1085	31.9885	2.68451	0.000373438	0.00251368
CELF1	G5EA30;Q92879-5;Q92879-2;Q92879-3;Q92879-6;Q92879;Q92879-4;E9PKA1;F5H4Y5;E9PQK4;E9PSH0;F5H0D8;E9PKU1	G5EA30;Q92879-5;Q92879-2;Q92879-3;Q92879-6;Q92879;Q92879-4	CUGBP Elav-like family member 1	CELF1	24.3925	24.5233	24.4095	26.8483	27.0657	27.3861	2.67418	0.0010271	0.00463901
MKRN2	C9J494;Q9H000;Q9H000-2	C9J494;Q9H000;Q9H000-2	Probable E3 ubiquitin-protein ligase makorin-2	MKRN2	30.7243	30.8661	30.4319	33.2977	33.5163	33.2479	2.67352	8.90618e-05	0.00102912
GAK	O14976;O14976-2;D6RAW3;D6RC24;A0A087X1U9;H0Y8H5	O14976;O14976-2	Cyclin-G-associated kinase	GAK	24.3925	24.5233	26.2532	27.9752	28.1009	27.8952	2.6677	0.0190761	0.0354352
SSR3	C9JA28;Q9UNL2;Q9UNL2-2;C9J365	C9JA28;Q9UNL2;Q9UNL2-2;C9J365	Translocon-associated protein subunit gamma	SSR3	24.3925	24.5233	24.4095	27.3628	26.9416	26.9687	2.6613	0.00064287	0.00347001
MSI2	B4DHE8;Q96DH6-2;Q96DH6;J3KTC1;J3QKT5;B4DM51;Q96DH6-3	B4DHE8;Q96DH6-2;Q96DH6;J3KTC1;J3QKT5;B4DM51;Q96DH6-3	RNA-binding protein Musashi homolog 2	IGSF9B;MSI2	24.3925	25.9378	24.4095	27.472	27.8924	27.9048	2.66067	0.0120997	0.0250551
PLD6	Q8N2A8;REV__P41226	Q8N2A8	Mitochondrial cardiolipin hydrolase	PLD6	24.3925	24.5233	24.4095	27.0536	26.9892	27.2364	2.65401	2.61517e-05	0.000519522
AATF	Q9NY61;A0A087WWS8	Q9NY61	Protein AATF	AATF	24.3925	26.3003	24.4095	27.3752	28.2327	28.2028	2.65298	0.0145851	0.0292065
ZC3H11A	O75152;E9PQ61;E9PBY7;C9J0L0	O75152;E9PQ61;E9PBY7	Zinc finger CCCH domain-containing protein 11A	ZC3H11A	30.1195	29.982	30.1912	32.8434	32.6496	32.7563	2.65175	3.10518e-06	0.000175636
CDC6	Q99741;J3QLN7	Q99741	Cell division control protein 6 homolog	CDC6	24.3925	24.5233	24.4095	26.7388	27.3145	27.1683	2.65095	0.00143534	0.00576756
RNF115	Q9Y4L5	Q9Y4L5	E3 ubiquitin-protein ligase RNF115	RNF115	25.9994	24.5233	24.4095	27.694	27.9229	27.8319	2.64645	0.0146435	0.0292065
C1QBP	Q07021;I3L3Q7;I3L3B0	Q07021;I3L3Q7;I3L3B0	Complement component 1 Q subcomponent-binding protein, mitochondrial	C1QBP	29.6989	29.3531	29.3146	31.5886	32.2155	32.3627	2.62642	0.00116397	0.005046
ZNF773	Q6PK81-2;Q6PK81;A0A087WXL4;A6NNZ3;Q96HQ0-6;Q96HQ0-2;Q96HQ0-3;Q96HQ0-4;Q96HQ0;Q96HQ0-5	Q6PK81-2;Q6PK81;A0A087WXL4;A6NNZ3;Q96HQ0-6;Q96HQ0-2;Q96HQ0-3;Q96HQ0-4;Q96HQ0;Q96HQ0-5	Zinc finger protein 773;Zinc finger protein 419	ZNF773;ZNF419	24.3925	24.5233	24.4095	27.1436	27.3614	26.5965	2.62535	0.00312738	0.0096822
TMEM209	Q96SK2-2;Q96SK2;Q96SK2-3	Q96SK2-2;Q96SK2;Q96SK2-3	Transmembrane protein 209	TMEM209	24.3925	24.5233	24.4095	26.4202	27.3935	27.2045	2.62055	0.00601497	0.0150735
RPS27A	P62979	P62979	Ubiquitin-40S ribosomal protein S27a;Ubiquitin;40S ribosomal protein S27a	RPS27A	32.7421	32.8142	32.5914	35.1896	35.4767	35.3281	2.61738	1.21609e-05	0.00035909
NDUFAF3	Q9BU61	Q9BU61	NADH dehydrogenase [ubiquinone] 1 alpha subcomplex assembly factor 3	NDUFAF3	24.3925	24.5233	24.4095	27.4203	26.889	26.7886	2.61729	0.00212596	0.00739226
COPE	M0QXB4;O14579;A0A087X0I4;O14579-3;O14579-2;M0R061	M0QXB4;O14579;A0A087X0I4;O14579-3;O14579-2	Coatomer subunit epsilon	COPE	28.9316	29.0062	28.6768	31.2822	31.6208	31.5601	2.61681	2.75643e-05	0.000535877
HNRNPR	O43390-2;O43390-4	O43390-2;O43390-4	Heterogeneous nuclear ribonucleoprotein R	HNRNPR	24.3925	24.5233	24.4095	25.7727	27.321	27.52	2.60913	0.0236402	0.0417337
STRBP	Q96SI9-2;Q96SI9;H0YC91	Q96SI9-2;Q96SI9	Spermatid perinuclear RNA-binding protein	STRBP	28.938	28.8352	29.0586	31.5822	31.616	31.4592	2.60723	5.81391e-06	0.000252744
KDM1A	O60341;O60341-2;R4GMQ1;R4GMP9	O60341;O60341-2	Lysine-specific histone demethylase 1A	KDM1A	26.8805	27.0107	26.7861	29.2726	29.562	29.6383	2.60396	8.40023e-05	0.00101516
TCEA1	P23193;E5RJ93;E5RIS7;E5RK46;E5RFI1;B7Z4S1;P23193-2	P23193;E5RJ93;E5RIS7	Transcription elongation factor A protein 1	TCEA1	24.3925	24.5233	24.4095	26.9761	27.0507	27.0853	2.59515	8.98146e-07	0.000154491
AMBRA1	Q9C0C7-4;Q9C0C7;Q9C0C7-5;A0A075B6T1;Q9C0C7-2;Q9C0C7-3;Q9C0C7-6;H0YE34	Q9C0C7-4;Q9C0C7;Q9C0C7-5;A0A075B6T1;Q9C0C7-2;Q9C0C7-3;Q9C0C7-6	Activating molecule in BECN1-regulated autophagy protein 1	AMBRA1	28.5567	29.1045	28.6141	31.2702	31.3098	31.5137	2.5885	0.000670304	0.00357395
HNRNPA0	Q13151	Q13151	Heterogeneous nuclear ribonucleoprotein A0	HNRNPA0	30.2987	30.4105	30.4466	32.8669	33.0588	32.9757	2.58261	2.7197e-06	0.000175636
IQGAP1	P46940;H0YLE8;A0A0J9YXZ5;A0A087WWP1;H0YKA5	P46940;H0YLE8;A0A0J9YXZ5	Ras GTPase-activating-like protein IQGAP1	IQGAP1	28.225	27.9258	28.0596	30.2711	30.8716	30.7527	2.57892	0.000691232	0.00363013
EXOC8	Q8IYI6	Q8IYI6	Exocyst complex component 8	EXOC8	26.6525	26.7886	26.1215	29.0737	29.2683	29.0062	2.57204	0.00125924	0.00528341
PDRG1	Q9NUG6	Q9NUG6	p53 and DNA damage-regulated protein 1	PDRG1	24.3925	24.5233	25.8463	27.6636	27.3476	27.7728	2.52487	0.0112217	0.0236735
FOXK1	P85037;P85037-2;E9PM37;E9PPI7;A0A087WXM0;Q01167-2;Q01167	P85037;P85037-2;E9PM37;E9PPI7;A0A087WXM0;Q01167-2;Q01167	Forkhead box protein K1;Forkhead box protein K2	FOXK1;FOXK2	24.3925	24.5233	24.4095	26.7099	27.0189	27.1293	2.52046	0.000535408	0.00314414
CHD8	Q9HCK8-2;Q9HCK8;H0YJG4;Q9P2D1;Q3L8U1-2;Q3L8U1-3;Q3L8U1;H3BTW3;G3V2T9;C9JFU2;H7C294;Q8TD26-3;H0YJA4;A0A087WU44;O14647-2;O14647	Q9HCK8-2;Q9HCK8	Chromodomain-helicase-DNA-binding protein 8	CHD8	28.2746	28.1945	28.3048	30.6965	30.9094	30.7219	2.52037	3.64328e-05	0.000633201
IMP3	Q9NV31	Q9NV31	U3 small nucleolar ribonucleoprotein protein IMP3	IMP3	24.3925	24.5233	24.4095	26.7209	27.1349	27.0002	2.51916	0.000476212	0.00292263
CLINT1	Q14677-2;Q14677;Q14677-3	Q14677-2;Q14677;Q14677-3	Clathrin interactor 1	CLINT1	24.3925	24.5233	24.4095	27.32	26.9493	26.4988	2.5182	0.00380641	0.0109504
PRR14L	Q5THK1;H7BZH1;Q5THK1-2;Q5THK1-4;H7C1B0;H3BLU3	Q5THK1;H7BZH1;Q5THK1-2;Q5THK1-4;H7C1B0;H3BLU3	Protein PRR14L	PRR14L	24.3925	24.5233	24.4095	26.9722	27.1069	26.7733	2.51436	0.00016257	0.00151367
HNRNPR	O43390;O43390-3;B4DT28	O43390;O43390-3;B4DT28	Heterogeneous nuclear ribonucleoprotein R	HNRNPR	31.7322	31.5822	31.7989	34.074	34.1853	34.3472	2.49929	1.18409e-05	0.000352972
PAXIP1	Q6ZW49-2;Q6ZW49-1;Q6ZW49	Q6ZW49-2;Q6ZW49-1;Q6ZW49	PAX-interacting protein 1	PAXIP1	24.3925	24.5233	24.4095	26.9282	25.9691	27.5245	2.49781	0.0169326	0.032356
CSNK1A1	P48729-3;P48729;P48729-2;E5RG27;D6RGE5;D6REM4;E7ETM0;Q8N752	P48729-3;P48729;P48729-2;E5RG27;D6RGE5;D6REM4;E7ETM0;Q8N752	Casein kinase I isoform alpha;Casein kinase I isoform alpha-like	CSNK1A1;CSNK1A1L	24.3925	24.5233	24.4095	26.7686	27.0566	26.9608	2.49065	7.69063e-05	0.000959509
SALL2	E7EW59;H0YFS7;Q9Y467;F5H433;A0A087X1T9;Q9Y467-3	E7EW59;H0YFS7;Q9Y467	Sal-like protein 2	SALL2	25.8574	24.5233	24.4095	28.1196	27.1751	27.2262	2.4852	0.00688083	0.0165701
MYO9B	M0R300;M0R0P8;Q13459-2;Q13459;M0QZY4;M0R332;M0QXP0	M0R300;M0R0P8;Q13459-2;Q13459	Unconventional myosin-IXb	MYO9B	26.1979	24.5233	26.2232	28.4289	28.3257	28.1904	2.48444	0.0199694	0.0368897
ZKSCAN4	Q969J2	Q969J2	Zinc finger protein with KRAB and SCAN domains 4	ZKSCAN4	24.3925	24.5233	24.4095	26.9266	26.9815	26.866	2.48251	9.65566e-07	0.000154491
ELAVL2	A0A0A0MRX1;Q12926-2;Q12926;B1APY9;B1APY8;A0A0R4J2E6;P26378-4;P26378-2;P26378-5;P26378;P26378-3;B1AM48;C9JB16;Q14576-2;Q14576	A0A0A0MRX1;Q12926-2;Q12926;B1APY9;B1APY8;A0A0R4J2E6;P26378-4;P26378-2;P26378-5;P26378;P26378-3;B1AM48	ELAV-like protein 2;ELAV-like protein 4	ELAVL2;ELAVL4	24.3925	24.5233	24.4095	26.9212	27.3452	26.2984	2.47396	0.00711029	0.0170147
NDUFB10	O96000;H3BV16;H3BPJ9	O96000;H3BV16;H3BPJ9	NADH dehydrogenase [ubiquinone] 1 beta subcomplex subunit 10	NDUFB10	26.5558	24.5233	26.8905	29.1157	28.4609	28.6519	2.4737	0.0285045	0.0483311
HNRNPA3	P51991;H7C1J8	P51991	Heterogeneous nuclear ribonucleoprotein A3	HNRNPA3	32.1553	32.3627	32.3659	34.6364	34.8303	34.8303	2.47058	6.82396e-06	0.000267308
RTKN	Q9BST9;Q9BST9-2;Q9BST9-3	Q9BST9;Q9BST9-2	Rhotekin	RTKN	24.3925	24.5233	24.4095	25.6604	27.2036	27.3506	2.46872	0.02522	0.0438569
DIAPH3	Q9NSV4-6;Q9NSV4-5;Q9NSV4-4;Q9NSV4;Q9NSV4-7;Q9NSV4-2;Q9NSV4-1	Q9NSV4-6;Q9NSV4-5;Q9NSV4-4;Q9NSV4;Q9NSV4-7;Q9NSV4-2;Q9NSV4-1	Protein diaphanous homolog 3	DIAPH3	24.3925	24.5233	24.4095	26.9519	26.837	26.9218	2.46145	9.31083e-07	0.000154491
MSI1	O43347;H0YHB7	O43347;H0YHB7	RNA-binding protein Musashi homolog 1	MSI1	26.9477	27.0621	26.9458	29.5754	29.2979	29.425	2.45097	7.13703e-05	0.000919123
FBXO7	Q9Y3I1;Q9Y3I1-3;Q9Y3I1-2;F8WBR0;F8WDR9	Q9Y3I1;Q9Y3I1-3;Q9Y3I1-2	F-box only protein 7	FBXO7	24.3925	24.5233	24.4095	26.8707	26.8043	26.9701	2.44037	1.73739e-06	0.000175636
HNRNPDL	A0A087WUK2;O14979	A0A087WUK2;O14979	Heterogeneous nuclear ribonucleoprotein D-like	HNRNPDL	30.4141	30.5736	30.7604	33.1149	32.9757	32.9656	2.4307	0.000134995	0.00137186
ZSCAN26	A0A087X2F1;A0A024RCN4;Q16670-2;Q16670;B4DMT1;A0A087WXM4;Q3MJ62	A0A087X2F1;A0A024RCN4;Q16670-2;Q16670;B4DMT1	Zinc finger and SCAN domain-containing protein 26	ZNF187;ZSCAN26	24.3925	26.103	26.065	28.5075	27.9529	27.8626	2.43011	0.0163612	0.0315141
KDM3B	Q7LBC6;Q7LBC6-2;H0Y9V5;Q7LBC6-3	Q7LBC6;Q7LBC6-2	Lysine-specific demethylase 3B	KDM3B	26.5829	24.5233	26.1546	28.3846	28.5379	28.3083	2.42786	0.02501	0.0436108
NUP54	Q7Z3B4-3;Q7Z3B4;Q7Z3B4-2	Q7Z3B4-3;Q7Z3B4;Q7Z3B4-2	Nucleoporin p54	NUP54	27.4827	26.9343	26.0434	29.0168	29.4956	29.5171	2.42579	0.00819058	0.0188552
PRPF39	Q86UA1;Q86UA1-2	Q86UA1	Pre-mRNA-processing factor 39	PRPF39	26.1666	26.4138	24.4095	28.1977	28.4499	28.2951	2.42444	0.0252533	0.0438882
MBD3	O95983;K7EIE8;O95983-2;A0A0A0MTS6;A0A087WT34;A0A087X1H1;A0A087WZ12	O95983;K7EIE8;O95983-2;A0A0A0MTS6	Methyl-CpG-binding domain protein 3	MBD3	28.278	28.6078	27.8915	30.7983	30.6681	30.6196	2.40888	0.00239424	0.00800637
FBXO5	Q9UKT4-2;Q9UKT4	Q9UKT4-2;Q9UKT4	F-box only protein 5	FBXO5	26.5674	26.2823	26.6152	28.6065	29.2783	28.6968	2.39682	0.00115733	0.00503117
TCEB2	B8ZZU8;Q15370;Q15370-2;I3L0M9;A0A0B4J296	B8ZZU8;Q15370;Q15370-2;I3L0M9;A0A0B4J296	Transcription elongation factor B polypeptide 2	TCEB2	27.4185	27.706	28.152	30.3364	30.1365	30.0567	2.39062	0.00167718	0.00641757
MPP1	Q00013-2;Q00013-3;Q00013;C9JB34;C9J9J4;A8MTH1	Q00013-2;Q00013-3;Q00013;C9JB34;C9J9J4;A8MTH1	55 kDa erythrocyte membrane protein	MPP1	24.3925	24.5233	24.4095	26.3582	27.0002	27.0161	2.37934	0.00340507	0.0101989
VCPIP1	Q96JH7	Q96JH7	Deubiquitinating protein VCIP135	VCPIP1	24.3925	25.9392	25.8151	27.9419	28.0199	27.7182	2.36848	0.0166731	0.0319772
AURKA	O14965;Q5QPD4;A3KFJ0;A3KFJ1;Q5QPD2;A3KFJ2;Q5QPD1	O14965;Q5QPD4;A3KFJ0;A3KFJ1;Q5QPD2	Aurora kinase A	AURKA	26.2797	24.5233	24.4095	27.8682	27.5099	27.7354	2.36692	0.0226897	0.0404895
FAM208B	Q5VWN6;Q5VWN6-2;J3KPH3	Q5VWN6;Q5VWN6-2	Protein FAM208B	FAM208B	24.3925	24.5233	25.8574	27.7458	27.2054	27.3409	2.36232	0.011678	0.0244169
KLHL11	Q9NVR0	Q9NVR0	Kelch-like protein 11	KLHL11	24.3925	24.5233	24.4095	26.7525	26.7475	26.9049	2.36055	2.96202e-06	0.000175636
DCAF10	Q5QP82-2;Q5QP82;A0A0A0MQT4	Q5QP82-2;Q5QP82;A0A0A0MQT4	DDB1- and CUL4-associated factor 10	DCAF10	28.1312	27.7619	28.2746	30.4635	30.3517	30.4773	2.36026	0.00127072	0.00530313
WDR5	P61964;V9GZ59;V9GYQ5	P61964	WD repeat-containing protein 5	WDR5	26.8005	27.152	27.2222	29.3699	29.4939	29.4217	2.35967	0.000842732	0.00412793
ID3	Q02535	Q02535	DNA-binding protein inhibitor ID-3	ID3	24.3925	24.5233	24.4095	27.0373	26.5551	26.7664	2.35692	0.000935567	0.00437717
ZNF696	Q9H7X3	Q9H7X3	Zinc finger protein 696	ZNF696	24.3925	24.5233	24.4095	26.579	26.6266	27.111	2.34997	0.00178859	0.00672873
CCAR2	Q8N163;Q8N163-2;H0YB24;G3V119;E5RHJ4;A0A087X2B6;H0YC69;E5RGU7;E5RFJ3;H0YC58	Q8N163;Q8N163-2;H0YB24;G3V119	Cell cycle and apoptosis regulator protein 2	CCAR2	29.5531	29.5171	29.2662	31.7146	31.8245	31.8517	2.34715	0.000123741	0.00129421
PPP2R5D	E9PFR3;Q14738-3;Q14738-2;Q14738;H0Y8C4	E9PFR3;Q14738-3;Q14738-2;Q14738;H0Y8C4	Serine/threonine-protein phosphatase 2A 56 kDa regulatory subunit delta isoform	PPP2R5D	24.3925	26.2148	24.4095	27.7619	27.4617	27.6205	2.3403	0.0235892	0.0416896
CSGALNACT2	Q8N6G5-2;Q8N6G5	Q8N6G5-2;Q8N6G5	Chondroitin sulfate N-acetylgalactosaminyltransferase 2	CSGALNACT2	24.3925	24.5233	24.4095	26.8747	26.8952	26.5237	2.3314	0.000549692	0.00319209
NA	I3L3B4;F8W9H0;E9PLN8;Q9BQB6-3;Q9BQB6-2;Q9BQB6	I3L3B4;F8W9H0;E9PLN8;Q9BQB6-3;Q9BQB6-2;Q9BQB6	Vitamin K epoxide reductase complex subunit 1	VKORC1	24.3925	24.5233	24.4095	26.5891	26.9635	26.7356	2.32812	0.000355116	0.00244827
RREB1	C9JU34;Q92766-5;Q92766-3;Q92766;Q92766-2	C9JU34;Q92766-5;Q92766-3;Q92766;Q92766-2	Ras-responsive element-binding protein 1	RREB1	24.3925	24.5233	24.4095	27.0002	26.7965	26.4611	2.32648	0.00143624	0.00576756
HNRNPDL	O14979-3;O14979-2;A0A087WU03	O14979-3;O14979-2	Heterogeneous nuclear ribonucleoprotein D-like	HNRNPDL	24.3925	26.1107	24.4095	27.0496	27.8455	27.6065	2.32346	0.0163944	0.0315587
TRIM32	Q13049;Q5JVY0	Q13049;Q5JVY0	E3 ubiquitin-protein ligase TRIM32	TRIM32	24.3925	24.5233	25.7659	27.0189	27.4814	27.4739	2.30455	0.0106818	0.0228867
BIRC6	Q9NR09;H7C094;H7C3P0;REV__Q96C03;REV__Q96C03-3;REV__Q9NR09	Q9NR09	Baculoviral IAP repeat-containing protein 6	BIRC6	27.2492	27.1541	28.4535	29.9352	30.1436	30.0528	2.29793	0.0132187	0.0268666
CSTF2	E7EWR4;P33240-2;P33240;E9PID8;Q9H0L4;A0A0A0MT56	E7EWR4;P33240-2;P33240;E9PID8;Q9H0L4	Cleavage stimulation factor subunit 2;Cleavage stimulation factor subunit 2 tau variant	CSTF2;CSTF2T	25.9295	24.5233	25.8656	27.8645	28.0748	27.5839	2.28765	0.0130358	0.0265638
CREBBP	Q92793;Q92793-2;I3L466;I3L0Q1;I3L3I5;A0A0U1RQG3;I3L293;A0A0U1RR87	Q92793;Q92793-2	CREB-binding protein	CREBBP	27.1497	26.9533	26.9266	28.9097	29.4646	29.4389	2.2794	0.0013081	0.00540865
LARP1	Q6PKG0;Q6PKG0-3;A0A0B4J210;E5RH50;H0YC33;H0YBW1;H0YAN4;Q659C4-2;Q659C4;Q659C4-9;E5RHK4;H0YC73;Q659C4-7;Q659C4-6;Q659C4-5;H0YBM7;D6RJB0;H0YBR8;H0YAX9;H0YBJ5	Q6PKG0;Q6PKG0-3;A0A0B4J210	La-related protein 1	LARP1	31.9366	31.9422	32.0059	34.1973	34.3157	34.1973	2.27595	5.51674e-06	0.000244511
P4HA1	P13674-2;P13674;P13674-3	P13674-2;P13674;P13674-3	Prolyl 4-hydroxylase subunit alpha-1	P4HA1	28.2797	27.2866	27.2789	29.8508	30.0869	29.9678	2.27546	0.00811196	0.0187399
RPL39P5	Q59GN2;P62891	Q59GN2;P62891	Putative 60S ribosomal protein L39-like 5;60S ribosomal protein L39	RPL39P5;RPL39	25.9462	24.5233	25.8236	27.9539	27.7211	27.7909	2.26778	0.015975	0.0310185
ADNP	Q9H2P0;E9PQK8	Q9H2P0	Activity-dependent neuroprotector homeobox protein	ADNP	30.7825	31.0531	30.9301	33.1799	33.2767	33.1052	2.26284	3.13116e-05	0.000584761
EP400	Q96L91-3;Q96L91-5;Q96L91-2;Q96L91;Q96L91-4	Q96L91-3;Q96L91-5;Q96L91-2;Q96L91;Q96L91-4	E1A-binding protein p400	EP400	27.3935	26.9395	27.3614	29.437	29.5531	29.5093	2.25478	0.00140893	0.00569763
GIGYF2	Q6Y7W6-4;Q6Y7W6-5;Q6Y7W6;I1E4Y6;Q6Y7W6-3;E7ESB6;C9JHW1;C9JH18;F8WCD5;C9JPV7;C9JXQ0;C9J0V6;C9JHT0;C9JRZ2;C9JW88;C9JH78;C9IYH5	Q6Y7W6-4;Q6Y7W6-5;Q6Y7W6;I1E4Y6;Q6Y7W6-3;E7ESB6	PERQ amino acid-rich with GYF domain-containing protein 2	GIGYF2	27.9258	27.9865	27.87	30.161	29.9794	30.3737	2.25217	0.000643004	0.00347001
SEC24B	O95487-2;O95487;O95487-3	O95487-2;O95487;O95487-3	Protein transport protein Sec24B	SEC24B	24.3925	24.5233	24.4095	26.5158	26.7699	26.7699	2.24711	0.000103782	0.0011643
TGS1	Q96RS0	Q96RS0	Trimethylguanosine synthase	TGS1	24.3925	24.5233	24.4095	26.7297	26.5891	26.7297	2.24139	2.11024e-06	0.000175636
EIF4G1	Q04637-3;Q04637;Q04637-9;Q04637-5;Q04637-4;Q04637-6;C9JF13;C9J6B6;H7C044;H7C0V6;C9JHW9;F8WCF2;C9JIH5;C9JWH7;C9J556;C9JWH9;REV__Q8NEG2-2;REV__F5H7J8;C9JSU8;C9JWW9;REV__Q8NEG2;REV__C9JQZ6;REV__J3KQX6	Q04637-3;Q04637;Q04637-9;Q04637-5;Q04637-4;Q04637-6;C9JF13	Eukaryotic translation initiation factor 4 gamma 1	EIF4G1	30.3493	30.2733	30.4949	32.5586	32.6354	32.6496	2.2396	6.96801e-05	0.000912547
GSE1	Q14687-2;Q14687-3;Q14687;H0Y613;C9JLW9	Q14687-2;Q14687-3;Q14687;H0Y613	Genetic suppressor element 1	GSE1	24.3925	24.5233	24.4095	26.4479	26.7248	26.8464	2.23956	0.000553188	0.00320051
HADHA	P40939;H0YFD6;P40939-2	P40939	Trifunctional enzyme subunit alpha, mitochondrial;Long-chain enoyl-CoA hydratase;Long chain 3-hydroxyacyl-CoA dehydrogenase	HADHA	29.1455	29.1324	29.094	31.1596	31.4443	31.4613	2.23745	0.000769639	0.00388544
PDF	Q9HBH1	Q9HBH1	Peptide deformylase, mitochondrial	PDF	28.9782	28.2625	28.5512	30.7419	31.0498	30.7808	2.23657	0.00141697	0.00571536
EPC1	Q9H2F5-2;Q9H2F5;Q9H2F5-3	Q9H2F5-2;Q9H2F5;Q9H2F5-3	Enhancer of polycomb homolog 1	EPC1	24.3925	24.5233	26.261	27.5245	27.6695	27.4814	2.23052	0.0261355	0.0449966
EIF4G1	E7EUU4;Q04637-8;E7EX73;E9PGM1;Q04637-7;A0A0A0MR52;C9K073;C9J2Z7	E7EUU4;Q04637-8;E7EX73;E9PGM1;Q04637-7;A0A0A0MR52	Eukaryotic translation initiation factor 4 gamma 1	EIF4G1	24.3925	24.5233	24.4095	26.3453	26.8305	26.7872	2.22744	0.0015172	0.0059807
ZNF581	Q9P0T4;K7EM32	Q9P0T4	Zinc finger protein 581	ZNF581	27.0536	27.9701	27.9176	30.1176	29.8342	29.8142	2.22514	0.00526117	0.0137688
KIF23	H7BYN4;Q02241-2;Q02241;Q02241-3;H0YMJ4;H0YME6	H7BYN4;Q02241-2;Q02241;Q02241-3	Kinesin-like protein KIF23	KIF23	24.3925	24.5233	24.4095	26.4017	26.7648	26.7758	2.2147	0.000673684	0.00357395
MRPS7	Q9Y2R9;J3QLS3;J3QKW2;J3QQS1;J3KSI8	Q9Y2R9;J3QLS3;J3QKW2;J3QQS1	28S ribosomal protein S7, mitochondrial	MRPS7	27.855	28.0147	27.86	30.1467	30.1334	30.0984	2.21443	0.000121877	0.00129421
AK2	G3V213;F8VZG5;F8VY04;F8W1A4;P54819-3;P54819-5;P54819-2;P54819;F8VPP1;P54819-4;P54819-6	G3V213;F8VZG5;F8VY04;F8W1A4;P54819-3;P54819-5;P54819-2;P54819;F8VPP1;P54819-4;P54819-6	Adenylate kinase 2, mitochondrial;Adenylate kinase 2, mitochondrial;Adenylate kinase 2, mitochondrial, N-terminally processed	AK2	24.3925	24.5233	24.4095	26.7769	26.3863	26.772	2.21337	0.000823327	0.00407263
SENP1	Q9P0U3-2;Q9P0U3;F8VRZ8;F8W0I8	Q9P0U3-2;Q9P0U3	Sentrin-specific protease 1	SENP1	27.6065	27.9065	28.0833	30.1195	29.9316	30.1926	2.20672	0.00031806	0.00230981
CTR9	Q6PD62;H0YCE8	Q6PD62	RNA polymerase-associated protein CTR9 homolog	CTR9	29.4735	29.4956	29.6857	31.7119	31.8307	31.7174	2.1996	3.03055e-05	0.000575096
NDUFS1	P28331;P28331-2;P28331-4;P28331-5;B4DJ81;P28331-3;C9JPQ5;F8WDL5	P28331;P28331-2;P28331-4;P28331-5;B4DJ81;P28331-3	NADH-ubiquinone oxidoreductase 75 kDa subunit, mitochondrial	NDUFS1	28.126	28.6968	28.402	30.5513	30.6701	30.636	2.1929	0.00203367	0.00729974
HPS6	Q86YV9	Q86YV9	Hermansky-Pudlak syndrome 6 protein	HPS6	26.1268	24.5233	24.4095	27.1853	27.446	27.6524	2.19093	0.0212412	0.0386091
RBMS1	E7ETU5;F6Y5H0;P29558-2;P29558;E7EPF2;C9J9B2;C9JIJ9;Q6XE24-3;Q6XE24-4;Q6XE24-5;Q6XE24-2;Q6XE24	E7ETU5;F6Y5H0;P29558-2;P29558;E7EPF2	RNA-binding motif, single-stranded-interacting protein 1	RBMS1	27.1648	27.0462	27.0882	29.0755	29.3183	29.4545	2.19058	0.000593067	0.0033418
PDCD7	Q8N8D1	Q8N8D1	Programmed cell death protein 7	PDCD7	24.3925	24.5233	24.4095	26.7648	26.5175	26.6028	2.18912	4.1519e-05	0.000702457
NKAP	Q8N5F7;Q5M9Q1	Q8N5F7	NF-kappa-B-activating protein	NKAP	24.3925	24.5233	24.4095	26.23	27.2075	26.1807	2.17864	0.0115449	0.0242033
TLE1	Q5T7A9;Q04727-2;Q04727-4;Q04724;Q04727;Q04727-3	Q5T7A9;Q04727-2;Q04727-4;Q04724;Q04727;Q04727-3	Transducin-like enhancer protein 4;Transducin-like enhancer protein 1	TLE1;TLE4	24.3925	24.5233	24.4095	26.5376	26.5798	26.7333	2.17644	1.03919e-05	0.000325266
SQSTM1	Q13501;E7EMC7;Q13501-2;E3W990;E9PFW8;D6RBF1;C9J6J8;C9JRJ8	Q13501;E7EMC7;Q13501-2;E3W990	Sequestosome-1	SQSTM1	29.9663	30.1643	30.1082	32.2068	32.3881	32.1351	2.16531	1.76807e-05	0.00043921
POLRMT	O00411;K7EMH3	O00411;K7EMH3	DNA-directed RNA polymerase, mitochondrial	POLRMT	26.0241	24.5233	25.9335	27.8131	27.8234	27.7458	2.15845	0.0207617	0.0380247
DHRS7B	A0A0C4DGQ8;Q6IAN0;J3KRS1;J3QKT1	A0A0C4DGQ8;Q6IAN0;J3KRS1	Dehydrogenase/reductase SDR family member 7B	DHRS7B	24.3925	24.5233	24.4095	25.8201	27.152	26.5261	2.1564	0.0159956	0.0310392
SMARCD2	J3KMX2;B9EGA3;Q92925-3;Q92925-2;Q92925;J3QWB6;Q6STE5-2;Q6STE5	J3KMX2;B9EGA3;Q92925-3;Q92925-2;Q92925;J3QWB6	SWI/SNF-related matrix-associated actin-dependent regulator of chromatin subfamily D member 2	SMARCD2	26.5663	26.5049	25.9042	28.6815	28.5752	28.2193	2.15072	0.000941731	0.00437982
MRPS21	A0A075B746;P82921	A0A075B746;P82921	28S ribosomal protein S21, mitochondrial	MRPS21	24.3925	24.5233	24.4095	26.614	26.5701	26.5891	2.14826	5.95214e-05	0.000831706
CEP170	Q5SW79-2;Q5SW79-3;Q5SW79;H0Y2V6;H0Y4T4;E7EWM2;E7EMW0;E5RG47;Q96L14;E5RGW7;E5RIH6;E5RJT5;E5RFU8	Q5SW79-2;Q5SW79-3;Q5SW79;H0Y2V6	Centrosomal protein of 170 kDa	CEP170	27.8645	27.32	26.9439	29.5969	29.4104	29.672	2.13781	0.00497915	0.0132411
CDC73	Q6P1J9	Q6P1J9	Parafibromin	CDC73	29.2514	28.8586	29.435	31.3711	31.2594	31.3597	2.12974	0.0023466	0.00789911
C3orf58	Q8NDZ4;E7ET39;C9JY09;Q8NDZ4-2	Q8NDZ4	Deleted in autism protein 1	C3orf58	24.3925	24.5233	24.4095	26.354	26.7785	26.5517	2.12894	0.00073537	0.00374331
IDH2	P48735-2;P48735;H0YL11;C9J4N6;O75874	P48735-2;P48735;H0YL11	Isocitrate dehydrogenase [NADP], mitochondrial	IDH2	24.3925	24.5233	24.4095	26.6838	26.3204	26.6781	2.12758	0.000679461	0.00359242
ZKSCAN8	Q15776;Q15776-2;P19878-2;P19878-4;P19878-3;P19878	Q15776	Zinc finger protein with KRAB and SCAN domains 8	ZKSCAN8	28.4465	27.666	27.9419	30.0849	30.1051	30.3112	2.11571	0.00336576	0.0101589
CLPB	H0YGM0;Q9H078-5;Q9H078-3;Q9H078-4;Q9H078-2;Q9H078;F5GX99;F5H392;F5H7A5	H0YGM0;Q9H078-5;Q9H078-3;Q9H078-4;Q9H078-2;Q9H078;F5GX99	Caseinolytic peptidase B protein homolog	CLPB	24.3925	24.5233	24.4095	26.3997	26.663	26.5779	2.10804	7.26453e-05	0.000920566
LTN1	O94822;O94822-3;H7BYG8;O94822-2;S4R3T2	O94822;O94822-3	E3 ubiquitin-protein ligase listerin	LTN1	25.8999	24.5233	24.4095	27.0689	27.4668	27.0882	2.10507	0.0172559	0.0328136
NOSIP	A0A075B6F9;Q9Y314;M0R3B2;M0QX85;M0R1K2;A0A075B797	A0A075B6F9;Q9Y314;M0R3B2	Nitric oxide synthase-interacting protein	NOSIP	24.3925	24.5233	24.4095	26.1385	26.6592	26.7648	2.10277	0.00330148	0.0100035
RBBP7	Q16576;E9PC52;Q16576-2;Q5JP01;Q5JP02;C9JAJ9;Q5JNZ6	Q16576;E9PC52;Q16576-2;Q5JP01	Histone-binding protein RBBP7	RBBP7	29.282	29.3286	28.9582	31.1696	31.4118	31.2702	2.08853	0.000177655	0.00158874
DLGAP5	Q15398-1;Q15398-3;Q15398	Q15398-1;Q15398-3;Q15398	Disks large-associated protein 5	DLGAP5	24.3925	24.5233	24.4095	25.4486	26.7748	26.9343	2.07788	0.0264789	0.0454132
SRSF11	Q5T760;Q05519-2;Q05519;Q5T757;B4DWT1	Q5T760;Q05519-2;Q05519;Q5T757	Serine/arginine-rich splicing factor 11	SRSF11	27.615	27.0711	26.474	28.5464	29.4532	29.4403	2.077	0.00476504	0.0128796
NUFIP2	Q7Z417;Q7Z417-2	Q7Z417	Nuclear fragile X mental retardation-interacting protein 2	NUFIP2	27.9264	28.3538	28.6319	30.4291	30.3112	30.4795	2.07569	0.00338727	0.0101846
RANBP9	Q96S59;Q96S59-2;Q96S59-3	Q96S59;Q96S59-2;Q96S59-3	Ran-binding protein 9	RANBP9	26.3582	26.1494	26.1636	28.3257	28.3024	28.2743	2.07403	0.000323974	0.00233888
DUSP1	P28562	P28562	Dual specificity protein phosphatase 1	DUSP1	24.3925	24.5233	24.4095	26.5798	26.5049	26.4509	2.06992	1.68923e-06	0.000175636
TRRAP	F2Z2U4;Q9Y4A5-2;Q9Y4A5;H0Y4W2;C9K0N1	F2Z2U4;Q9Y4A5-2;Q9Y4A5;H0Y4W2	Transformation/transcription domain-associated protein	TRRAP	26.3739	24.5233	24.4095	27.1914	27.706	27.4827	2.06949	0.0295283	0.0497436
WDR74	E9PS41;Q6RFH5-2;Q6RFH5	E9PS41;Q6RFH5-2;Q6RFH5	WD repeat-containing protein 74	WDR74	24.3925	24.5233	24.4095	26.3837	26.7272	26.3661	2.05923	0.000672847	0.00357395
DGCR14	Q96DF8;F8WEF8	Q96DF8;F8WEF8	Protein DGCR14	DGCR14	26.2206	26.8464	26.3457	28.2739	28.6794	28.6711	2.05643	0.00072902	0.00372849
LRRC59	Q96AG4	Q96AG4	Leucine-rich repeat-containing protein 59	LRRC59	24.3925	24.5233	24.4095	26.5779	26.3457	26.5334	2.04618	4.50025e-05	0.000729834
KIAA1524	A0A087X211;Q8TCG1;Q8TCG1-2;F8WAX6;F8WF26	A0A087X211;Q8TCG1;Q8TCG1-2	Protein CIP2A	KIAA1524	27.434	27.4288	27.5105	29.46	29.488	29.5479	2.04083	3.25242e-07	0.00010311
MEX3C	Q5U5Q3	Q5U5Q3	RNA-binding E3 ubiquitin-protein ligase MEX3C	MEX3C	24.3925	24.5233	24.4095	26.2851	26.6761	26.4552	2.03812	0.000589381	0.0033418
YTHDF2	Q9Y5A9;A0A087WXZ3;Q9Y5A9-2;S4R3J8;S4R3V3	Q9Y5A9;A0A087WXZ3;Q9Y5A9-2	YTH domain-containing family protein 2	YTHDF2	31.2671	31.5137	31.5273	33.5051	33.5435	33.3705	2.03401	6.27504e-05	0.000861442
TIMM21	J3QRI1;Q9BVV7	J3QRI1;Q9BVV7	Mitochondrial import inner membrane translocase subunit Tim21	TIMM21	24.3925	24.5233	24.4095	26.6468	26.0463	26.6548	2.03312	0.00395039	0.0112611
EIF4G3	A0A0U1RQK7;A0A0A0MSA7;O43432;O43432-3;O43432-4;O43432-2;B1AN91;B1AN92	A0A0U1RQK7;A0A0A0MSA7;O43432;O43432-3;O43432-4	Eukaryotic translation initiation factor 4 gamma 3	EIF4G3	27.0819	27.2853	26.437	29.0812	29.0433	28.9011	2.03287	0.00599045	0.0150241
SMIM4	Q8WVI0	Q8WVI0	Small integral membrane protein 4	SMIM4	24.3925	24.5233	24.4095	26.4727	26.5181	26.4257	2.02972	4.66339e-06	0.000221158
DDX42	A0A0A0MSJ0;Q86XP3-2;Q86XP3	A0A0A0MSJ0;Q86XP3-2;Q86XP3	ATP-dependent RNA helicase DDX42	DDX42	27.722	27.5527	27.6425	29.4806	29.7379	29.7446	2.01878	9.6663e-05	0.00109621
JPH1	Q9HDC5	Q9HDC5	Junctophilin-1	JPH1	24.3925	24.5233	24.4095	26.6337	26.4509	26.261	2.01364	0.000487053	0.002943
ZNF746	Q6NUN9;Q6NUN9-2;C9JNZ9;H7C5A9;Q6ZMS7;Q6NUN9-3;Q9UDV6;Q6ZMS7-2	Q6NUN9;Q6NUN9-2	Zinc finger protein 746	ZNF746	24.3925	24.5233	24.4095	26.5829	26.3397	26.4282	2.01087	4.73563e-05	0.000762671
CHUK	O15111;Q9UPZ9-2;Q9UPZ9	O15111	Inhibitor of nuclear factor kappa-B kinase subunit alpha	CHUK	26.3716	26.2387	26.1107	28.9069	27.8035	27.7321	2.01004	0.0166838	0.0319781
IQCB1	Q15051;Q15051-2;C9JXD7;Q15051-3;C9JVC4	Q15051;Q15051-2	IQ calmodulin-binding motif-containing protein 1	IQCB1	26.4552	26.4015	26.3908	27.9701	28.4892	28.7184	2.00919	0.00589888	0.014854
AGPS	O00116;B8ZZ81	O00116;B8ZZ81	Alkyldihydroxyacetonephosphate synthase, peroxisomal	AGPS	26.6843	26.3568	26.6127	28.7802	28.1696	28.6794	2.0088	0.00125601	0.00528088
CDIPT	B3KY94;O14735-3;O14735;H3BUR9	B3KY94;O14735-3;O14735;H3BUR9	CDP-diacylglycerol--inositol 3-phosphatidyltransferase	CDIPT	25.9072	26.5891	27.0904	28.8072	28.4833	28.5235	2.00434	0.00965768	0.0211981
ZIC2	A0A087WY47;O95409	A0A087WY47;O95409	Zinc finger protein ZIC 2	ZIC2	26.7965	27.0536	27.0745	28.6382	28.5619	29.5356	2.0032	0.00936848	0.0207672
UPF1	Q92900-2;Q92900	Q92900-2;Q92900	Regulator of nonsense transcripts 1	UPF1	32.0136	32.0136	32.1085	34.0527	33.9964	34.0888	2.00051	7.34317e-07	0.000154491
NA	V9GY48;Q8N5A5-4;Q8N5A5-3;Q8N5A5-2;Q8N5A5	V9GY48;Q8N5A5-4;Q8N5A5-3;Q8N5A5-2;Q8N5A5	Zinc finger CCCH-type with G patch domain-containing protein	ZGPAT	24.3925	24.5233	25.9496	27.4017	27.0444	26.9319	2.00003	0.0201844	0.0371678
PYCR2	A0A087WTV6;Q96C36;J3KR12;A0A087WZR9;A0A087WX69;A0A087WZF0	A0A087WTV6;Q96C36;J3KR12;A0A087WZR9	Pyrroline-5-carboxylate reductase 2	PYCR2	26.2706	26.3497	26.0508	28.0404	28.1639	28.4499	1.9993	0.000154599	0.0014798
HUWE1	Q7Z6Z7-2;Q7Z6Z7-3;Q7Z6Z7;H0Y659;A0A087X146;Q5H963;A5YM72-2;A5YM72;A5YM72-4;A5YM72-5;A5YM72-3	Q7Z6Z7-2;Q7Z6Z7-3;Q7Z6Z7	E3 ubiquitin-protein ligase HUWE1	HUWE1	31.2768	31.0891	31.261	33.2097	33.1799	33.2308	1.99549	0.000245011	0.0019765
GTPBP1	O00178	O00178	GTP-binding protein 1	GTPBP1	24.3925	24.5233	24.4095	26.4274	26.5965	26.2706	1.99473	0.000261297	0.0020601
PHC2	B3KPJ4;A0A0A0MSI2;Q8IXK0-2;Q8IXK0-4;Q8IXK0;Q8IXK0-5;Q8IXK0-3	B3KPJ4;A0A0A0MSI2;Q8IXK0-2;Q8IXK0-4;Q8IXK0;Q8IXK0-5;Q8IXK0-3	Polyhomeotic-like protein 2	PHC2	24.3925	24.5233	24.4095	26.3739	26.3616	26.5674	1.9945	3.13865e-05	0.000584761
ACTL6A	O96019;O96019-2;H7C5S0;O94805;C9JQT2	O96019;O96019-2;H7C5S0	Actin-like protein 6A	ACTL6A	26.6865	28.2543	28.0482	29.773	29.7218	29.9072	1.99322	0.0237407	0.0418639
IRAK1	D3YTB5;P51617-4;P51617-2;P51617-3;P51617;H7C224;H7C2I6;F8WAB6;H7C3C1;H7C1F0;F6U4U2;P51955-3;P51955-2;P51955-4;P51955	D3YTB5;P51617-4;P51617-2;P51617-3;P51617;H7C224;H7C2I6	Interleukin-1 receptor-associated kinase 1	IRAK1	28.3311	28.127	28.3024	30.3265	30.2923	30.1093	1.98954	1.43635e-05	0.000397856
NDUFA5	Q16718;F8WAS3;A0A087X1G1;H7BYD0;Q16718-2;C9IZN5;A0A087WXR5	Q16718;F8WAS3;A0A087X1G1;H7BYD0;Q16718-2;C9IZN5	NADH dehydrogenase [ubiquinone] 1 alpha subcomplex subunit 5	NDUFA5	28.5308	28.5435	28.5023	30.5494	30.4053	30.5736	1.98571	0.000197344	0.00169694
VPS16	Q9H269-2;Q9H269	Q9H269-2;Q9H269	Vacuolar protein sorting-associated protein 16 homolog	VPS16	24.3925	24.5233	24.4095	26.5413	26.3642	26.3568	1.98037	1.59823e-05	0.000416871
EPB41L3	A0A0A0MRA8;Q9Y2J2-2;Q9Y2J2;Q9Y2J2-4;A8K968;Q9Y2J2-3;B2RB02;A0A0J9YY18;J3QS55;J3QRQ6;J3KS70;J3QLU5;J3QS83;J3QKY2;J3KRD1;J3QKK4;J3QR33;J3KT37;A0A0J9YW31;A0A0J9YW26;A0A0J9YWE1;A0A0J9YWS4;A0A0J9YWN0	A0A0A0MRA8;Q9Y2J2-2;Q9Y2J2;Q9Y2J2-4;A8K968;Q9Y2J2-3;B2RB02	Band 4.1-like protein 3;Band 4.1-like protein 3, N-terminally processed	EPB41L3	27.7728	27.8087	28.0894	29.9153	29.8142	29.8914	1.97692	0.000607453	0.00338918
MCM10	Q7L590-2;Q7L590;Q5T670;C9J600	Q7L590-2;Q7L590;Q5T670	Protein MCM10 homolog	MCM10	28.5123	27.4687	28.2172	30.0935	30.0675	30.1525	1.97586	0.0109232	0.0232425
RPS29	P62273;P62273-2;A0A087WTT6	P62273;P62273-2;A0A087WTT6	40S ribosomal protein S29	RPS29	29.8698	29.0325	29.2683	31.9936	30.859	31.1033	1.97043	0.00654451	0.0159287
NDUFS6	D6RBT3;O75380	D6RBT3;O75380	NADH dehydrogenase [ubiquinone] iron-sulfur protein 6, mitochondrial	NDUFS6	24.3925	24.5233	24.4095	26.1832	26.5294	26.482	1.96321	0.000536465	0.00314445
FAM193A	P78312-6;P78312-2;P78312-5;P78312;D6RFZ4;E7EUR8;P78312-3;P78312-4	P78312-6;P78312-2;P78312-5;P78312;D6RFZ4;E7EUR8;P78312-3;P78312-4	Protein FAM193A	FAM193A	24.3925	24.5233	26.0262	26.0975	27.401	27.5468	1.95914	0.0221566	0.0398794
FASTKD5	Q7L8L6	Q7L8L6	FAST kinase domain-containing protein 5	FASTKD5	24.3925	24.5233	24.4095	26.6	26.354	26.2148	1.95557	0.000639463	0.00347001
STAT3	G8JLH9;P40763-3;P40763-2;P40763	G8JLH9;P40763-3;P40763-2;P40763	Signal transducer and activator of transcription;Signal transducer and activator of transcription 3	STAT3	24.3925	24.5233	24.4095	26.048	26.6152	26.4727	1.95516	0.00270976	0.00882574
BRIP1	J3QSE8;Q9BX63-2;Q9BX63	J3QSE8;Q9BX63-2;Q9BX63	Fanconi anemia group J protein	BRIP1	24.3925	24.5233	24.4095	26.3372	26.402	26.4486	1.95371	2.61047e-06	0.000175636
TARS	P26639;P26639-2;D6RCA5;D6R9F8;D6RDJ6;D6RBR8;D6RJ97;D6RHV7;D6RCS6	P26639;P26639-2	Threonine--tRNA ligase, cytoplasmic	TARS	29.3549	29.6773	29.4917	31.5137	31.2671	31.5998	1.95294	7.16041e-05	0.000919123
NUP35	Q8NFH5-2;Q8NFH5;C9IYQ7;F8WCF5;F8WEL4;Q8NFH5-3	Q8NFH5-2;Q8NFH5;C9IYQ7;F8WCF5;F8WEL4;Q8NFH5-3	Nucleoporin NUP53	NUP35	24.3925	24.5233	24.4095	26.1355	26.743	26.2316	1.95258	0.003618	0.0106505
TMEM201	Q5SNT2;H0Y4R5;Q5SNT2-2;H0Y994	Q5SNT2;H0Y4R5;Q5SNT2-2	Transmembrane protein 201	TMEM201	27.5713	28.4749	28.2144	30.1912	30.0567	30.0044	1.95182	0.00729018	0.0173391
TTF2	Q9UNY4;Q9UNY4-2;X6RI15	Q9UNY4	Transcription termination factor 2	TTF2	27.4687	26.9033	26.9761	29.0208	29.126	29.1157	1.94967	0.00324631	0.00989738
ZNF644	Q9H582;Q9H582-2;A0A087WZL9;Q9H582-3	Q9H582;Q9H582-2;A0A087WZL9	Zinc finger protein 644	ZNF644	28.0045	27.5601	27.4972	29.5329	29.5934	29.8204	1.94879	0.000735506	0.00374331
SNAP47	A0A087X0B7;H7C3C7;Q5SQN1-2;Q5SQN1;U3KPT7;A0A087X2J6;H0Y627;Q5SQN1-3;Q5SQN1-4	A0A087X0B7;H7C3C7;Q5SQN1-2;Q5SQN1;U3KPT7;A0A087X2J6;H0Y627;Q5SQN1-3;Q5SQN1-4	Synaptosomal-associated protein 47	SNAP47	24.3925	24.5233	24.4095	26.2476	26.4966	26.4162	1.94759	6.47632e-05	0.000882419
SND1	Q7KZF4;H7C597	Q7KZF4	Staphylococcal nuclease domain-containing protein 1	SND1	26.7861	27.5437	27.4814	29.0367	29.3817	29.3193	1.94476	0.00339687	0.0101989
RPS21	Q8WVC2;P63220;Q9BYK2;Q9BYK1	Q8WVC2;P63220;Q9BYK2;Q9BYK1	40S ribosomal protein S21	RPS21	24.3925	24.5233	24.4095	26.0296	26.3453	26.705	1.94344	0.00400527	0.0113362
CPEB4	B7ZLQ8;Q17RY0-2;Q17RY0;E5RFP2;Q17RY0-3;H0YBG1;J3KN18;E5RJM0;Q7Z5Q1-7;Q7Z5Q1-5;Q7Z5Q1-4;Q7Z5Q1-6;Q7Z5Q1-3;Q7Z5Q1;Q8NE35-2;Q8NE35;Q7Z5Q1-8;Q7Z5Q1-9	B7ZLQ8;Q17RY0-2;Q17RY0;E5RFP2;Q17RY0-3	Cytoplasmic polyadenylation element-binding protein 4	CPEB4	24.3925	26.1064	24.4095	27.3376	27.1336	26.9588	1.94022	0.0286901	0.0485406
G3BP1	Q13283;E5RIZ6;E5RI46;E5RIF8;E5RH42;E5RJU8;Q13283-2;E5RH00	Q13283	Ras GTPase-activating protein-binding protein 1	G3BP1	29.9298	29.1206	29.7232	31.2768	31.7989	31.5409	1.92447	0.00226689	0.00771768
ZCCHC3	Q9NUD5;Q9NUD5-2	Q9NUD5;Q9NUD5-2	Zinc finger CCHC domain-containing protein 3	ZCCHC3	28.8954	29.6597	29.3753	31.0575	31.4872	31.2234	1.92327	0.00199286	0.00721951
NDUFS8	E9PPW7;O00217;E9PN51;F8W9K7;E9PKH6;H0YDT4	E9PPW7;O00217;E9PN51;F8W9K7;E9PKH6	NADH dehydrogenase [ubiquinone] iron-sulfur protein 8, mitochondrial	NDUFS8	27.1417	26.913	26.7272	28.6924	28.7423	29.1045	1.92107	0.000211055	0.00178542
OPA1	E5KLK1;E5KLJ6;E5KLJ9;E5KLJ5;O60313;O60313-2;H7C321	E5KLK1;E5KLJ6;E5KLJ9;E5KLJ5;O60313;O60313-2	Dynamin-like 120 kDa protein, mitochondrial;Dynamin-like 120 kDa protein, form S1	OPA1	26.0023	24.5233	25.9557	26.8409	27.3847	28.1367	1.91678	0.0180358	0.0338542
MRPL4	K7EKI4;K7ELF1;K7ELQ0;K7ES61;X6RAY8;Q9BYD3-2;Q9BYD3	K7EKI4;K7ELF1;K7ELQ0;K7ES61;X6RAY8;Q9BYD3-2;Q9BYD3	39S ribosomal protein L4, mitochondrial	MRPL4	27.7648	27.3304	27.6144	29.3298	29.5754	29.562	1.91244	0.000289896	0.00220772
RNF5	Q99942;A0A140TA09	Q99942;A0A140TA09	E3 ubiquitin-protein ligase RNF5	RNF5	24.3925	24.5233	24.4095	26.5334	25.8983	26.5413	1.91115	0.005205	0.0136683
GNB1	P62873-2;P62873;F6UT28;B1AKQ8;F6X3N5;F5H8J8;F5H100;B3KVK2;F5H0S8;E9PCP0;P16520-2;P16520	P62873-2;P62873;F6UT28;B1AKQ8;F6X3N5	Guanine nucleotide-binding protein G(I)/G(S)/G(T) subunit beta-1	GNB1	24.3925	24.5233	24.4095	26.9943	25.5451	26.1487	1.90953	0.0249224	0.0434822
RNF20	Q5VTR2	Q5VTR2	E3 ubiquitin-protein ligase BRE1A	RNF20	24.3925	24.5233	24.4095	26.2734	26.3418	26.4346	1.9085	3.91472e-06	0.000204218
MAP7D1	Q3KQU3;Q3KQU3-4;Q3KQU3-2;C9JIR3;Q3KQU3-3;E9PLH3;H0YF21	Q3KQU3;Q3KQU3-4;Q3KQU3-2	MAP7 domain-containing protein 1	MAP7D1	29.6212	30.0159	29.8454	31.7989	31.7213	31.6952	1.90266	0.00103077	0.00464887
2020-09-02	H7C2Y0;B5MCX3;Q15019;Q15019-3;Q15019-2;C9J2Q4	H7C2Y0;B5MCX3;Q15019;Q15019-3;Q15019-2;C9J2Q4	Septin-2	2020-09-02	24.3925	24.5233	24.4095	26.4187	26.2718	26.3372	1.90089	2.81721e-06	0.000175636
ZNF324B	Q6AW86-2;Q6AW86;M0R1C8;O75467	Q6AW86-2;Q6AW86;M0R1C8;O75467	Zinc finger protein 324B;Zinc finger protein 324A	ZNF324B;ZNF324	24.3925	24.5233	24.4095	26.5049	26.4727	25.989	1.89776	0.00272515	0.00884825
SUPT5H	O00267-2;O00267;M0QYL9	O00267-2;O00267	Transcription elongation factor SPT5	SUPT5H	29.0062	28.6815	29.2045	30.9301	31.0175	30.6575	1.8964	0.000434773	0.00276593
IGF2BP2	F8W930;Q9Y6M1-1;Q9Y6M1;Q9Y6M1-5;Q9Y6M1-6;Q9Y6M1-3;Q9Y6M1-4	F8W930;Q9Y6M1-1;Q9Y6M1;Q9Y6M1-5;Q9Y6M1-6;Q9Y6M1-3;Q9Y6M1-4	Insulin-like growth factor 2 mRNA-binding protein 2	IGF2BP2	29.566	29.2188	29.245	31.1949	31.3019	31.2384	1.89368	0.000965191	0.00444272
RPRD1A	Q96P16-3;Q96P16;A0A0C4DGQ6;K7EP82;K7ER50	Q96P16-3;Q96P16;A0A0C4DGQ6;K7EP82	Regulation of nuclear pre-mRNA domain-containing protein 1A	RPRD1A	24.3925	26.1721	24.4095	26.7803	27.3134	27.2753	1.89008	0.0295612	0.0497723
AMD1	P17707;F6R5I9;B4DZ60	P17707;F6R5I9;B4DZ60	S-adenosylmethionine decarboxylase proenzyme;S-adenosylmethionine decarboxylase alpha chain;S-adenosylmethionine decarboxylase beta chain	AMD1	24.3925	24.5233	24.4095	26.5663	25.7249	26.5543	1.88879	0.0101429	0.0219855
KMT2C	Q8NEZ4-2;Q8NEZ4;Q8NEZ4-3;H0Y765;H7BY37	Q8NEZ4-2;Q8NEZ4;Q8NEZ4-3;H0Y765;H7BY37	Histone-lysine N-methyltransferase 2C	KMT2C	24.3925	24.5233	24.4095	26.6257	25.6604	26.5175	1.88465	0.0125525	0.0258284
HAUS8	Q9BT25-2;Q9BT25-3;Q9BT25	Q9BT25-2;Q9BT25-3;Q9BT25	HAUS augmin-like complex subunit 8	HAUS8	25.9378	26.0113	25.8263	27.5468	27.9694	27.8822	1.88357	0.000782356	0.00393513
SP1	P08047-2;P08047;P08047-3;H3BVI2	P08047-2;P08047;P08047-3	Transcription factor Sp1	SP1	28.4833	28.3895	28.38	30.4795	30.2755	30.1206	1.88104	0.000717649	0.00370342
DDX6	P26196;Q8IV96	P26196	Probable ATP-dependent RNA helicase DDX6	DDX6	28.7097	29.0737	28.4098	30.6088	30.6965	30.5958	1.87772	0.00431376	0.0120125
PYGL	E9PK47;P06737-2;P06737;P11217-2;P11217;H0Y4Z6	E9PK47;P06737-2;P06737	Phosphorylase;Glycogen phosphorylase, liver form	PYGL	27.0122	26.6987	26.4921	28.7393	28.6219	28.5075	1.87568	0.00105822	0.00473184
DCAF7	P61962;A0A087WWI6;P61962-2	P61962;A0A087WWI6	DDB1- and CUL4-associated factor 7	DCAF7	28.711	27.4185	28.2358	30.2689	30.0044	29.9794	1.87505	0.0145962	0.0292065
DNAJC11	Q9NVH1-3;Q9NVH1;Q9NVH1-2;B1AK20;Q5TH61	Q9NVH1-3;Q9NVH1;Q9NVH1-2	DnaJ homolog subfamily C member 11	DNAJC11	28.4364	28.2358	27.801	29.9036	30.0461	30.2026	1.87456	0.00176961	0.00666533
GLUD1	P00367;P00367-3;P00367-2;P49448	P00367;P00367-3;P00367-2;P49448	Glutamate dehydrogenase 1, mitochondrial;Glutamate dehydrogenase 2, mitochondrial	GLUD1;GLUD2	28.9752	28.4518	28.7568	30.6143	30.7106	30.5102	1.87032	0.00137517	0.00558996
USP36	K7ELR5;Q8IXW9;E9PEW0;A0A075B784;Q9P275;Q9P275-2;K7ERC1;K7ELT3;K7EQS0;K7EPT1	K7ELR5;Q8IXW9;E9PEW0;A0A075B784;Q9P275;Q9P275-2;K7ERC1;K7ELT3;K7EQS0;K7EPT1	Ubiquitin carboxyl-terminal hydrolase 36	USP36	24.3925	25.9875	24.4095	26.7008	27.1417	27.1225	1.8633	0.0258073	0.0445788
FAM101B	Q8N5W9	Q8N5W9	Protein FAM101B	FAM101B	26.8257	26.8083	26.6958	28.3918	28.6924	28.7915	1.8573	0.000959809	0.00443071
TNRC6A	H7C269;Q8NDV7-2;Q8NDV7-6;Q8NDV7-5;Q8NDV7;H3BTQ1;Q8NDV7-3	H7C269;Q8NDV7-2;Q8NDV7-6;Q8NDV7-5;Q8NDV7;H3BTQ1;Q8NDV7-3	Trinucleotide repeat-containing gene 6A protein	TNRC6A	24.3925	24.5233	24.4095	26.5853	26.103	26.1625	1.85713	0.00215215	0.00742201
MPHOSPH6	H3BSB3;H3BNT4;Q99547;H3BNK8;H3BU96	H3BSB3;H3BNT4;Q99547;H3BNK8;H3BU96	M-phase phosphoprotein 6	MPHOSPH6	24.3925	24.5233	24.4095	25.7268	26.6507	26.3739	1.857	0.0101163	0.0219584
YME1L1	Q96TA2-3;Q96TA2-2;Q96TA2;Q96I63;R4GNA5;Q5T8D1;Q5T8D2	Q96TA2-3;Q96TA2-2;Q96TA2;Q96I63	ATP-dependent zinc metalloprotease YME1L1	YME1L1	30.1525	29.3699	29.3454	31.4999	31.5601	31.4968	1.84547	0.00924092	0.0206114
ELAVL1	Q15717;Q15717-2;M0QZR9;M0R055	Q15717;Q15717-2;M0QZR9	ELAV-like protein 1	ELAVL1	31.7119	31.9898	31.9253	33.6097	33.7847	33.7637	1.84098	7.22378e-05	0.000919123
FAM83H	Q6ZRV2;J3KPS2	Q6ZRV2;J3KPS2	Protein FAM83H	FAM83H	28.8147	28.9458	28.938	30.6422	30.7759	30.7651	1.82828	3.5369e-06	0.000188621
UTRN	P46939-4;P46939;P46939-2;Q5T097;P46939-3;H0Y337	P46939-4;P46939;P46939-2;Q5T097	Utrophin	UTRN	27.3337	26.4528	26.7209	28.7141	28.7141	28.688	1.8212	0.00940071	0.0208092
POGZ	Q7Z3K3-5;Q7Z3K3-7;Q7Z3K3-2;Q7Z3K3-3;Q7Z3K3-6;Q7Z3K3;H0YCT3;M0R2X2;Q7Z3K3-4	Q7Z3K3-5;Q7Z3K3-7;Q7Z3K3-2;Q7Z3K3-3;Q7Z3K3-6;Q7Z3K3	Pogo transposable element with ZNF domain	POGZ	29.5171	29.8889	29.4217	31.4872	31.3597	31.4824	1.82064	0.00174708	0.00660429
EIF4A1	J3KT12;P60842-2;J3QS69;J3KSZ0;J3KTB5;J3QL43;J3QR64;J3KTN0;J3KS25;J3QL52;J3KT04;J3KS93;J3KSN7;J3QQP0;E7EMV8	J3KT12;P60842-2;J3QS69;J3KSZ0;J3KTB5;J3QL43;J3QR64	Eukaryotic initiation factor 4A-I	EIF4A1	24.3925	24.5233	24.4095	26.8083	25.555	26.141	1.81544	0.0198758	0.0367679
MLF1	P58340;C9J3M3;P58340-2;P58340-5;P58340-4;P58340-3;C9K0D3;C9JNE5;C9K0D4	P58340;C9J3M3;P58340-2;P58340-5;P58340-4;P58340-3;C9K0D3;C9JNE5	Myeloid leukemia factor 1	MLF1	26.2316	26.2071	26.3372	27.3134	28.2672	28.4083	1.81153	0.0177422	0.0334135
CDKN2A	J3QRG6;P42771;P42771-4;K7ES20;K7ENC6;P42771-2;G3XAG3;P42771-3;P42772	J3QRG6;P42771;P42771-4;K7ES20;K7ENC6;P42771-2	Cyclin-dependent kinase inhibitor 2A, isoforms 1/2/3	CDKN2A	30.2408	29.0237	28.688	30.9372	31.3782	31.4999	1.81096	0.0204636	0.0375263
TFB2M	Q9H5Q4	Q9H5Q4	Dimethyladenosine transferase 2, mitochondrial	TFB2M	26.7324	26.5237	26.6925	28.6098	28.5113	28.2431	1.8106	0.0002564	0.00203486
THAP11	Q96EK4	Q96EK4	THAP domain-containing protein 11	THAP11	24.3925	24.5233	24.4095	26.6987	25.8341	26.065	1.8042	0.00943713	0.0208633
ATAD3B	Q5T9A4;Q5T9A4-3;Q5T9A4-2	Q5T9A4;Q5T9A4-3	ATPase family AAA domain-containing protein 3B	ATAD3B	30.6718	30.859	30.635	32.4931	32.5439	32.5439	1.80183	0.000427071	0.00272803
FBXO11	Q86XK2-6;Q86XK2;Q86XK2-5;C9IYF0;A0A0A0MR53;Q86XK2-3	Q86XK2-6;Q86XK2;Q86XK2-5;C9IYF0;A0A0A0MR53;Q86XK2-3	F-box only protein 11	FBXO11	24.3925	24.5233	24.4095	26.6351	25.6032	26.3062	1.79956	0.0137219	0.027781
CASC5	Q8NG31-2;Q8NG31;E9PPJ1;Q8NG31-3;Q8NG31-4;H0YCZ2;H0YEY7	Q8NG31-2;Q8NG31;E9PPJ1;Q8NG31-3;Q8NG31-4;H0YCZ2	Protein CASC5	CASC5	27.2853	25.9637	27.0689	28.701	28.6759	28.6395	1.79516	0.021595	0.0390934
ILF2	B4DY09;Q12905;X6R6Z1;A0A0A0MRL0	B4DY09;Q12905	Interleukin enhancer-binding factor 2	ILF2	32.2875	32.2743	32.1237	34.1451	34.0287	33.8823	1.79235	4.91751e-05	0.000777225
FLYWCH1	Q4VC44;Q4VC44-3;Q4VC44-2;I3L188;J3KNW1;Q4VC44-4	Q4VC44;Q4VC44-3;Q4VC44-2	FLYWCH-type zinc finger-containing protein 1	FLYWCH1	24.3925	24.5233	24.4095	25.6567	26.561	26.331	1.78827	0.0107109	0.022907
TCERG1	O14776-2;O14776;G3V220	O14776-2;O14776;G3V220	Transcription elongation regulator 1	TCERG1	28.3107	28.2567	28.264	30.0218	30.1176	30.0396	1.78294	4.23435e-06	0.000210146
MRPL40	Q9NQ50	Q9NQ50	39S ribosomal protein L40, mitochondrial	MRPL40	24.3925	24.5233	24.4095	26.1224	26.2187	26.2935	1.77029	7.00073e-06	0.000267308
FAM120C	F8W881;Q9NX05;Q9NX05-2	F8W881;Q9NX05	Constitutive coactivator of PPAR-gamma-like protein 2	FAM120C	24.3925	24.5233	24.4095	26.7475	26.0023	25.6699	1.7695	0.0158315	0.0308547
ITPA	Q9BY32-2;Q9BY32;Q9BY32-3	Q9BY32-2;Q9BY32;Q9BY32-3	Inosine triphosphate pyrophosphatase	ITPA	24.3925	24.5233	24.4095	25.5332	26.331	26.5663	1.76379	0.0151597	0.0298052
GATAD2A	Q86YP4-2;Q86YP4;Q86YP4-3;C9JHD7;C9JJK9;C9JVY3;V9GY85;H7C3H1;C9JMI3;C9JGN4;V9GYX5	Q86YP4-2;Q86YP4;Q86YP4-3	Transcriptional repressor p66-alpha	GATAD2A	29.3146	29.3549	29.46	30.9731	31.2266	31.2108	1.76364	0.000148226	0.00145438
PDCD2	F5H4V9;Q16342-3;Q16342;J3QK82;A0A087WYJ3;Q16342-5;Q16342-2;Q16342-4;H0YFZ5;H0YFM2;H0YFS8;F5GWT2	F5H4V9;Q16342-3;Q16342;J3QK82;A0A087WYJ3;Q16342-5;Q16342-2;Q16342-4	Programmed cell death protein 2	PDCD2	27.5021	26.9687	27.0507	29.1485	28.964	28.7223	1.7619	0.000719635	0.00370342
TRIM28	Q13263;Q13263-2;M0R0K9;M0R3C0;M0R2I3	Q13263;Q13263-2	Transcription intermediary factor 1-beta	TRIM28	32.8378	32.9919	33.0894	34.642	34.7678	34.7988	1.76108	5.31352e-05	0.000785465
DIAPH1	H9KV28;A0A140T8Z0;A0A0G2JH68;O60610-2;O60610-3;O60610;B4E2I7	H9KV28;A0A140T8Z0;A0A0G2JH68;O60610-2;O60610-3;O60610	Protein diaphanous homolog 1	DIAPH1	26.4418	26.6592	26.304	28.1463	28.1796	28.3662	1.75822	0.00016868	0.00155285
TSC2	H3BMQ0;P49815-7;P49815-6;P49815-5;P49815-3;P49815-2;P49815-4;P49815;H3BQK4;I3L3B1	H3BMQ0;P49815-7;P49815-6;P49815-5;P49815-3;P49815-2;P49815-4;P49815	Tuberin	TSC2	27.5684	27.6404	26.7099	29.1364	28.996	29.2188	1.75657	0.0110263	0.0233824
TMTC3	Q6ZXV5-2;Q6ZXV5;F8VRY4	Q6ZXV5-2;Q6ZXV5;F8VRY4	Transmembrane and TPR repeat-containing protein 3	TMTC3	24.3925	24.5233	24.4095	26.1404	26.3003	26.141	1.75297	1.09313e-05	0.000338761
CHMP2B	C9J0A7;Q9UQN3-2;Q9UQN3	C9J0A7;Q9UQN3-2;Q9UQN3	Charged multivesicular body protein 2b	CHMP2B	24.3925	24.5233	24.4095	26.3661	26.1487	26.0472	1.7506	0.000372224	0.00251368
STAT1	P42224;P42224-2;J3KPM9;E7EPD2;D2KFR9;E9PH66;E7ENM1	P42224;P42224-2;J3KPM9	Signal transducer and activator of transcription 1-alpha/beta;Signal transducer and activator of transcription	STAT1	27.111	27.5105	26.3284	28.8395	28.7357	28.851	1.74739	0.0165468	0.0318129
MRFAP1	Q9Y605;A0A087WTY9	Q9Y605;A0A087WTY9	MORF4 family-associated protein 1	MRFAP1	24.3925	24.5233	24.4095	26.1696	26.4418	25.8926	1.74242	0.00283747	0.0090533
PDS5A	Q29RF7;H0Y9L6;Q29RF7-3	Q29RF7	Sister chromatid cohesion protein PDS5 homolog A	PDS5A	24.3925	24.5233	24.4095	25.3359	26.7209	26.1753	1.74121	0.0271326	0.0463565
RICTOR	Q6R327;Q6R327-3;D6R9S6;Q6R327-4	Q6R327;Q6R327-3	Rapamycin-insensitive companion of mTOR	RICTOR	26.1258	27.5551	27.3476	28.8248	28.9694	28.764	1.72342	0.0257245	0.0444852
CPSF4	O95639;O95639-3;O95639-2;B7Z7B0;C9JEV9;H7C016;C9K0K2;H7C419;F8WEL7;H9KVA5;A6NMK7	O95639;O95639-3;O95639-2;B7Z7B0;C9JEV9	Cleavage and polyadenylation specificity factor subunit 4	CPSF4	29.3286	29.4423	29.3933	31.0047	31.1554	31.1636	1.72091	1.92693e-05	0.000453966
UQCRH	P07919;A0A096LP55	P07919	Cytochrome b-c1 complex subunit 6, mitochondrial	UQCRH	28.2072	28.398	28.416	29.7232	30.1731	30.224	1.71352	0.00175198	0.00661483
ZNF687	Q8N1G0;Q8N1G0-2;H0Y5I5;F8WCX2;A6PVV7;Q9HCE3	Q8N1G0;Q8N1G0-2;H0Y5I5;F8WCX2	Zinc finger protein 687	ZNF687	29.245	29.0567	29.1045	30.9832	30.6231	30.9094	1.7091	0.000419887	0.00269866
HDAC2	Q92769-3;Q92769;H3BM24;E5RFI6;E5RJ04;E5RGV4;E5RHE7;E5RH52;E5RG37;E5RFP9;E5RK19;E7ESJ6	Q92769-3;Q92769	Histone deacetylase 2	HDAC2	29.2874	27.7182	28.126	30.1404	30.3194	30.2711	1.70798	0.0281266	0.0477162
SCNM1	Q9BWG6;Q9BWG6-3;Q9BWG6-2	Q9BWG6;Q9BWG6-3;Q9BWG6-2	Sodium channel modifier 1	SCNM1	26.203	26.4282	26.5454	28.3193	27.9354	28.0384	1.70781	0.000199788	0.00170472
STRAP	Q9Y3F4;Q9Y3F4-2;H0YH33	Q9Y3F4;Q9Y3F4-2	Serine-threonine kinase receptor-associated protein	STRAP	31.5924	31.4999	31.578	33.1662	33.3121	33.3037	1.70485	1.78495e-05	0.000439913
RBBP4	Q09028-3;Q09028;Q09028-2;Q09028-4;H0YF10;H0YCT5;H0YDK2;E9PNS2;E9PIC4;E9PNS6;H0YEU5;C9JPP3	Q09028-3;Q09028;Q09028-2;Q09028-4	Histone-binding protein RBBP4	RBBP4	31.7989	31.922	31.7174	33.389	33.6205	33.535	1.70273	2.59594e-05	0.000519522
XRCC1	F5H8D7;P18887;M0QZ96;M0R0D2;M0R1U8;M0QYS5	F5H8D7;P18887	DNA repair protein XRCC1	FOXH1;XRCC1	24.3925	24.5233	24.4095	26.1945	26.2734	25.9462	1.70172	0.000504155	0.00301722
CCDC85C	A6NKD9;G3V4C8;H0YJY5;H0YJE0	A6NKD9	Coiled-coil domain-containing protein 85C	CCDC85C	26.2851	27.5212	27.5494	28.7097	28.9882	29.0551	1.69956	0.0212811	0.0386145
GLUL	P15104;A0A087WYJ1	P15104;A0A087WYJ1	Glutamine synthetase	GLUL	24.3925	24.5233	24.4095	26.0565	26.1078	26.2273	1.6894	9.39261e-06	0.000306238
IRS4	O14654	O14654	Insulin receptor substrate 4	IRS4	33.347	33.5962	33.3592	35.111	35.2224	35.0414	1.68809	8.87558e-05	0.00102912
ZFR	Q96KR1;H0Y8W1	Q96KR1	Zinc finger RNA-binding protein	ZFR	31.3782	31.1388	31.3199	33.1236	32.9223	32.8434	1.68544	6.14853e-05	0.000850487
ZNF24	P17028;K7EPL1;P17028-2;K7EQP8;K7EPZ8	P17028	Zinc finger protein 24	ZNF24	30.6515	30.188	30.3112	32.1489	32.1161	31.9638	1.68134	0.00127423	0.00531069
TIAL1	Q01085-2;Q01085;E7ETC0;C9JTN7;F8W8I6;P31483-2;P31483;A6NKZ9;E7ETJ9;E5RGV5;E5RG67;P31483-3;F8WE16;H7BY49	Q01085-2;Q01085;E7ETC0;C9JTN7;F8W8I6;P31483-2;P31483	Nucleolysin TIAR;Nucleolysin TIA-1 isoform p40	TIAL1;TIA1	27.3847	27.2789	26.9416	29.2108	28.5123	28.871	1.6789	0.00193862	0.00707214
ILF3	Q12906-7;Q12906-4;Q12906-6;Q12906;Q12906-5;Q12906-2;Q12906-3;K7EKJ9;K7ER69;K7EQR9;K7ERM6;K7ENK6;K7EM82;K7EJ09;K7EQ75;K7ELV3;K7EKY0	Q12906-7;Q12906-4;Q12906-6;Q12906;Q12906-5;Q12906-2;Q12906-3	Interleukin enhancer-binding factor 3	ILF3	33.685	33.535	33.7009	35.2224	35.4469	35.2585	1.67047	3.68187e-05	0.000633201
SCYL1	E9PS17;E9PK59;Q96KG9-5;Q96KG9-3;Q96KG9-4;Q96KG9-6;Q96KG9-2;Q96KG9;H0YCI6;A0A0A0MQX4;E9PPN3	E9PS17;E9PK59;Q96KG9-5;Q96KG9-3;Q96KG9-4;Q96KG9-6;Q96KG9-2;Q96KG9;H0YCI6;A0A0A0MQX4;E9PPN3	N-terminal kinase-like protein	SCYL1	25.8552	24.5233	24.4095	26.6566	26.8315	26.7803	1.66859	0.028615	0.0484659
NAP1L1	F8W118;F8VV59;B7Z9C2;P55209-3;H0YHC3;F8W020;F8VXI6;F8VUX1;F8VY35;F8W0J6;F5H4R6;H0YIV4;P55209-2;P55209;F8VRJ2;H0YH88;F8W543;F8VVB5	F8W118;F8VV59;B7Z9C2;P55209-3;H0YHC3;F8W020;F8VXI6;F8VUX1;F8VY35;F8W0J6;F5H4R6;H0YIV4;P55209-2;P55209;F8VRJ2;H0YH88;F8W543;F8VVB5	Nucleosome assembly protein 1-like 1	NAP1L1	28.4482	29.0609	29.679	30.6701	30.5736	31.1388	1.66701	0.0117505	0.0245358
PHLDB3	M0R353;Q6NSJ2;Q6NSJ2-2	M0R353;Q6NSJ2;Q6NSJ2-2	Pleckstrin homology-like domain family B member 3	PHLDB3	24.3925	24.5233	24.4095	25.3703	26.2123	26.5181	1.6667	0.0208752	0.0381488
ZNF574	Q6ZN55;A0A0C4DFM2;Q6ZN55-2;A0A087WUK5;M0R133	Q6ZN55;A0A0C4DFM2;Q6ZN55-2;A0A087WUK5	Zinc finger protein 574	ZNF574	28.4992	27.7354	27.5839	29.1045	29.9205	29.827	1.66276	0.00605077	0.0151269
ZNF444	Q8N0Y2-2;Q8N0Y2;K7EK55;K7EMV5;K7ELZ3;K7ESL2;K7EJH4;K7EJ91	Q8N0Y2-2;Q8N0Y2;K7EK55;K7EMV5;K7ELZ3;K7ESL2;K7EJH4;K7EJ91	Zinc finger protein 444	ZNF444	26.6089	26.2004	26.7692	28.455	28.0596	28.0576	1.65774	0.000941167	0.00437982
MAGED1	Q9Y5V3;Q9Y5V3-2	Q9Y5V3;Q9Y5V3-2	Melanoma-associated antigen D1	MAGED1	29.5754	29.6212	29.5446	31.3808	31.1636	31.1531	1.65564	0.000472504	0.0029113
RPL23	P62829;C9JD32;J3KT29;J3KTJ3;B9ZVP7;J3QQT9	P62829;C9JD32;J3KT29;J3KTJ3	60S ribosomal protein L23	RPL23	33.3037	33.2308	33.1662	34.7678	34.9474	34.9474	1.65537	3.18045e-05	0.000585578
ZNF148	Q9UQR1;A0A0A0MTF7;C9JRX0;C9K0U4;C9J6Y6;G5E9X2;Q9UQR1-2	Q9UQR1;A0A0A0MTF7	Zinc finger protein 148	ZNF148	27.8872	27.4905	26.7225	28.9458	29.282	29.0433	1.65397	0.0145778	0.0292065
ECD	O95905;O95905-3;C9J316;O95905-2;F2Z2R1;C9JGV1	O95905;O95905-3;C9J316;O95905-2	Protein SGT1	ECD	27.5353	27.3409	27.1804	29.0225	29.0083	29.0083	1.65352	0.00186747	0.00691263
TFAM	H7BYN3;Q00059;Q00059-2	H7BYN3;Q00059;Q00059-2	Transcription factor A, mitochondrial	TFAM	24.3925	24.5233	24.4095	25.9496	26.0241	26.2894	1.65229	0.000671108	0.00357395
ZC3H7A	I3L2K5;Q8IWR0;I3L2N8;I3L3S2;I3L3F9;I3L1Y3;I3L382;I3L323	I3L2K5;Q8IWR0	Zinc finger CCCH domain-containing protein 7A	ZC3H7A	28.0353	26.8805	27.4942	29.1626	29.46	28.9069	1.6487	0.0105321	0.0226566
PDS5B	Q9NTI5-2;Q9NTI5;A9IYQ1;Q9NTI5-5;Q9NTI5-3	Q9NTI5-2;Q9NTI5	Sister chromatid cohesion protein PDS5 homolog B	PDS5B	27.2753	27.5049	27.4357	29.1014	29.0675	28.9841	1.64334	0.00011356	0.00123847
PJA2	O43164-2;O43164	O43164-2;O43164	E3 ubiquitin-protein ligase Praja-2	PJA2	24.3925	24.5233	24.4095	25.8355	26.1385	26.2504	1.64229	0.00143807	0.00576756
TSEN34	A0A024R4N9;E7EQB3;Q9BSV6;B0V3J0;A9C4B9;A0A0G2JNK5	A0A024R4N9;E7EQB3;Q9BSV6;B0V3J0;A9C4B9;A0A0G2JNK5	tRNA-splicing endonuclease subunit Sen34	TSEN34	24.3925	24.5233	24.4095	25.4896	26.4479	26.1583	1.64209	0.0141417	0.0284676
YBX3	P16989;P16989-3	P16989;P16989-3	Y-box-binding protein 3	YBX3	30.3317	29.961	29.833	31.6903	31.7952	31.6028	1.6405	0.00189974	0.00698769
DHX9	Q08211;Q08211-2	Q08211	ATP-dependent RNA helicase A	DHX9	33.0211	32.8843	33.0339	34.6592	34.6364	34.5606	1.63804	1.92098e-05	0.000453966
CSNK2A1	E7EU96;Q5U5J2;Q8NEV1;P68400;P68400-2;A0A087WY74;V9GYA2;V9GY80	E7EU96;Q5U5J2;Q8NEV1;P68400	Casein kinase II subunit alpha 3;Casein kinase II subunit alpha	CSNK2A1;CSNK2A3	27.6404	27.6833	26.8184	28.7223	29.0487	29.3656	1.63763	0.00562825	0.0143925
FASTKD2	Q9NYY8-2;Q9NYY8	Q9NYY8-2;Q9NYY8	FAST kinase domain-containing protein 2	FASTKD2	24.3925	24.5233	24.4095	25.7342	25.9819	26.4122	1.62743	0.00611559	0.0151919
AHCTF1	Q8WYP5;Q8WYP5-3;Q8WYP5-2	Q8WYP5;Q8WYP5-3;Q8WYP5-2	Protein ELYS	AHCTF1	29.0101	28.9097	28.3538	30.4449	30.2458	30.529	1.62602	0.00371903	0.0108184
VPS45	A0A087WU65;Q9NRW7;Q5T4Q0;Q9NRW7-2;B7Z7G7	A0A087WU65;Q9NRW7;Q5T4Q0;Q9NRW7-2;B7Z7G7	Vacuolar protein sorting-associated protein 45	VPS45	24.3925	24.5233	24.4095	26.0434	26.4783	25.5145	1.62191	0.0139512	0.0281906
RNF126	K7EIY6;Q9BV68-2;Q9BV68;U3KQF4	K7EIY6;Q9BV68-2;Q9BV68;U3KQF4	E3 ubiquitin-protein ligase RNF126	RNF126	29.1423	29.2034	29.3256	30.4869	30.958	31.0361	1.6208	0.00343708	0.0102653
CHORDC1	Q9UHD1;Q9UHD1-2;E9PIZ4;E9PSD5;E9PPQ5;E9PHZ2;E9PL00	Q9UHD1;Q9UHD1-2;E9PIZ4;E9PSD5;E9PPQ5	Cysteine and histidine-rich domain-containing protein 1	CHORDC1	26.5021	26.4611	26.4138	27.9518	28.0501	28.225	1.62065	0.00054009	0.00315107
TRIM4	H7C0Q6;Q9C037-3;Q9C037-2;Q9C037	H7C0Q6;Q9C037-3;Q9C037-2;Q9C037	Tripartite motif-containing protein 4	TRIM4	24.3925	24.5233	24.4095	26.0547	26.1364	25.9875	1.61787	5.54643e-06	0.000244511
RIOK2	Q9BVS4-2;Q9BVS4;H0Y919;H0Y8R4	Q9BVS4-2;Q9BVS4	Serine/threonine-protein kinase RIO2	RIOK2	25.9153	24.5233	25.8983	26.8644	27.3628	27.2866	1.61249	0.0263014	0.0451829
TELO2	Q9Y4R8;H3BRS3;H3BU45	Q9Y4R8;H3BRS3	Telomere length regulation protein TEL2 homolog	TELO2	27.9539	28.67	28.5884	30.036	30.1146	29.9663	1.60254	0.00798541	0.0185831
POLR1C	O15160;O15160-2;E7EQB9;D6RDJ3;H0Y723	O15160;O15160-2;E7EQB9	DNA-directed RNA polymerases I and III subunit RPAC1	POLR1C	29.9794	29.7978	30.1176	31.5015	31.6287	31.5837	1.6014	0.000530096	0.00312334
ID4	A0A087WXF2;P47928	A0A087WXF2;P47928	DNA-binding protein inhibitor ID-4	ID4	24.3925	24.5233	24.4095	26.2232	26.1258	25.7399	1.60134	0.00275732	0.00890116
USP54	Q70EL1;Q70EL1-9;Q70EL1-10;Q70EL1-8;Q70EL1-7;H7C1E9;Q70EL1-4;Q70EL1-6	Q70EL1;Q70EL1-9;Q70EL1-10;Q70EL1-8;Q70EL1-7	Inactive ubiquitin carboxyl-terminal hydrolase 54	USP54	24.3925	24.5233	24.4095	26.2257	26.1044	25.7526	1.59825	0.00244388	0.00815497
CEP85	Q6P2H3-2;Q6P2H3;Q6P2H3-4;H7BZW2;Q6P2H3-3	Q6P2H3-2;Q6P2H3;Q6P2H3-4;H7BZW2	Centrosomal protein of 85 kDa	CEP85	26.4934	27.3027	26.4528	28.6519	28.5023	27.9653	1.5964	0.00561133	0.0143687
SMARCA4	Q9HBD4;P51532-5;P51532-2;P51532-3;P51532-4;P51532;A0A0A0MT49;A0A0U1RRG6;A0A0U1RRF5;K7EP28;A0A0U1RRD6;A0A0U1RRF8;A0A0A0MSS5;F6UH26;A0A0U1RQU0;A0A0U1RR09;F6XE55;A0A0U1RQW7;A0A0U1RRN2;B1ALG1;A0A0U1RR83;A0A0U1RQX3;F6T8Q0;B1ALG2;A0A0U1RR26;B4DNT1;B1ALF6	Q9HBD4;P51532-5;P51532-2;P51532-3;P51532-4;P51532;A0A0A0MT49	Transcription activator BRG1	SMARCA4	30.2172	29.8762	30.1195	31.6028	31.6985	31.7146	1.59484	0.000879243	0.00423554
VAPA	Q9P0L0;Q9P0L0-2;J3QKM9;E5RK64;O95292-2	Q9P0L0;Q9P0L0-2	Vesicle-associated membrane protein-associated protein A	VAPA	27.6833	28.3024	28.6078	30.1643	29.6178	29.6758	1.5939	0.00559826	0.014351
DDX28	Q9NUL7	Q9NUL7	Probable ATP-dependent RNA helicase DDX28	DDX28	26.1625	27.2282	26.6781	28.2933	28.4041	28.3441	1.59311	0.0158068	0.0308325
ETFA	H0YL12;H0YKF0;H0YLU7;P13804-2;P13804;H0YK49;H0YNX6	H0YL12;H0YKF0;H0YLU7;P13804-2;P13804;H0YK49;H0YNX6	Electron transfer flavoprotein subunit alpha, mitochondrial	ETFA	24.3925	24.5233	24.4095	25.3877	26.2316	26.3127	1.59048	0.0165282	0.0317967
HJURP	C9JWC4;Q8NCD3-3;Q8NCD3-2;Q8NCD3;H7C3V8	C9JWC4;Q8NCD3-3;Q8NCD3-2;Q8NCD3	Holliday junction recognition protein	HJURP	26.5294	26.5444	26.6257	28.2847	28.0646	28.1009	1.5862	0.000197909	0.00169714
STAU1	Q5JW30;O95793-2;O95793;O95793-3;A0A087X1A5;Q5JW28;F6UDC6	Q5JW30;O95793-2;O95793;O95793-3;A0A087X1A5	Double-stranded RNA-binding protein Staufen homolog 1	STAU1	29.8413	29.8261	29.8252	31.2528	31.5015	31.4834	1.58605	0.00123146	0.00523279
ZNF629	Q9UEG4	Q9UEG4	Zinc finger protein 629	ZNF629	30.648	30.5513	30.708	32.1351	32.3018	32.2252	1.58509	9.33731e-06	0.000306238
GTF2F1	M0R0Z3;P35269;M0R0R9;M0QXD6	M0R0Z3;P35269;M0R0R9;M0QXD6	General transcription factor IIF subunit 1	GTF2F1	24.3925	24.5233	24.4095	25.8926	25.9798	26.1889	1.58293	0.00034732	0.00241251
DNAJB6	O75190;A0A0J9YX62;O75190-3;C9J2C4;O75190-2;E9PH18;C9JDX6;F8WCZ4;C9J2P2;C9JDR7;O75190-4;C9JB42;C9JN01;Q8WWF6;Q8NHS0;Q7Z6W7	O75190;A0A0J9YX62;O75190-3;C9J2C4;O75190-2;E9PH18;C9JDX6;F8WCZ4;C9J2P2;C9JDR7;O75190-4	DnaJ homolog subfamily B member 6	DNAJB6	31.4761	31.6028	31.4613	32.6223	33.2977	33.2653	1.57861	0.00822762	0.018894
AKAP8	O43823;M0QYL4	O43823	A-kinase anchor protein 8	AKAP8	30.9372	31.2594	30.9864	32.735	32.5586	32.6397	1.57814	0.000408264	0.00265118
POLR2A	A0A0C4DGZ0;P24928;A0A087WWE2;P24928-2	A0A0C4DGZ0;P24928;A0A087WWE2	DNA-directed RNA polymerase II subunit RPB1	POLR2A	30.1365	30.0461	30.1051	31.564	31.7371	31.7068	1.57484	7.06734e-05	0.000919123
MAPRE2	Q15555-4;Q15555-5;Q15555-3;Q15555;K7EL66;K7ERD8;Q15555-2;M0QX52;K7ENB3;C9JB30;Q9UPY8-2;Q9UPY8	Q15555-4;Q15555-5;Q15555-3;Q15555;K7EL66;K7ERD8;Q15555-2	Microtubule-associated protein RP/EB family member 2	MAPRE2	27.5153	27.5468	27.6065	29.0586	29.0854	29.2373	1.57259	8.84568e-05	0.00102912
SEC16A	J3KNL6;O15027;O15027-5;F1T0I1;O15027-2;O15027-4;O15027-3;X6RGP5;A0A0C4DH09;Q8N9G1	J3KNL6;O15027;O15027-5;F1T0I1;O15027-2;O15027-4;O15027-3;X6RGP5	Protein transport protein Sec16A	SEC16A	31.0361	31.2384	31.0268	32.6128	32.6397	32.7637	1.56977	5.94453e-05	0.000831706
ASXL2	E7EWD6;Q76L83;Q76L83-2	E7EWD6;Q76L83;Q76L83-2	Putative Polycomb group protein ASXL2	ASXL2	24.3925	24.5233	24.4095	25.7669	26.0332	26.2017	1.56862	0.00173342	0.00656057
SUGP2	M0R2Z9;Q8IX01-4;Q8IX01;Q8IX01-3;M0R3F6;M0R216;M0R065;M0R2Y3	M0R2Z9;Q8IX01-4;Q8IX01;Q8IX01-3;M0R3F6	SURP and G-patch domain-containing protein 2	SUGP2	30.1593	29.6116	29.3549	31.1417	31.4999	31.261	1.56011	0.00552974	0.0142453
ADSS	P30520	P30520	Adenylosuccinate synthetase isozyme 2	ADSS	24.3925	24.5233	24.4095	25.8399	26.0508	26.103	1.55936	0.000222765	0.0018544
RAD51C	J3QLB5;E9PI66;Q7KZJ0;J3QKK3;O43502-2;O43502	J3QLB5;E9PI66;Q7KZJ0;J3QKK3;O43502-2;O43502	DNA repair protein RAD51 homolog 3	RAD51C	24.3925	24.5233	24.4095	26.1215	25.7399	26.1064	1.55682	0.00167518	0.00641757
PUM1	H0YEH2;Q14671;E9PR38;Q14671-4	H0YEH2;Q14671;E9PR38;Q14671-4	Pumilio homolog 1	PUM1	28.4823	29.0854	29.0812	30.4949	30.5076	30.3926	1.55658	0.00671408	0.0162781
LETMD1	F8VZA2;Q6P1Q0-2;Q6P1Q0;Q6P1Q0-7;F8VP71;Q6P1Q0-4;H0YIV5;F8VVQ3;F8W1Z2;F8VR33;F8VQE7;F8VTR1;F8W0R0;Q6P1Q0-5;H0YHF4;F8VS60	F8VZA2;Q6P1Q0-2;Q6P1Q0;Q6P1Q0-7;F8VP71;Q6P1Q0-4;H0YIV5;F8VVQ3;F8W1Z2	LETM1 domain-containing protein 1	LETMD1	27.7084	27.6448	27.6887	29.3498	29.0049	29.3286	1.55529	0.00212703	0.00739226
MBIP	S4R3P6;S4R3N2;A0A087X1L0;S4R2X9;Q9NS73-3;Q9NS73-2;Q9NS73-5;Q9NS73;S4R3Y0	S4R3P6;S4R3N2;A0A087X1L0;S4R2X9;Q9NS73-3;Q9NS73-2;Q9NS73-5;Q9NS73	MAP3K12-binding inhibitory protein 1	MBIP	24.3925	24.5233	24.4095	26.504	25.5436	25.7618	1.55456	0.0168098	0.0321801
SLC5A6	Q9Y289	Q9Y289	Sodium-dependent multivitamin transporter	SLC5A6	24.3925	24.5233	24.4095	26.0165	26.0701	25.8752	1.54665	3.01313e-05	0.000575096
MCM3AP	O60318;O60318-2	O60318	Germinal-center associated nuclear protein	MCM3AP	29.2979	28.7456	28.7658	30.5076	30.5201	30.4905	1.54617	0.0064333	0.0157679
KIAA0922	A2VDJ0-2;A2VDJ0-6;A2VDJ0;A2VDJ0-5;H0Y2M0;A2VDJ0-3	A2VDJ0-2;A2VDJ0-6;A2VDJ0;A2VDJ0-5;H0Y2M0;A2VDJ0-3	Transmembrane protein 131-like	KIAA0922	24.3925	24.5233	24.4095	26.2148	25.8368	25.8656	1.53996	0.00156262	0.00610612
SLC25A13	Q9UJS0;Q9UJS0-2;R4GN64	Q9UJS0;Q9UJS0-2	Calcium-binding mitochondrial carrier protein Aralar2	SLC25A13	31.8659	31.885	31.7213	33.2844	33.4239	33.3592	1.53108	1.58657e-05	0.000416871
SNAPIN	O95295	O95295	SNARE-associated protein Snapin	SNAPIN	25.8098	24.5233	25.8829	27.3637	26.8707	26.8729	1.53043	0.0261496	0.0449966
CTU1	Q7Z7A3	Q7Z7A3	Cytoplasmic tRNA 2-thiolation protein 1	CTU1	27.2475	27.3876	28.4609	29.0854	29.4806	29.4104	1.52862	0.0204656	0.0375263
YTHDF1	Q9BYJ9;Q9BYJ9-2	Q9BYJ9	YTH domain-containing family protein 1	YTHDF1	28.0299	28.152	28.3331	29.8204	29.7232	29.5577	1.52741	0.000109912	0.00121563
DNAJB11	Q9UBS4;H7C2Y5	Q9UBS4	DnaJ homolog subfamily B member 11	DNAJB11	27.3637	28.2982	26.9208	29.0567	29.1942	29.2466	1.52266	0.0268758	0.045993
NUP214	P35658-2;P35658;P35658-5;P35658-4;P35658-3;A0A0A0MSW3;H0Y837;H0YF36;E9PKD2;B7ZAV2;H0YDS4	P35658-2;P35658;P35658-5;P35658-4;P35658-3;A0A0A0MSW3	Nuclear pore complex protein Nup214	NUP214	28.7853	29.8454	29.6828	31.0834	31.116	30.8766	1.52201	0.0175131	0.0331415
PA2G4	Q9UQ80-2;Q9UQ80;F8VR77	Q9UQ80-2;Q9UQ80	Proliferation-associated protein 2G4	PA2G4	26.5965	26.3234	27.1225	28.1168	28.38	28.1934	1.51463	0.00736493	0.0174638
LAMTOR5	R4GMU8;E9PLX3;A0A0C4DGV4;O43504	R4GMU8;E9PLX3;A0A0C4DGV4;O43504	Ragulator complex protein LAMTOR5	LAMTOR5	24.3925	24.5233	24.4095	25.9839	25.8725	25.9994	1.51012	6.19832e-06	0.000258677
MAP7D3	A0A0A0MRP0;Q8IWC1-2;Q8IWC1-4;Q8IWC1;Q8IWC1-3	A0A0A0MRP0;Q8IWC1-2;Q8IWC1-4;Q8IWC1;Q8IWC1-3	MAP7 domain-containing protein 3	MAP7D3	28.455	28.6395	28.6533	30.2643	29.9065	30.0935	1.51007	0.00033208	0.00236768
MRPS31	Q92665	Q92665	28S ribosomal protein S31, mitochondrial	MRPS31	28.5549	28.8169	29.0168	30.2254	30.4603	30.2586	1.51005	0.000932239	0.00436813
PAF1	Q8N7H5-3;Q8N7H5;Q8N7H5-2;B4DGJ5;M0QYC7	Q8N7H5-3;Q8N7H5;Q8N7H5-2	RNA polymerase II-associated factor 1 homolog	PAF1	30.0922	30.0984	29.7717	31.5693	31.466	31.4761	1.50928	0.0013631	0.00555799
HNRNPUL1	Q9BUJ2-2;Q9BUJ2;A0A0A0MRA5;B7Z4B8;Q9BUJ2-4;Q9BUJ2-3;M0R3F1;M0QYZ0;M0QZV6;M0R0K8;M0R203;M0QYI8;Q9BUJ2-5;M0QYM5;M0R247;A0A087X1I2	Q9BUJ2-2;Q9BUJ2;A0A0A0MRA5;B7Z4B8;Q9BUJ2-4;Q9BUJ2-3;M0R3F1;M0QYZ0	Heterogeneous nuclear ribonucleoprotein U-like protein 1	HNRNPUL1	30.7915	31.1188	31.3425	32.8275	32.4589	32.5167	1.50854	0.0011291	0.00494279
VRK2	Q86Y07-5;Q86Y07-2;Q86Y07;E9PBU1;E7ERS5;Q86Y07-4;Q86Y07-3	Q86Y07-5;Q86Y07-2;Q86Y07;E9PBU1;E7ERS5	Serine/threonine-protein kinase VRK2	VRK2	24.3925	24.5233	24.4095	25.6926	25.9875	26.1364	1.50745	0.00211603	0.00739226
RPS27	P42677;Q5T4L4;C9J1C5	P42677;Q5T4L4	40S ribosomal protein S27	RPS27	33.2568	33.4966	33.2767	34.8941	34.7988	34.8692	1.50706	0.000448453	0.00280171
CACYBP	Q9HB71-3;Q9HB71	Q9HB71-3;Q9HB71	Calcyclin-binding protein	CACYBP	27.4113	27.0566	27.2853	28.8854	28.7705	28.6193	1.50406	0.000240158	0.00194979
ZNF384	Q8TF68-3;Q8TF68-2;Q8TF68;E9PHB3;F5H8L7;F5H105;F5H0D6;F5H3Z9;F5GYZ1;R4GMR4;F5H6N8	Q8TF68-3;Q8TF68-2;Q8TF68;E9PHB3	Zinc finger protein 384	ZNF384	28.6924	28.7223	29.0325	30.5102	30.4105	30.0159	1.50338	0.000960858	0.00443071
IGF2BP1	Q9NZI8;Q9NZI8-2	Q9NZI8;Q9NZI8-2	Insulin-like growth factor 2 mRNA-binding protein 1	IGF2BP1	33.0894	33.0894	33.1052	34.5026	34.642	34.6364	1.50043	0.000402164	0.00264216
PDLIM7	Q9NR12;Q9NR12-2;D6RH06;Q9NR12-5;Q9NR12-6;Q9NR12-4;D6RF83;Q9NR12-3;H7BYK4;D6RAN1;H0Y8W6	Q9NR12;Q9NR12-2	PDZ and LIM domain protein 7	PDLIM7	28.8599	29.46	28.9902	30.8482	30.5102	30.4949	1.50019	0.00198444	0.00719734
CEP131	I3L2J8;Q9UPN4-3;Q9UPN4-2;Q9UPN4;I3L2X7	I3L2J8;Q9UPN4-3;Q9UPN4-2;Q9UPN4;I3L2X7	Centrosomal protein of 131 kDa	CEP131	24.3925	24.5233	24.4095	25.9443	25.8263	26.0453	1.49847	5.8062e-05	0.00082295
NOB1	Q9ULX3;H3BUR4	Q9ULX3;H3BUR4	RNA-binding protein NOB1	NOB1	28.8228	28.8264	29.1157	30.2832	30.5525	30.4268	1.49668	0.000176403	0.00158365
QTRTD1	Q9H974-2;Q9H974-3;Q9H974;Q9H974-4;C9JJ71	Q9H974-2;Q9H974-3;Q9H974;Q9H974-4	Queuine tRNA-ribosyltransferase subunit QTRTD1	QTRTD1	27.0807	27.7535	26.8279	28.5777	28.9011	28.8147	1.49546	0.010515	0.0226354
MLF2	Q15773;F5H0Y3;F5H7L5;F5H800	Q15773	Myeloid leukemia factor 2	MLF2	29.7717	30.1365	30.1493	31.4443	31.6028	31.5126	1.49191	0.00151789	0.0059807
CBLL1	C9J2P9;Q75N03-2;Q75N03	C9J2P9;Q75N03-2;Q75N03	E3 ubiquitin-protein ligase Hakai	CBLL1	27.7789	26.9913	27.3105	29.0551	28.8323	28.7402	1.48517	0.00619003	0.0153525
VCP	P55072;C9JUP7;C9IZA5	P55072	Transitional endoplasmic reticulum ATPase	VCP	28.0427	28.5143	27.9448	29.5298	29.7282	29.7468	1.48217	0.0033839	0.0101846
TRNAU1AP	Q9NX07;Q9NX07-2	Q9NX07;Q9NX07-2	tRNA selenocysteine 1-associated protein 1	TRNAU1AP	26.4695	27.2587	27.1844	28.5435	28.3357	28.5907	1.48212	0.00946572	0.0208793
NUP43	Q8NFH3;Q8NFH3-2	Q8NFH3	Nucleoporin Nup43	NUP43	26.6507	26.2206	26.3234	27.9264	27.9291	27.8181	1.48198	0.00233766	0.00788458
CCDC8	Q9H0W5	Q9H0W5	Coiled-coil domain-containing protein 8	CCDC8	27.8294	27.9752	27.4288	29.5015	29.2962	28.8599	1.48088	0.00220492	0.00755903
AKAP8L	Q9ULX6;Q9ULX6-2;V9GZ50;M0R1Y5;M0R010;M0QYT7	Q9ULX6;Q9ULX6-2;V9GZ50	A-kinase anchor protein 8-like	AKAP8L	31.4118	31.3597	31.1596	32.7017	32.8378	32.8378	1.47946	0.00015026	0.00146057
RAF1	P04049;P04049-2;H7C155;A0A0B4J1W9	P04049;P04049-2;H7C155	RAF proto-oncogene serine/threonine-protein kinase	RAF1	24.3925	24.5233	24.4095	26.1258	25.8735	25.7241	1.47449	0.00151752	0.0059807
CDC42EP1	Q00587-2;Q00587;B0QYC6;B0QYC7;B0QYC8	Q00587-2;Q00587	Cdc42 effector protein 1	CDC42EP1	28.5359	28.6113	27.7458	30.0344	29.6828	29.7171	1.47325	0.0100491	0.0218581
CHTF18	E7EXA6;Q8WVB6;Q8WVB6-2;A0A0D9SF58;Q8WVB6-3;F8WCC1;H0Y7D3;Q15813;Q15813-2	E7EXA6;Q8WVB6;Q8WVB6-2;A0A0D9SF58;Q8WVB6-3	Chromosome transmission fidelity protein 18 homolog	CHTF18	27.8234	27.9653	28.0661	29.6296	29.1598	29.4565	1.47314	0.00126379	0.0052954
ZMYM4	Q5VZL5-4;Q5VZL5;Q5VZL5-3;Q5VZL5-2;H7C1I7	Q5VZL5-4;Q5VZL5;Q5VZL5-3;Q5VZL5-2;H7C1I7	Zinc finger MYM-type protein 4	ZMYM4	29.3866	29.0675	29.1587	30.6625	30.635	30.7419	1.4699	0.000938665	0.00437857
ARHGEF2	V9GYM8;Q92974-3;Q92974-2;Q92974;V9GZ14;V9GYF5;V9GYG5;Q5VY93;V9GYF0;REV__J3KQ37;REV__P0DJD0;REV__P0DJD1;REV__F8VYC4;REV__A6NKT7;REV__J3KNE0;REV__Q99666;REV__O14715	V9GYM8;Q92974-3;Q92974-2;Q92974	Rho guanine nucleotide exchange factor 2	ARHGEF2	27.5446	28.7802	28.6731	29.8762	29.7492	30.0488	1.46683	0.0264077	0.0453159
ZBTB33	Q86T24	Q86T24	Transcriptional regulator Kaiso	ZBTB33	27.8035	27.6806	27.6465	29.0912	29.2077	29.2108	1.45921	1.27542e-05	0.000369635
LRRC40	Q9H9A6	Q9H9A6	Leucine-rich repeat-containing protein 40	LRRC40	27.5769	27.1148	26.9913	28.696	28.7456	28.662	1.45131	0.00653925	0.0159287
RPS7	P62081;B5MCP9	P62081;B5MCP9	40S ribosomal protein S7	RPS7	28.9118	28.711	28.6382	30.2974	30.2172	30.1082	1.4513	0.000141908	0.00141456
CTNND1	C9JZR2;O60716-5;O60716-3;O60716-2;O60716;O60716-8;O60716-7;O60716-6;O60716-4;O60716-13;O60716-11;O60716-10;O60716-9;O60716-21;O60716-19;O60716-16;O60716-18;O60716-15;O60716-17;O60716-14;O60716-12;O60716-24;O60716-23;O60716-22;O60716-20;O60716-29;O60716-27;O60716-26;O60716-25;O60716-32;O60716-31;O60716-30;O60716-28;H0YC95;E9PRE2;E9PKY0;E9PKL1	C9JZR2;O60716-5;O60716-3;O60716-2;O60716;O60716-8;O60716-7;O60716-6;O60716-4;O60716-13;O60716-11;O60716-10;O60716-9;O60716-21;O60716-19;O60716-16;O60716-18;O60716-15;O60716-17;O60716-14;O60716-12;O60716-24;O60716-23;O60716-22;O60716-20;O60716-29;O60716-27;O60716-26;O60716-25;O60716-32;O60716-31;O60716-30;O60716-28	Catenin delta-1	CTNND1	30.2812	30.4141	30.2987	31.771	31.7146	31.8608	1.45087	8.47231e-06	0.000297959
KHDRBS1	Q07666;Q07666-2;Q07666-3;Q5VWX1;Q9H6N6	Q07666;Q07666-2;Q07666-3	KH domain-containing, RNA-binding, signal transduction-associated protein 1	KHDRBS1	32.5972	32.5439	32.6607	33.8823	34.0888	34.1625	1.44798	0.000538549	0.00315077
PLEKHA5	Q9HAU0-3;Q9HAU0-5;Q9HAU0;Q9HAU0-2;Q9HAU0-4;Q9HAU0-6;A0JP02;B4DJX4;Q9HAU0-8;H0YG48;Q9HAU0-7	Q9HAU0-3;Q9HAU0-5;Q9HAU0;Q9HAU0-2;Q9HAU0-4;Q9HAU0-6;A0JP02;B4DJX4;Q9HAU0-8	Pleckstrin homology domain-containing family A member 5	PLEKHA5	26.5779	26.7133	27.111	28.2116	28.2999	28.2847	1.44705	0.00503618	0.0133132
SNX3	O60493;O60493-2;O60493-4;O60493-3;A0A087X0R6;Q9UMY4-2;Q9UMY4	O60493;O60493-2;O60493-4	Sorting nexin-3	SNX3	28.2487	28.3669	28.9841	30.0803	29.7338	30.1823	1.44053	0.00468019	0.0127604
FEN1	P39748;P39748-2;I3L3E9;F5H1Y3	P39748;P39748-2;I3L3E9	Flap endonuclease 1	FEN1	26.2273	26.3958	26.3616	27.4592	27.9276	27.8798	1.44028	0.00294442	0.00930913
TMEM109	Q9BVC6	Q9BVC6	Transmembrane protein 109	TMEM109	24.3925	24.5233	24.4095	26.0681	25.8858	25.6622	1.43858	0.00162222	0.00623779
RIOK3	B4E1Q4;O14730;O14730-2;J3QQL5;J3QLP4	B4E1Q4;O14730;O14730-2	Serine/threonine-protein kinase RIO3	RIOK3	29.166	28.95	29.2373	30.5049	30.5312	30.6088	1.42611	0.000725175	0.00371489
MCM9	D6RHY8;Q9NXL9-3;Q9NXL9-2;Q9NXL9	D6RHY8;Q9NXL9-3;Q9NXL9-2;Q9NXL9	DNA helicase MCM9	MCM9	24.3925	24.5233	24.4095	25.769	26.048	25.7669	1.42453	0.000628122	0.00345201
TFPT	G5E9B5;A0A024R4Q5;P0C1Z6	G5E9B5;A0A024R4Q5;P0C1Z6	TCF3 fusion partner	TFPT	24.3925	24.5233	24.4095	25.8829	25.7076	25.9936	1.4232	0.000352998	0.00243904
SNAPC4	Q5SXM2	Q5SXM2	snRNA-activating protein complex subunit 4	SNAPC4	24.3925	24.5233	24.4095	25.7618	25.9231	25.9072	1.42293	1.95717e-05	0.000453966
RNF138	Q8WVD3;J3KSI2;J3QKM8;Q8WVD3-2;J3QLQ3;J3KRU4	Q8WVD3;J3KSI2;J3QKM8	E3 ubiquitin-protein ligase RNF138	RNF138	30.4603	30.175	30.2907	31.7498	31.6753	31.7774	1.42137	0.000637931	0.00347001
ASNS	F8WEJ5;P08243-2;P08243;C9JLN6;C9JM09;C9JT45;C9J057;P08243-3	F8WEJ5;P08243-2;P08243;C9JLN6;C9JM09;C9JT45;C9J057;P08243-3	Asparagine synthetase [glutamine-hydrolyzing]	ASNS	24.3925	24.5233	24.4095	25.9117	25.9462	25.7216	1.42027	0.000128599	0.00132406
LARP4	Q71RC2;Q71RC2-4;Q71RC2-3;Q71RC2-5;Q71RC2-6;Q71RC2-7;Q71RC2-2;Q6P4E2;Q96J85;X6RLN4;Q8TBL5;A0A087WTL9;F8VY40;F8W1I4;F8W1Z5;E5RHZ8;F8VNV1	Q71RC2;Q71RC2-4;Q71RC2-3;Q71RC2-5;Q71RC2-6;Q71RC2-7;Q71RC2-2;Q6P4E2;Q96J85;X6RLN4	La-related protein 4	LARP4	29.8252	30.1386	29.8536	31.4824	31.3317	31.2768	1.42004	0.000363915	0.00248702
RFC4	P35249;C9JXZ7;C9JTT7;C9J8M3;C9JZI1;P35249-2;C9JGY5;F8WE44;C9JW34;H7C1P0	P35249;C9JXZ7;C9JTT7;C9J8M3;C9JZI1;P35249-2;C9JGY5;F8WE44	Replication factor C subunit 4	RFC4	28.3083	28.0919	27.2962	29.3765	29.4979	29.2543	1.41964	0.017602	0.0332293
HNRNPU	Q00839	Q00839	Heterogeneous nuclear ribonucleoprotein U	HNRNPU	35.5719	35.7811	35.6639	37.0503	37.0503	37.1443	1.40745	0.000123664	0.00129421
CHAF1B	Q13112	Q13112	Chromatin assembly factor 1 subunit B	CHAF1B	24.3925	24.5233	24.4095	25.7216	25.7826	26.0274	1.40711	0.000651954	0.00350621
TIMM13	Q9Y5L4	Q9Y5L4	Mitochondrial import inner membrane translocase subunit Tim13	TIMM13	24.3925	24.5233	24.4095	25.747	25.8296	25.9637	1.4066	7.08119e-05	0.000919123
STIP1	P31948-3;P31948;P31948-2	P31948-3;P31948;P31948-2	Stress-induced-phosphoprotein 1	STIP1	24.3925	24.5233	24.4095	25.9963	25.9335	25.5668	1.40132	0.00275069	0.00890116
PPP2R1B	P30154-4;P30154;P30154-2;P30154-3;P30154-5;H0YDG7	P30154-4;P30154;P30154-2;P30154-3;P30154-5;H0YDG7	Serine/threonine-protein phosphatase 2A 65 kDa regulatory subunit A beta isoform	PPP2R1B	24.3925	24.5233	24.4095	25.7563	25.989	25.7751	1.40112	0.000199883	0.00170472
BRAP	J3KNN7;Q7Z569;Q7Z569-2	J3KNN7;Q7Z569;Q7Z569-2	BRCA1-associated protein	BRAP	24.3925	24.5233	24.4095	25.7751	25.7461	25.9963	1.40062	0.00027788	0.00216619
SDF4	Q9BRK5;Q9BRK5-6;G3V1E2;Q9BRK5-4;Q9BRK5-3;H0Y3T6;Q9BRK5-2;Q9BRK5-5	Q9BRK5;Q9BRK5-6;G3V1E2;Q9BRK5-4;Q9BRK5-3;H0Y3T6;Q9BRK5-2	45 kDa calcium-binding protein	SDF4	29.1693	29.3498	28.9782	30.5436	30.5624	30.6159	1.40056	0.00220368	0.00755903
PABPC4L	P0CB38	P0CB38	Polyadenylate-binding protein 4-like	PABPC4L	27.756	27.4542	27.7107	29.0712	28.9988	29.0633	1.39853	0.00146822	0.00584674
GATAD2B	Q8WXI9;A0A0U1RRM1;A0A0U1RR30;A0A0U1RR34;A0A0U1RRK3	Q8WXI9;A0A0U1RRM1	Transcriptional repressor p66-beta	GATAD2B	30.4053	30.1051	30.5129	31.8426	31.6481	31.7498	1.39782	0.00123213	0.00523279
AASS	Q9UDR5;F8WE53;F8WAH1	Q9UDR5;F8WE53;F8WAH1	Alpha-aminoadipic semialdehyde synthase, mitochondrial;Lysine ketoglutarate reductase;Saccharopine dehydrogenase	AASS	24.3925	24.5233	24.4095	25.556	26.0144	25.9117	1.39744	0.0031138	0.00965925
ORC4	O43929-2;O43929-3;O43929;CON__Q2YDI2	O43929-2;O43929-3;O43929;CON__Q2YDI2	Origin recognition complex subunit 4	ORC4	24.3925	24.5233	24.4095	25.3937	25.8999	26.129	1.39614	0.0106393	0.0228246
YEATS4	O95619;F8W0J4;F8VTR4;F8W1B9	O95619;F8W0J4	YEATS domain-containing protein 4	YEATS4	26.0565	26.203	26.1416	27.3654	27.4827	27.7107	1.39184	0.000917918	0.00431482
POLD1	M0R2B7;P28340;M0QZR8;M0QXE6;M0QXQ2;M0R3H8;M0QZB4	M0R2B7;P28340;M0QZR8	DNA polymerase;DNA polymerase delta catalytic subunit	POLD1	28.4782	28.996	28.9011	30.0625	30.2408	30.2755	1.38721	0.00295133	0.00931214
RBM14	Q96PK6;Q96PK6-2;A0A0A6YYI9;F8WDX3;A0A0A0MSL8;B8ZZ74;Q96PK6-3;Q96PK6-4	Q96PK6	RNA-binding protein 14	RBM14	31.533	31.6481	31.466	33.0339	32.8999	32.8669	1.38439	2.39627e-05	0.000506778
MYEF2	A0A0A0MQW0;A0A0A0MR39;A0A0C4DGV1;A0A087WUT0;Q9P2K5-2;Q9P2K5;H0YKS1;H0YN19;Q9P2K5-3	A0A0A0MQW0;A0A0A0MR39;A0A0C4DGV1;A0A087WUT0;Q9P2K5-2;Q9P2K5;H0YKS1;H0YN19;Q9P2K5-3	Myelin expression factor 2	MYEF2	26.579	26.402	26.5393	27.7198	28.0141	27.9245	1.38255	0.000255206	0.00203486
ZNF598	Q86UK7-2;Q86UK7-3;Q86UK7;H3BQQ2;Q86UK7-4;H3BR87	Q86UK7-2;Q86UK7-3;Q86UK7;H3BQQ2	Zinc finger protein 598	ZNF598	29.2962	29.4939	29.4389	30.9342	30.6625	30.7579	1.37723	0.000128478	0.00132406
RCOR1	J3KN32;Q9UKL0;B4DV59	J3KN32;Q9UKL0	REST corepressor 1	RCOR1	27.2244	27.1713	26.837	28.4692	28.4692	28.455	1.37701	0.00374383	0.0108301
CNOT3	O75175;O75175-2;H7C3F5;O75175-3;H0Y5X7;H7C5J4;A0A0G2JPP0;H7C148	O75175;O75175-2;H7C3F5;O75175-3	CCR4-NOT transcription complex subunit 3	CNOT3	27.0711	27.1275	27.0819	28.5308	28.3083	28.5549	1.37515	0.00112557	0.00494112
HSPD1	P10809;E7EXB4;E7ESH4;P10809-2;C9JL25;C9JCQ4;C9JL19;C9J0S9	P10809	60 kDa heat shock protein, mitochondrial	HSPD1	34.3652	34.5026	34.451	35.7449	35.9092	35.7811	1.37274	1.98519e-05	0.000453966
NCAPD2	Q15021;E7EN77;F5H431;F5GZK7	Q15021;E7EN77	Condensin complex subunit 1	NCAPD2	28.2825	28.5123	27.5581	29.3422	29.6206	29.6372	1.36799	0.0144565	0.0290244
AMOTL2	Q9Y2J4-3;Q9Y2J4;Q9Y2J4-2;Q9Y2J4-4;D6RIC7;D6RBK2;D6RJA4;D6RF61;D6RCL7	Q9Y2J4-3;Q9Y2J4;Q9Y2J4-2;Q9Y2J4-4;D6RIC7;D6RBK2;D6RJA4;D6RF61;D6RCL7	Angiomotin-like protein 2	AMOTL2	24.3925	24.5233	24.4095	25.3659	25.8463	26.1215	1.36779	0.0115538	0.0242057
RPS16	P62249;M0R210;A0A087WZ27;M0R3H0;M0R1M5;Q6IPX4;M0QX76	P62249;M0R210;A0A087WZ27;M0R3H0;M0R1M5;Q6IPX4	40S ribosomal protein S16	RPS16	34.074	33.9964	34.1853	35.4767	35.4083	35.4767	1.36693	0.00018811	0.00164926
CRTC2	Q53ET0;Q5T4K5;J3KNE6;H0YDQ8	Q53ET0;Q5T4K5	CREB-regulated transcription coactivator 2	CRTC2	24.3925	24.5233	24.4095	25.8752	25.803	25.747	1.36645	8.70078e-06	0.000299269
HNRNPH2	P55795	P55795	Heterogeneous nuclear ribonucleoprotein H2;Heterogeneous nuclear ribonucleoprotein H2, N-terminally processed	HNRNPH2	31.5137	31.564	31.5185	33.1349	32.7862	32.735	1.36432	0.0038652	0.0110586
RAD21	O60216;E5RI01;E5RFZ5;E5RFV8;E5RIN7;E5RG18;E5RJW1;E5RJK5	O60216	Double-strand-break repair protein rad21 homolog	RAD21	29.3183	29.4389	28.9664	30.6553	30.636	30.538	1.35588	0.00373625	0.01083
RPS18	P62269;J3JS69;A0A0G2JQH2;Q5GGW2	P62269	40S ribosomal protein S18	RPS18	34.1973	34.1973	34.5026	35.5719	35.6639	35.7449	1.3556	0.000716742	0.00370342
APC	R4GMU6;B7Z2B6;E9PFT7;P25054-2;P25054	R4GMU6;B7Z2B6;E9PFT7;P25054-2;P25054	Adenomatous polyposis coli protein	APC	24.3925	24.5233	24.4095	26.3219	25.419	25.4652	1.35546	0.0227137	0.0405093
SRP9	P49458;E9PE20;P49458-2	P49458;E9PE20;P49458-2	Signal recognition particle 9 kDa protein	SRP9	29.4389	29.9726	29.4646	30.7604	31.0575	31.1596	1.35516	0.00218937	0.00752221
CHAMP1	Q96JM3;S4R3K0	Q96JM3	Chromosome alignment-maintaining phosphoprotein 1	CHAMP1	30.7342	30.6047	30.535	31.9422	31.9898	32.0059	1.3525	0.000373192	0.00251368
HAUS7	Q99871-3;Q99871;Q99871-2;A6NDA1;H7BZF8	Q99871-3;Q99871;Q99871-2;A6NDA1	HAUS augmin-like complex subunit 7	HAUS7	24.3925	24.5233	24.4095	25.9731	25.6067	25.7826	1.35227	0.00125695	0.00528088
CC2D1A	Q6P1N0;Q6P1N0-2;K7EMP1;K7EJY5	Q6P1N0;Q6P1N0-2	Coiled-coil and C2 domain-containing protein 1A	CC2D1A	28.6815	28.3048	28.8055	29.6084	30.1404	30.0849	1.35097	0.00207823	0.00735282
HNRNPF	P52597	P52597	Heterogeneous nuclear ribonucleoprotein F;Heterogeneous nuclear ribonucleoprotein F, N-terminally processed	HNRNPF	33.3705	33.2653	33.2844	34.6176	34.7138	34.642	1.35089	3.55547e-06	0.000188621
ZBTB40	F8WAI8;Q9NUA8;B1AKC8	F8WAI8;Q9NUA8	Zinc finger and BTB domain-containing protein 40	ZBTB40	24.3925	24.5233	24.4095	25.9594	25.5113	25.8705	1.35006	0.00322884	0.00985979
SMC3	Q9UQE7	Q9UQE7	Structural maintenance of chromosomes protein 3	SMC3	32.3659	32.5811	32.4098	33.6677	33.8823	33.8453	1.34615	6.69683e-05	0.000907406
RPS5	M0R0F0;M0R0R2;P46782;M0QZN2	M0R0F0;M0R0R2;P46782;M0QZN2	40S ribosomal protein S5;40S ribosomal protein S5, N-terminally processed	RPS5	32.8629	32.5317	32.712	33.9307	34.1625	34.0527	1.34323	0.000294265	0.00221686
GNL3L	Q9NVN8	Q9NVN8	Guanine nucleotide-binding protein-like 3-like protein	GNL3L	29.1206	28.764	28.9221	30.1525	30.3265	30.3616	1.34007	0.000465546	0.00287458
EXD2	Q9NVH0-2;Q9NVH0;C9JLF4	Q9NVH0-2;Q9NVH0	Exonuclease 3-5 domain-containing protein 2	EXD2	26.6169	26.5853	26.6865	27.9245	28.0404	27.9291	1.33548	8.08676e-06	0.000287631
HNRNPM	P52272-2;P52272;A0A087X0X3;M0R019;M0R2T0;M0R0N3;M0QYQ7;M0R2I7;M0R0Y6;M0QY96;M0QYL3	P52272-2;P52272;A0A087X0X3	Heterogeneous nuclear ribonucleoprotein M	HNRNPM	35.2224	35.111	35.1896	36.453	36.453	36.6187	1.33529	6.95531e-05	0.000912547
SSB	P05455;E9PGX9;E7ERC4;E9PFL9	P05455	Lupus La protein	SSB	28.7423	29.2962	28.23	30.1969	30.1386	30.1277	1.33332	0.0223054	0.040032
QPCTL	Q9NXS2;Q9NXS2-3;K7EQG1	Q9NXS2;Q9NXS2-3	Glutaminyl-peptide cyclotransferase-like protein	QPCTL	30.7785	30.6088	30.4603	31.8331	31.9885	32.0298	1.3312	0.000301198	0.00223931
TRAPPC3	A6NKE1;A0A087WWM0;O43617-2;O43617	A6NKE1;A0A087WWM0;O43617-2;O43617	Trafficking protein particle complex subunit 3	TRAPPC3	24.3925	24.5233	24.4095	26.09	25.5835	25.5875	1.33103	0.00613389	0.0152253
ZBTB43	Q5JU97;O43298	Q5JU97;O43298	Zinc finger and BTB domain-containing protein 43	ZBTB43	24.3925	24.5233	24.4095	25.5033	26.0602	25.7001	1.33032	0.00563353	0.0143933
GTF2I	P78347-2;P78347-4;P78347-3;P78347;P78347-5;C9J6M0;A0A087WW90;A0A0D9SF80;A0A0A0MSY2;Q86UP8-3;Q86UP8;Q6EKJ0	P78347-2;P78347-4;P78347-3;P78347	General transcription factor II-I	GTF2I	31.7498	31.7174	31.8331	33.1052	33.1052	33.0738	1.32718	0.00012754	0.00132186
LTV1	Q96GA3;A0A075B6Q4	Q96GA3	Protein LTV1 homolog	LTV1	29.827	30.0803	29.9726	31.2893	31.3199	31.2528	1.32392	0.000889655	0.00425816
ZNF326	Q5BKZ1;A0A0A0MRN4;Q5BKZ1-3;Q5BKZ1-2;E2QRN4	Q5BKZ1;A0A0A0MRN4;Q5BKZ1-3	DBIRD complex subunit ZNF326	ZNF326	31.6208	31.771	31.6903	33.0052	33.0211	33.0293	1.32319	0.000410758	0.00266185
RNF7	Q9UBF6-4;Q9UBF6	Q9UBF6-4;Q9UBF6	RING-box protein 2	RNF7	24.3925	24.5233	24.4095	26.0332	25.343	25.8341	1.32197	0.0103838	0.0224147
GCN1	Q92616	Q92616	Translational activator GCN1	GCN1L1	30.4268	30.1176	30.3699	31.5185	31.6536	31.7119	1.31933	0.000406991	0.0026484
AMOT	Q4VCS5;A6NP16;E7ERM3;Q4VCS5-2	Q4VCS5;A6NP16;E7ERM3;Q4VCS5-2	Angiomotin	AMOT	29.5479	29.1942	29.166	30.8661	30.4795	30.5076	1.3153	0.000837904	0.00411072
AP3M1	Q9Y2T2;E5RJ52;P53677;H0YBM0;H0YBA0;E7ER80;P53677-2	Q9Y2T2	AP-3 complex subunit mu-1	AP3M1	27.569	28.058	27.0921	29.1908	28.8169	28.7658	1.3108	0.012089	0.0250551
TUBA1A	Q71U36-2;Q71U36;Q13748;Q13748-2;Q6PEY2;C9J2C0;Q9NY65-2;Q9NY65;V9GZ17	Q71U36-2;Q71U36;Q13748;Q13748-2;Q6PEY2	Tubulin alpha-1A chain;Tubulin alpha-3C/D chain;Tubulin alpha-3E chain	TUBA1A;TUBA3C;TUBA3E	35.8426	35.4469	35.4767	36.6999	37.1443	36.8528	1.31069	0.000991691	0.00451162
GTPBP3	Q969Y2-3;Q969Y2;Q969Y2-4;Q969Y2-2;M0R0S9	Q969Y2-3;Q969Y2;Q969Y2-4;Q969Y2-2;M0R0S9	tRNA modification GTPase GTPBP3, mitochondrial	GTPBP3	24.3925	24.5233	24.4095	25.5703	25.8926	25.7774	1.30991	0.000826697	0.00407966
NIPSNAP1	H7C2U6;Q9BPW8;F8WCR5;C9JDV8	H7C2U6;Q9BPW8;F8WCR5	Protein NipSnap homolog 1	NIPSNAP1	27.7991	28.416	28.5549	29.4719	29.6116	29.7117	1.30961	0.0106829	0.0228867
ZNF14	P17017;Q32M78;P17030-2;Q9BS34;P17030;Q7L945;P17024;Q3ZCX4-3;A0A087WZ84;A0A0B4J1Y0;A0A087X1P4;Q8N3P8;P13682;Q9Y6Q3;Q9Y6Q3-3;Q9Y6Q3-2;Q9HCZ1	P17017;Q32M78;P17030-2;Q9BS34;P17030;Q7L945;P17024	Zinc finger protein 14;Zinc finger protein 699;Zinc finger protein 25;Zinc finger protein 670;Zinc finger protein 627;Zinc finger protein 20	ZNF14;ZNF699;ZNF25;ZNF670;ZNF627;ZNF20	24.3925	24.5233	24.4095	25.8574	26.0165	25.2857	1.30946	0.012795	0.0261582
DNAJA1	P31689;P31689-2	P31689;P31689-2	DnaJ homolog subfamily A member 1	DNAJA1	33.4239	33.5435	33.2653	34.7138	34.6892	34.7551	1.30425	0.00124114	0.00526393
HAUS1	Q96CS2;Q96CS2-2;K7EK72;K7EJA9;K7EM54;K7EKH4;K7ES67;K7EQT8	Q96CS2;Q96CS2-2	HAUS augmin-like complex subunit 1	HAUS1	26.8279	26.7803	26.3661	28.0384	27.7489	28.1168	1.304	0.00133438	0.00547394
STK25	H7C279;O00506-3;O00506-2;O00506;C9JDH9;C9J6L2;C9JCC0;C9J232;Q5JV98;H0Y630;Q8NBY1;B4DR80;B4E0Y9;Q9P289-2;Q9P289;Q9Y6E0-2;Q9Y6E0	H7C279;O00506-3;O00506-2;O00506;C9JDH9;C9J6L2;C9JCC0;C9J232;Q5JV98;H0Y630;Q8NBY1;B4DR80;B4E0Y9;Q9P289-2;Q9P289;Q9Y6E0-2;Q9Y6E0	Serine/threonine-protein kinase 25;Serine/threonine-protein kinase MST4;Serine/threonine-protein kinase 24;Serine/threonine-protein kinase 24 36 kDa subunit;Serine/threonine-protein kinase 24 12 kDa subunit	STK25;STK24;RBM4B;MST4	24.3925	24.5233	24.4095	25.8537	25.7563	25.6192	1.30332	0.000144915	0.00143539
CDC45	O75419-2;O75419;O75419-3	O75419-2;O75419;O75419-3	Cell division control protein 45 homolog	CDC45	27.2036	27.86	26.9533	28.7597	28.6488	28.67	1.30235	0.0179279	0.0337429
PPID	Q08752	Q08752	Peptidyl-prolyl cis-trans isomerase D	PPID	24.3925	24.5233	24.4095	25.9798	25.6151	25.6057	1.3014	0.00246773	0.00821703
RCN1	Q15293;Q15293-2;E9PP27	Q15293;Q15293-2	Reticulocalbin-1	RCN1	30.6105	30.7825	30.4377	31.9483	31.9253	31.8722	1.29852	0.0020655	0.00735282
SNRPN	J3QLE5;A8MT02;P14678-2;P63162;P14678;P63162-2;P14678-3;J3KRY3;S4R3P3	J3QLE5;A8MT02;P14678-2;P63162;P14678;P63162-2;P14678-3;J3KRY3;S4R3P3	Small nuclear ribonucleoprotein-associated proteins B and B;Small nuclear ribonucleoprotein-associated protein N	SNRPN;SNRPB	30.5708	31.3711	30.1093	32.2252	32.0191	31.966	1.29466	0.0291152	0.049127
BTAF1	A0A0A0MTH9;O14981;O14981-2	A0A0A0MTH9;O14981	TATA-binding protein-associated factor 172	BTAF1	27.5551	26.8942	26.7932	27.9948	28.6731	28.4823	1.28858	0.00746127	0.0176139
PABPC1	H0YAP2	H0YAP2		PABPC1	24.3925	24.5233	24.4095	25.7826	25.4525	25.9179	1.28771	0.00370912	0.0108083
SAP130	H7BXF5;Q9H0E3-2;Q9H0E3;Q9H0E3-3	H7BXF5;Q9H0E3-2;Q9H0E3;Q9H0E3-3	Histone deacetylase complex subunit SAP130	SAP130	24.3925	24.5233	24.4095	25.7645	25.5033	25.8898	1.28514	0.00190916	0.00699241
DNAAF5	Q86Y56;Q86Y56-2;H0Y650;E9PGY2;Q86Y56-3;H7C3B1	Q86Y56;Q86Y56-2;H0Y650	HEAT repeat-containing protein 2	HEATR2	26.6318	26.7078	26.682	27.7107	28.1945	27.9304	1.28458	0.00520532	0.0136683
XRN2	Q9H0D6;Q9H0D6-2	Q9H0D6;Q9H0D6-2	5-3 exoribonuclease 2	XRN2	31.2234	31.2893	31.3619	32.6291	32.6223	32.4674	1.28216	3.54541e-05	0.00063052
ZNF638	Q14966-3;Q14966;Q14966-4;A0A096LPH6;Q14966-2;A0A096LPI0;A0A096LPB4;C9JWN0;A0A096LNR2;A0A096LNX0;Q14966-5;A0A096LNQ0	Q14966-3;Q14966;Q14966-4;A0A096LPH6;Q14966-2	Zinc finger protein 638	ZNF638	29.0269	29.1224	29.488	30.4268	30.5659	30.5256	1.28081	0.00376452	0.0108699
THEM6	Q8WUY1;H0YAR9	Q8WUY1	Protein THEM6	THEM6	27.0462	27.9513	27.4504	28.1408	29.0586	29.0455	1.27692	0.0176757	0.0333483
IGF2BP3	O00425;O00425-2;F8WD15	O00425	Insulin-like growth factor 2 mRNA-binding protein 3	IGF2BP3	31.3528	31.4199	31.4326	32.6607	32.727	32.6354	1.27275	2.30593e-06	0.000175636
WDR33	Q9C0J8;Q9C0J8-3;C9J8B4;Q9C0J8-2;B9A053	Q9C0J8	pre-mRNA 3 end processing protein WDR33	WDR33	29.126	29.773	30.0131	30.9952	30.7958	31.0531	1.26863	0.0151398	0.0297849
HAUS6	Q7Z4H7;Q5VY60;Q7Z4H7-3;Q7Z4H7-2;Q5SYF9	Q7Z4H7;Q5VY60;Q7Z4H7-3	HAUS augmin-like complex subunit 6	HAUS6	29.3028	28.9782	29.5479	30.4053	30.7342	30.5312	1.26836	0.00271592	0.00883662
PML	P29590-13;P29590-3;P29590-8;H3BT57;P29590-4;P29590-12;P29590-2;P29590-5;P29590-9;P29590-11;P29590;P29590-14;P29590-10;H3BUJ5;H3BT29;H3BVD2;H3BRN3	P29590-13;P29590-3;P29590-8;H3BT57;P29590-4;P29590-12;P29590-2;P29590-5;P29590-9;P29590-11;P29590;P29590-14;P29590-10;H3BUJ5;H3BT29	Protein PML	PML	28.764	29.0882	29.0126	30.1259	30.3406	30.1996	1.26334	0.000453969	0.0028249
AKAP9	A0A0A0MRF6;Q99996-5;Q99996-3;Q99996-2;Q99996;Q99996-6;H7BYL6;A0A0A0MRE9;H0Y6Q0;A0A087WX84;Q99996-4	A0A0A0MRF6;Q99996-5;Q99996-3;Q99996-2;Q99996;Q99996-6;H7BYL6	A-kinase anchor protein 9	AKAP9	26.5217	26.3355	27.0197	27.8757	27.5245	28.2567	1.26118	0.00640865	0.0157587
ATP5J2-PTCD1	G3V325;O75127;C9JGL8	G3V325;O75127	Pentatricopeptide repeat-containing protein 1, mitochondrial	ATP5J2-PTCD1;PTCD1	26.4528	26.4486	26.2004	27.4795	27.7844	27.6112	1.25846	0.000249811	0.00200226
FAM208A	Q9UK61-3;Q9UK61-4;Q9UK61;Q9UK61-2;A0A087X0F1	Q9UK61-3;Q9UK61-4;Q9UK61;Q9UK61-2;A0A087X0F1	Protein FAM208A	FAM208A	28.6768	28.8055	28.789	30.0567	29.9678	30.0218	1.25765	2.39127e-05	0.000506778
POLR2B	C9J2Y9;P30876;C9J4M6	C9J2Y9;P30876;C9J4M6	DNA-directed RNA polymerase;DNA-directed RNA polymerase II subunit RPB2	POLR2B	31.4882	31.3528	31.4761	32.5811	32.7563	32.7489	1.25735	5.14342e-05	0.000783662
ZMYM3	A6NHN7;A6NHB5;Q14202-2;Q14202;A6NL54;Q14202-3;A6NC58	A6NHN7;A6NHB5;Q14202-2;Q14202	Zinc finger MYM-type protein 3	ZMYM3	27.1349	26.9455	27.0711	28.517	28.2746	28.0975	1.25403	0.00171569	0.00652505
DYNC1H1	Q14204;H0YJ21	Q14204	Cytoplasmic dynein 1 heavy chain 1	DYNC1H1	33.5051	33.4591	33.5163	34.7551	34.7436	34.7436	1.25375	5.15765e-05	0.000783662
DNTTIP2	Q5QJE6;E9PRB3;J3KP30	Q5QJE6;E9PRB3;J3KP30	Deoxynucleotidyltransferase terminal-interacting protein 2	DNTTIP2	24.3925	24.5233	24.4095	25.2865	25.8168	25.9042	1.2509	0.010036	0.0218446
ZNF516	A0A087WUJ4;Q92618	A0A087WUJ4;Q92618	Zinc finger protein 516	ZNF516	24.3925	24.5233	24.4095	25.3306	25.9262	25.7574	1.24957	0.00808829	0.0187209
HNRNPUL2	Q1KMD3;H3BQZ7	Q1KMD3;H3BQZ7	Heterogeneous nuclear ribonucleoprotein U-like protein 2	HNRNPUL2;HNRNPUL2-BSCL2	31.0003	31.2024	31.0175	32.3132	32.3703	32.2743	1.24348	0.000345511	0.00241251
NONO	Q15233;Q15233-2;H7C367;C9JYS8;C9IZL7;C9J4X2;A0A0U1RQF9	Q15233;Q15233-2;H7C367;C9JYS8	Non-POU domain-containing octamer-binding protein	NONO	32.3224	32.4542	32.4787	33.7435	33.6538	33.5813	1.24103	2.59595e-05	0.000519522
HAX1	O00165-5;O00165;O00165-2;O00165-3;E9PIQ7;Q5VYD6;O00165-4;O00165-6	O00165-5;O00165;O00165-2;O00165-3;E9PIQ7	HCLS1-associated protein X-1	HAX1	29.7162	29.6734	29.6383	30.7808	30.9684	30.9785	1.23575	0.000529724	0.00312334
EPB41L2	O43491;Q6R5J7;E9PMV8;Q6ZSX4;E9PPC9;E9PN54	O43491	Band 4.1-like protein 2	EPB41L2	30.5129	30.4708	30.5102	31.7322	31.6633	31.8024	1.23564	0.000176579	0.00158365
WDR81	E9PDG3;A0A0J9YXM6;Q562E7-2;Q562E7-6;Q562E7-5;Q562E7-3;Q562E7-4;Q562E7	E9PDG3;A0A0J9YXM6;Q562E7-2;Q562E7-6;Q562E7-5;Q562E7-3;Q562E7-4;Q562E7	WD repeat-containing protein 81	WDR81	26.0674	26.048	26.2196	27.5581	27.1844	27.2587	1.22924	0.00143248	0.00576756
COMMD3	Q9UBI1;R4GN54;R4GMW6;H0Y4W0;H0Y6Z9;R4GMX3;R4GN06;Q5T8Z1;R4GNF2;H0Y4E5	Q9UBI1;R4GN54;R4GMW6;H0Y4W0;H0Y6Z9;R4GMX3	COMM domain-containing protein 3	COMMD3;COMMD3-BMI1	26.7356	26.5534	26.5315	27.836	27.9097	27.7648	1.22826	0.000123043	0.00129421
ZNF768	Q9H5H4;H3BS42	Q9H5H4;H3BS42	Zinc finger protein 768	ZNF768	30.3737	30.1119	29.9962	31.3782	31.4326	31.3808	1.22806	0.0034682	0.0103386
RPS17	H0YN88;A0A075B716;P08708;H0YN73;H3BNC9	H0YN88;A0A075B716;P08708;H0YN73	40S ribosomal protein S17	RPS17	31.396	31.6536	31.6287	32.7761	32.7489	32.8275	1.22053	0.00129503	0.00536169
URB1	O60287	O60287	Nucleolar pre-ribosomal-associated protein 1	URB1	24.3925	24.5233	24.4095	25.754	25.6729	25.5415	1.21585	0.000103383	0.00116399
WEE1	E9PRU3;P30291-2;P30291;E9PQ51	E9PRU3;P30291-2;P30291;E9PQ51	Wee1-like protein kinase	WEE1	24.3925	24.5233	24.4095	25.5913	25.7618	25.6168	1.21567	4.23821e-05	0.000709414
PGK1	P00558-2;P00558	P00558-2;P00558	Phosphoglycerate kinase 1	PGK1	24.3925	24.5233	24.4095	25.2314	25.8954	25.754	1.21107	0.0120211	0.024951
TFRC	G3V0E5;P02786;H7C3V5	G3V0E5;P02786	Transferrin receptor protein 1;Transferrin receptor protein 1, serum form	TFRC	27.6351	27.6234	26.9848	28.1696	28.8228	28.8686	1.20902	0.00904065	0.0203285
ERCC6L	Q2NKX8;B5MDQ0	Q2NKX8;B5MDQ0	DNA excision repair protein ERCC-6-like	ERCC6L	26.1133	26.0453	27.0898	27.3268	28.1294	27.5446	1.20815	0.0223211	0.0400373
FAF2	Q96CS3;D6RBG6	Q96CS3	FAS-associated factor 2	FAF2	30.2907	29.9531	29.8342	31.0438	31.1949	31.4698	1.20787	0.00145426	0.0058059
NDUFA9	Q16795;F5H0J3;F5GY40	Q16795	NADH dehydrogenase [ubiquinone] 1 alpha subcomplex subunit 9, mitochondrial	NDUFA9	27.6041	27.0122	27.6507	28.5379	28.8643	28.5464	1.20762	0.0064899	0.0158693
MRPL43	H0Y6Y8;B1AL05;Q8N983-4;Q8N983-3;Q8N983-2;Q8N983;Q8N983-6;Q8N983-7;H0YBU8;M0R051	H0Y6Y8;B1AL05;Q8N983-4;Q8N983-3;Q8N983-2;Q8N983;Q8N983-6;Q8N983-7;H0YBU8	39S ribosomal protein L43, mitochondrial	MRPL43	27.867	27.8234	27.7211	29.2277	28.8213	28.9582	1.20731	0.00249726	0.00828888
SON	P18583-5;P18583-7;P18583;P18583-9;P18583-2;P18583-10;P18583-4;P18583-3;H7C1M2;P18583-6;J3QSZ5;H7C2G8;P18583-8;H7C1S4;H7C257	P18583-5;P18583-7;P18583;P18583-9;P18583-2;P18583-10;P18583-4;P18583-3;H7C1M2;P18583-6	Protein SON	SON	32.4674	32.3332	32.14	33.5679	33.5051	33.5051	1.20662	0.00223045	0.00763818
MRPL3	H0Y9G6;E7ETU7;P09001;D6RC14;E9PF06	H0Y9G6;E7ETU7;P09001;D6RC14;E9PF06	39S ribosomal protein L3, mitochondrial	MRPL3	27.2935	27.7262	27.6041	28.8001	28.5235	28.9221	1.2055	0.00118127	0.00509227
ENY2	Q9NPA8-2;Q9NPA8;E5RHX8;J3KNT2;E5RI00;E5RHT9;E5RJ84	Q9NPA8-2;Q9NPA8;E5RHX8;J3KNT2;E5RI00;E5RHT9;E5RJ84	Transcription and mRNA export factor ENY2	ENY2	28.7309	28.9405	28.8323	29.8092	30.0984	30.1926	1.20532	0.00131492	0.00542255
ACSL1	P33121-2;P33121-3;P33121;D6RER0;E7EPM6;B7Z3Z9;H0Y9Z9;D6RG07;H0Y9U7	P33121-2;P33121-3;P33121;D6RER0;E7EPM6;B7Z3Z9	Long-chain-fatty-acid--CoA ligase 1	ACSL1	26.3958	26.9701	26.7803	28.0501	27.9258	27.836	1.20528	0.00549259	0.014173
MAD2L2	B1AK45;B1AK43;B1AK44;Q9UI95	B1AK45;B1AK43;B1AK44;Q9UI95	Mitotic spindle assembly checkpoint protein MAD2B	MAD2L2	24.3925	24.5233	24.4095	25.316	25.5261	26.0116	1.20508	0.0127861	0.0261582
SLC27A4	Q6P1M0;Q6P1M0-2	Q6P1M0	Long-chain fatty acid transport protein 4	SLC27A4	29.0904	29.0969	29.1364	30.4141	30.0935	30.4069	1.2043	0.00344404	0.0102763
LMNB1	P20700;E9PBF6;A0A0D9SFE5;A0A0D9SFY5	P20700;E9PBF6;A0A0D9SFE5	Lamin-B1	LMNB1	32.4787	32.3792	32.3332	33.5853	33.5813	33.6311	1.20106	0.000183119	0.00162351
NUP188	Q5SRE5;Q5SRE5-2;H7C4K7	Q5SRE5;Q5SRE5-2	Nucleoporin NUP188 homolog	NUP188	29.1224	28.5075	29.5216	30.1823	30.1093	30.5861	1.1995	0.0168965	0.0323067
SMC5	Q8IY18	Q8IY18	Structural maintenance of chromosomes protein 5	SMC5	27.3134	27.4863	27.9304	28.5641	28.9165	28.8866	1.19703	0.00421388	0.0117763
XRN1	Q8IZH2-2;Q8IZH2;H7C5E4;Q8IZH2-3	Q8IZH2-2;Q8IZH2;H7C5E4	5-3 exoribonuclease 1	XRN1	28.4499	28.4983	28.2193	29.7117	29.5231	29.5298	1.19662	0.000292303	0.00221528
NDUFA13	Q9P0J0;Q9P0J0-2;B4DEZ3;K7EJE1;E7ENQ6;U3KQP3	Q9P0J0;Q9P0J0-2;B4DEZ3;K7EJE1;E7ENQ6;U3KQP3	NADH dehydrogenase [ubiquinone] 1 alpha subcomplex subunit 13	NDUFA13	27.9518	28.7532	28.581	29.3256	29.725	29.8762	1.19279	0.00945527	0.0208733
ABCD3	P28288;P28288-2;P28288-3	P28288;P28288-2	ATP-binding cassette sub-family D member 3	ABCD3	31.2528	31.5198	31.2528	32.5723	32.5811	32.4589	1.19111	0.000871421	0.00420918
WBSCR16	Q96I51-3;Q96I51;A0A087WT38;Q96I51-2	Q96I51-3;Q96I51;A0A087WT38;Q96I51-2	Williams-Beuren syndrome chromosomal region 16 protein	WBSCR16	24.3925	24.5233	24.4095	25.5748	25.5378	25.7727	1.18925	0.000290876	0.00220981
SEC23IP	Q9Y6Y8;Q9Y6Y8-2;A0A0C4DH82;H7C4C4;H7C0V8	Q9Y6Y8;Q9Y6Y8-2;A0A0C4DH82	SEC23-interacting protein	SEC23IP	27.8626	28.1253	28.1977	29.092	29.3623	29.2962	1.18582	0.000499409	0.00300029
DDB1	Q16531;F5GY55;Q16531-2;F5H2L3;F5GWI0;F5GZY8;F5GYG8;F5H198	Q16531;F5GY55	DNA damage-binding protein 1	DDB1	31.9992	32.0298	32.0344	33.0588	33.2653	33.2844	1.18521	0.00155965	0.00610211
C16orf70	H3BS58;H3BSG0;Q9BSU1	H3BS58;H3BSG0;Q9BSU1	UPF0183 protein C16orf70	C16orf70	24.3925	24.5233	24.4095	25.519	25.6421	25.7095	1.18276	6.16807e-05	0.000850487
GPN1	Q9HCN4;Q9HCN4-3;Q9HCN4-2;Q9HCN4-4;Q9HCN4-5;F8WD09	Q9HCN4;Q9HCN4-3;Q9HCN4-2;Q9HCN4-4;Q9HCN4-5	GPN-loop GTPase 1	GPN1	26.9208	26.7248	27.0073	28.2063	27.9805	28.0106	1.18026	0.000240766	0.00194979
KPNA6	O60684;Q5TFJ7;S4R3E5	O60684;Q5TFJ7	Importin subunit alpha-7	KPNA6	27.4094	28.2746	27.1734	29.0455	28.7402	28.8395	1.1802	0.0279085	0.0473974
COPA	P53621;P53621-2	P53621;P53621-2	Coatomer subunit alpha;Xenin;Proxenin	COPA	32.239	32.2929	32.4674	33.4673	33.417	33.6538	1.17993	0.000147721	0.00145438
ZNHIT2	Q9UHR6;E9PQB8	Q9UHR6	Zinc finger HIT domain-containing protein 2	ZNHIT2	27.4795	28.3311	27.4863	29.3067	28.4916	29.0912	1.17846	0.016837	0.0322126
POLE	Q07864;F5H1D6;F5H7E4	Q07864;F5H1D6	DNA polymerase epsilon catalytic subunit A;DNA polymerase	POLE	26.9913	27.4357	27.32	28.3662	28.4425	28.5023	1.1771	0.00402434	0.0113787
ARHGEF18	M0QZS0;A0A087WZG4;Q6ZSZ5-2;Q6ZSZ5	M0QZS0;A0A087WZG4;Q6ZSZ5-2;Q6ZSZ5	Rho guanine nucleotide exchange factor 18	ARHGEF18	24.3925	24.5233	24.4095	25.7179	25.6847	25.4396	1.17639	0.000792621	0.00396945
KIAA1429	Q69YN4-3;Q69YN4;Q69YN4-2;Q69YN4-4;H0YBN5;H0YB68	Q69YN4-3;Q69YN4;Q69YN4-2;Q69YN4-4	Protein virilizer homolog	KIAA1429	26.9395	26.9218	26.705	27.801	28.0975	28.1811	1.17622	0.000989748	0.00451162
BCAS2	O75934	O75934	Pre-mRNA-splicing factor SPF27	BCAS2	29.7065	29.4565	29.4035	30.6575	30.7373	30.7048	1.17189	0.00211474	0.00739226
FAM120A	Q9NZB2;Q9NZB2-6;Q9NZB2-4;Q9NZB2-2;Q9NZB2-5;A0A0C4DG79;A0A0C4DH52;Q5T035	Q9NZB2;Q9NZB2-6;Q9NZB2-4;Q9NZB2-2;Q9NZB2-5	Constitutive coactivator of PPAR-gamma-like protein 1	FAM120A	31.1388	31.0139	31.0575	32.1161	32.1938	32.4012	1.17114	0.000866273	0.00420377
RCOR3	Q9P2K3-4;Q9P2K3;Q9P2K3-3;E9PR63;E9PQE5;Q9P2K3-2;E9PPC5;H0YF22	Q9P2K3-4;Q9P2K3;Q9P2K3-3;E9PR63;E9PQE5;Q9P2K3-2	REST corepressor 3	RCOR3	24.3925	24.5233	24.4095	25.6151	25.6168	25.6093	1.1708	0.00059469	0.0033418
POLR3D	P05423;E5RHT4	P05423	DNA-directed RNA polymerase III subunit RPC4	POLR3D	26.6693	26.6537	26.2851	27.4863	27.6465	27.9734	1.16988	0.00191007	0.00699241
ST13	H7C3I1;F6VDH7;Q3KNR6;A0A087X1H6;Q8IZP2;P50502;Q8NFI4	H7C3I1;F6VDH7;Q3KNR6;A0A087X1H6;Q8IZP2;P50502;Q8NFI4	Putative protein FAM10A4;Hsc70-interacting protein;Putative protein FAM10A5	ST13;ST13P4;ST13P5	26.9635	26.1416	26.9892	27.8319	27.5606	28.2672	1.16833	0.0150634	0.0297278
ZNF3	P17036;C9JE35;C9J5S8;P17036-2	P17036	Zinc finger protein 3	ZNF3	27.6695	27.9291	27.9974	29.0083	29.0146	29.092	1.16669	0.00232385	0.00786252
SLC25A3	Q00325-2;Q00325;F8VVM2;F8VZL5;F8VWR4;F8VWQ0	Q00325-2;Q00325;F8VVM2	Phosphate carrier protein, mitochondrial	SLC25A3	32.2743	32.5648	32.3703	33.685	33.6097	33.417	1.16669	0.000289469	0.00220772
RBM45	Q8IUH3-3;Q8IUH3;Q8IUH3-2;H7BZE0;H7C476	Q8IUH3-3;Q8IUH3;Q8IUH3-2	RNA-binding protein 45	RBM45	27.5468	27.7672	28.0975	29.1398	28.95	28.8422	1.16087	0.0034723	0.0103409
RAPGEF6	D6RE77;B7Z7Y1;A0A0A6YYB7;E9PCH4;Q8TEU7-2;Q8TEU7-5;Q8TEU7-3;Q8TEU7;Q8TEU7-4;A0A0A6YYJ1;Q8TEU7-6	D6RE77;B7Z7Y1;A0A0A6YYB7;E9PCH4;Q8TEU7-2;Q8TEU7-5;Q8TEU7-3;Q8TEU7;Q8TEU7-4;A0A0A6YYJ1;Q8TEU7-6	Rap guanine nucleotide exchange factor 6	RAPGEF6	24.3925	24.5233	24.4095	25.4302	25.2492	26.0165	1.16081	0.0182258	0.0341597
LIN28B	Q6ZN17;Q6ZN17-2;Q9H9Z2	Q6ZN17;Q6ZN17-2	Protein lin-28 homolog B	LIN28B	27.9245	27.5229	28.0734	28.8643	29.1087	29.0712	1.16021	0.00449726	0.0123853
CORO7-PAM16	A0A0A6YYL4;P57737-3;I3L0X9;I3L3T0;Q9Y3D7;I3L1U7;P57737-2;P57737-4;P57737	A0A0A6YYL4;P57737-3;I3L0X9;I3L3T0;Q9Y3D7	Coronin-7;Mitochondrial import inner membrane translocase subunit TIM16	CORO7;PAM16	24.3925	24.5233	24.4095	25.3595	25.8752	25.5033	1.15312	0.00655326	0.0159376
G3BP2	Q9UN86-2;Q9UN86;D6RAC7;D6RB17;D6RGJ4;D6RBM9;D6REX8;D6RBR0;D6RE13;D6RBW8;D6R9X5;D6R9A4	Q9UN86-2;Q9UN86	Ras GTPase-activating protein-binding protein 2	G3BP2	29.4201	29.6934	29.7218	30.5659	30.8766	30.8423	1.15014	0.000561577	0.00322472
DNAJB12	Q9NXW2;J3KPS0;Q9NXW2-2;V9GYN7;V9GY70	Q9NXW2;J3KPS0;Q9NXW2-2;V9GYN7	DnaJ homolog subfamily B member 12	DNAJB12	28.3784	28.5927	28.8228	29.7338	29.7697	29.7717	1.14913	0.00571977	0.0145316
RPS4X	P62701;Q8TD47;C9JEH7;P22090	P62701;Q8TD47	40S ribosomal protein S4, X isoform;40S ribosomal protein S4, Y isoform 2	RPS4X;RPS4Y2	33.1853	33.2173	33.347	34.451	34.4219	34.3157	1.1458	3.66881e-05	0.000633201
MRPS34	C9JJ19;P82930;A0A087WUZ8	C9JJ19;P82930;A0A087WUZ8	28S ribosomal protein S34, mitochondrial	MRPS34	28.581	28.6369	28.8037	29.9286	29.688	29.8413	1.14571	0.0001496	0.00146057
RPS3	P23396;P23396-2;E9PL09;E9PPU1;F2Z2S8;H0YCJ7;H0YEU2;H0YF32;E9PQ96;E9PJH4;E9PK82;E9PSF4;E9PQX2;H0YES8;E9PJN9	P23396;P23396-2;E9PL09;E9PPU1;F2Z2S8;H0YCJ7;H0YEU2	40S ribosomal protein S3	RPS3	34.989	35.2224	35.0865	36.1779	36.3791	36.1779	1.1456	0.000137331	0.00139109
ATXN2L	Q8WWM7-6;Q8WWM7-8;Q8WWM7-5;Q8WWM7-4;Q8WWM7-9;Q8WWM7-2;Q8WWM7;Q8WWM7-3;H3BUF6;H3BSK9;Q8WWM7-7;H3BSQ5;H3BUE3;H3BRB0;A0A0C4DGL7	Q8WWM7-6;Q8WWM7-8;Q8WWM7-5;Q8WWM7-4;Q8WWM7-9;Q8WWM7-2;Q8WWM7;Q8WWM7-3;H3BUF6	Ataxin-2-like protein	ATXN2L	28.5752	29.0301	29.5388	30.2891	30.2096	30.2298	1.14169	0.0246289	0.0430421
ZNF398	Q8TD17-2;Q8TD17	Q8TD17-2;Q8TD17	Zinc finger protein 398	ZNF398	24.3925	24.5233	24.4095	25.5639	25.8049	25.3416	1.13961	0.00445003	0.0122864
NCOR1	E7EVU5;E7EW50;J3KS51;O75376-2;O75376;A0A088AWL3;O75376-3	E7EVU5;E7EW50;J3KS51;O75376-2;O75376;A0A088AWL3;O75376-3	Nuclear receptor corepressor 1	NCOR1	24.3925	24.5233	24.4095	25.6093	25.4904	25.6367	1.13724	2.55518e-05	0.000519522
GPRASP2	Q96D09	Q96D09	G-protein coupled receptor-associated sorting protein 2	GPRASP2	28.3615	28.7285	28.6065	29.7492	29.7523	29.62	1.13506	0.00190065	0.00698769
WIZ	M0QXA7;O95785-3;B9EGQ5;O95785-4;O95785;O95785-2	M0QXA7;O95785-3;B9EGQ5;O95785-4;O95785;O95785-2	Protein Wiz	WIZ	30.7048	30.7785	30.9487	32.0191	31.847	31.9764	1.13503	0.000189932	0.00165595
TRIM14	Q14142;Q14142-3	Q14142;Q14142-3	Tripartite motif-containing protein 14	TRIM14	24.3925	24.5233	24.4095	25.7509	25.4283	25.5351	1.1348	0.0012526	0.00528088
SRPRA	P08240-2;P08240	P08240-2;P08240	Signal recognition particle receptor subunit alpha	SRPR	26.2868	26.115	26.354	27.3409	27.3531	27.4617	1.13085	0.00034677	0.00241251
DAP3	P51398-2;P51398-3;P51398;V9GZ03;V9GYL9;V9GYJ9;V9GYA7;V9GZ61;V9GYC9;V9GYW1;V9GY11;V9GYJ3;V9GYF7	P51398-2;P51398-3;P51398;V9GZ03;V9GYL9;V9GYJ9	28S ribosomal protein S29, mitochondrial	DAP3	28.6519	28.5235	28.7435	29.6512	29.9298	29.7232	1.13054	0.000300673	0.00223931
GTF3C4	Q9UKN8;F2Z356	Q9UKN8	General transcription factor 3C polypeptide 4	GTF3C4	27.9734	28.0179	27.7619	29.0146	28.9664	29.1598	1.12734	0.000256488	0.00203486
UCK2	Q9BZX2;Q9BZX2-2;Q9HA47-3;Q9HA47;Q9HA47-4	Q9BZX2	Uridine-cytidine kinase 2	UCK2	27.4487	27.5606	27.3531	28.5945	28.6193	28.5308	1.12539	0.000352669	0.00243904
FLOT1	A0A140T9R1;O75955;A0A140T974;A0A140T9B1;A0A140T957;A0A140T910;A0A140T9C3;A0A140T959;A2AB13;A0A140T9W4;A2AB11;A0A0G2JJQ6;A0A140T9X0;A2AB12;A2AB09;A2AB10;O75955-2	A0A140T9R1;O75955;A0A140T974;A0A140T9B1;A0A140T957;A0A140T910;A0A140T9C3;A0A140T959;A2AB13;A0A140T9W4;A2AB11;A0A0G2JJQ6;A0A140T9X0;A2AB12;A2AB09;A2AB10;O75955-2	Flotillin-1	FLOT1	24.3925	24.5233	24.4095	25.6212	25.6131	25.4628	1.12462	4.84466e-05	0.000773663
SLC25A6	P12236	P12236	ADP/ATP translocase 3;ADP/ATP translocase 3, N-terminally processed	SLC25A6	31.5273	31.6089	31.5409	32.6354	32.7017	32.709	1.12291	2.78029e-06	0.000175636
MATR3	A8MXP9;A0A0R4J2E8;P43243;D6REM6;D6R991;H0Y8T4;B3KM87;P43243-2;D6RBK5;Q68E03;D6RAM9;D6RAY2;D6R8Z5;D6RBI2;D6RE02;D6RIA2;D6RB45;D6R9F3;D6RBS2;D6RCM3;D6REK4	A8MXP9;A0A0R4J2E8;P43243;D6REM6;D6R991	Matrin-3	MATR3	34.5314	34.5314	34.5606	35.6639	35.7449	35.5719	1.12079	0.000714879	0.00370342
MRPS25	P82663;E7EPW2;P82663-2;P82663-3	P82663	28S ribosomal protein S25, mitochondrial	MRPS25	29.0586	29.2783	28.6759	30.0278	29.9766	30.389	1.11785	0.00421138	0.0117763
UQCRFS1	P47985;P0C7P4	P47985;P0C7P4	Cytochrome b-c1 complex subunit Rieske, mitochondrial;Cytochrome b-c1 complex subunit 11;Putative cytochrome b-c1 complex subunit Rieske-like protein 1	UQCRFS1;UQCRFS1P1	27.6728	27.1648	27.5551	28.5626	28.4414	28.7683	1.11709	0.00299735	0.00939109
GRWD1	Q9BQ67;M0QX71	Q9BQ67;M0QX71	Glutamate-rich WD repeat-containing protein 1	GRWD1	28.9343	29.725	28.8783	30.2755	30.4319	30.3364	1.1157	0.0236019	0.0416896
RPS14	P62263;H0YB22;E5RH77	P62263;H0YB22;E5RH77	40S ribosomal protein S14	RPS14	32.9005	33.1662	33.2568	34.2185	34.2359	34.2359	1.11451	0.00440057	0.0121996
SMARCA5	O60264	O60264	SWI/SNF-related matrix-associated actin-dependent regulator of chromatin subfamily A member 5	SMARCA5	30.9684	31.1572	30.7983	31.9992	32.2252	32.0494	1.11246	0.000800836	0.00399143
ZNF592	Q92610;H0YM74	Q92610;H0YM74	Zinc finger protein 592	ZNF592	27.0197	27.1683	27.1318	28.371	28.0471	28.2144	1.1089	0.00107641	0.00478836
DCAF5	G3V3S1;Q8TBB7;Q96JK2-2;Q96JK2-3;Q96JK2	G3V3S1;Q8TBB7;Q96JK2-2;Q96JK2-3;Q96JK2	DDB1- and CUL4-associated factor 5	DCAF5;WDR22	24.3925	24.5233	24.4095	25.7385	25.5465	25.3299	1.10495	0.00315573	0.00974086
RCN2	Q14257;Q14257-2;H0YL43;A8MXP8	Q14257;Q14257-2;H0YL43	Reticulocalbin-2	RCN2	32.0494	31.5924	30.9659	32.3881	32.8669	32.8142	1.10288	0.0240619	0.0422283
POP7	C9JYM0;O75817	C9JYM0;O75817	Ribonuclease P protein subunit p20	POP7	25.9117	26.8842	25.9117	27.2622	27.8498	26.9943	1.10108	0.0272143	0.0464454
RNF214	E9PN76;Q8ND24-2;Q8ND24	E9PN76;Q8ND24-2;Q8ND24	RING finger protein 214	RNF214	24.3925	24.5233	24.4095	25.5872	25.5363	25.5069	1.10091	5.8106e-05	0.00082295
RPS27L	H0YMV8;Q71UM5;C9JLI6	H0YMV8;Q71UM5;C9JLI6	40S ribosomal protein S27;40S ribosomal protein S27-like	RPS27L	29.2077	29.679	29.4139	30.3699	30.5861	30.6681	1.10027	0.00206932	0.00735282
EIF2AK2	P19525;P19525-2;F8WBH4;C9JZT2	P19525;P19525-2	Interferon-induced, double-stranded RNA-activated protein kinase	EIF2AK2	26.9722	26.6127	26.4015	27.434	27.9718	27.86	1.09164	0.00473311	0.0128452
PSMB1	P20618	P20618	Proteasome subunit beta type-1	PSMB1	28.9196	29.3193	28.8882	29.8914	30.3699	30.1365	1.08966	0.00254915	0.00840764
ZC3H14	Q6PJT7-9;Q6PJT7-2;H0YJA2;Q6PJT7-3;Q6PJT7-11;G3V5I6;G3V3Y4;Q6PJT7-6;A0A087WTC9;H0YJ51;G3V3R9;G3V572;G3V240;G3V4R5;G3V473;H0YJ87;G3V2X4	Q6PJT7-9;Q6PJT7-2;H0YJA2;Q6PJT7-3;Q6PJT7-11;G3V5I6	Zinc finger CCCH domain-containing protein 14	ZC3H14	30.6231	30.8766	31.116	32.0344	31.9936	31.8929	1.08896	0.00556918	0.0143089
CEPT1	A0A0C4DGS9;Q9Y6K0	A0A0C4DGS9;Q9Y6K0	Choline/ethanolaminephosphotransferase 1	CEPT1	24.3925	24.5233	24.4095	25.7375	25.412	25.4217	1.08892	0.00228024	0.00774934
EIF4A1	P60842;E7EQG2;Q14240;Q14240-2	P60842	Eukaryotic initiation factor 4A-I	EIF4A1	31.0023	31.2185	30.9952	31.9387	32.1489	32.3703	1.08758	0.00190208	0.00698769
RNF40	H3BP71;O75150-4;O75150;O75150-3;A0A087WTK2;H3BQ99;H3BUL6;I3L332	H3BP71;O75150-4;O75150;O75150-3	E3 ubiquitin-protein ligase BRE1B	RNF40	26.482	26.8677	26.4088	27.4639	27.7107	27.8615	1.08732	0.00226845	0.00771768
CCDC47	Q96A33;Q96A33-2;A0A087WYW6;J3QR89	Q96A33;Q96A33-2	Coiled-coil domain-containing protein 47	CCDC47	27.8997	27.9304	28.0992	29.1455	28.9118	29.1275	1.08631	0.000222643	0.0018544
STK3	Q13188;Q13188-2;A0A087WZ06;E5RFQ9;E5RIM6;Q8NBU1	Q13188;Q13188-2;A0A087WZ06	Serine/threonine-protein kinase 3;Serine/threonine-protein kinase 3 36kDa subunit;Serine/threonine-protein kinase 3 20kDa subunit	STK3	27.6193	28.1056	27.7517	28.9582	28.8307	28.9752	1.0824	0.00564236	0.0143933
LIMS1	P48059;P48059-4;P48059-2;P48059-5;P48059-3;A0A0M3HER1;A0A087X2F9;Q7Z4I7-4;Q7Z4I7-3;Q7Z4I7;Q7Z4I7-5;Q7Z4I7-2;A0A0J9YXC7;H0Y592;C9JF46;P0CW19-2	P48059;P48059-4;P48059-2;P48059-5;P48059-3;A0A0M3HER1;A0A087X2F9;Q7Z4I7-4;Q7Z4I7-3;Q7Z4I7;Q7Z4I7-5;Q7Z4I7-2;A0A0J9YXC7	LIM and senescent cell antigen-like-containing domain protein 1;LIM and senescent cell antigen-like-containing domain protein 2	LIMS1;LIMS2	27.8757	28.8599	28.701	29.4423	29.679	29.725	1.08198	0.0278147	0.0472638
NA	B4DLN1;P52815;F6QW41	B4DLN1		MRPL12	30.7106	30.9595	30.7527	31.9366	31.8659	31.8659	1.07804	0.0013523	0.00553295
COG2	B7Z2Y2;Q14746-2;Q14746;V9GY21	B7Z2Y2;Q14746-2;Q14746	Conserved oligomeric Golgi complex subunit 2	COG2	24.3925	24.5233	24.4095	25.2649	25.5788	25.6847	1.0773	0.00419178	0.011746
NTPCR	Q9BSD7;Q5TDF0	Q9BSD7;Q5TDF0	Cancer-related nucleoside-triphosphatase	NTPCR	30.5102	30.2993	30.161	31.3823	31.416	31.4199	1.07547	0.00400572	0.0113362
UBE2C	A0A0A0MSE8;O00762-2;O00762-4;O00762	A0A0A0MSE8;O00762-2;O00762-4;O00762	Ubiquitin-conjugating enzyme E2 C	UBE2C	24.3925	24.5233	24.4095	25.6663	25.312	25.5436	1.07176	0.00211944	0.00739226
ZSWIM8	H7BZ52;S4R3H3;S4R393;S4R410;A7E2V4-5;A7E2V4;A7E2V4-3;A7E2V4-4;A7E2V4-2;H0YCW2;S4R3B3;H7C453;S4R3U7	H7BZ52;S4R3H3;S4R393;S4R410;A7E2V4-5;A7E2V4;A7E2V4-3;A7E2V4-4;A7E2V4-2;H0YCW2	Zinc finger SWIM domain-containing protein 8	ZSWIM8	24.3925	24.5233	24.4095	25.2471	25.7216	25.5343	1.07113	0.00564983	0.0144006
IP6K2	Q9UHH9	Q9UHH9	Inositol hexakisphosphate kinase 2	IP6K2	24.3925	24.5233	24.4095	25.4822	25.6567	25.3877	1.07029	0.000609689	0.00338993
CCDC85B	Q15834	Q15834	Coiled-coil domain-containing protein 85B	CCDC85B	27.0496	27.1275	27.1459	28.0894	28.2019	28.238	1.06955	5.3674e-05	0.000785465
KIF20B	Q96Q89-4;Q96Q89-3;Q96Q89;Q96Q89-2;A0A0A0MSJ5	Q96Q89-4;Q96Q89-3;Q96Q89;Q96Q89-2	Kinesin-like protein KIF20B	KIF20B	25.7268	26.1346	25.9798	26.8445	27.0051	27.2002	1.06721	0.0013123	0.00541885
ASCC1	Q8N9N2-2;E9PQZ6;Q8N9N2;E9PL92;E9PKM6;E9PM82;H0YCB3;E9PR40;H0YE76;E9PQ44;E9PJM2;H0YE79;H0YER2	Q8N9N2-2;E9PQZ6;Q8N9N2;E9PL92;E9PKM6;E9PM82;H0YCB3	Activating signal cointegrator 1 complex subunit 1	ASCC1	27.3168	27.1751	27.1417	28.1253	28.4253	28.2743	1.0669	0.000578488	0.00329812
NDUFB4	O95168-2;O95168;F2Z3P9;C9JXQ9	O95168-2;O95168;F2Z3P9;C9JXQ9	NADH dehydrogenase [ubiquinone] 1 beta subcomplex subunit 4	NDUFB4	27.5931	27.6351	27.5564	28.5961	28.8147	28.5491	1.06281	0.00181681	0.00679149
IQGAP3	F2Z2E2;Q86VI3	F2Z2E2;Q86VI3	Ras GTPase-activating-like protein IQGAP3	IQGAP3	26.9519	26.3765	26.3418	27.5173	27.6193	27.7825	1.05895	0.0102822	0.0222376
RPRD1B	Q9NQG5;A2A2M0	Q9NQG5;A2A2M0	Regulation of nuclear pre-mRNA domain-containing protein 1B	RPRD1B	24.3925	24.5233	24.4095	25.2492	25.6488	25.5703	1.05659	0.00396516	0.0112718
EIF2S1	P05198;H0YJS4;G3V4T5	P05198;H0YJS4;G3V4T5	Eukaryotic translation initiation factor 2 subunit 1	EIF2S1	28.3048	28.4041	28.2327	29.4846	29.2696	29.3498	1.05516	0.000130197	0.00133612
L1RE1	Q9UN81	Q9UN81	LINE-1 retrotransposable element ORF1 protein	L1RE1	28.1112	28.1811	27.9264	29.2629	29.1485	28.964	1.05353	0.000439213	0.00277165
BPTF	F5GXF5;E7ETD6;Q12830-4;Q12830-2;Q12830;A0A0A0MR81;J3QQK4	F5GXF5;E7ETD6;Q12830-4;Q12830-2;Q12830	Nucleosome-remodeling factor subunit BPTF	BPTF	29.2601	29.488	29.0208	30.2915	30.3956	30.2733	1.05226	0.0055056	0.0141948
MOV10	Q9HCE1;Q5JR04;Q9HCE1-2;Q9HCE1-3	Q9HCE1;Q5JR04;Q9HCE1-2	Putative helicase MOV-10	MOV10	31.3199	31.3808	31.4443	32.4758	32.4012	32.4098	1.04677	2.73247e-05	0.000534539
PSPC1	Q8WXF1-2;Q8WXF1;X6RDA4	Q8WXF1-2;Q8WXF1;X6RDA4	Paraspeckle component 1	PSPC1	24.3925	24.5233	24.4095	25.0592	25.5913	25.7342	1.0466	0.0169854	0.0324172
UBXN1	A0A087WTZ5;E9PJ81;Q04323;Q04323-2;E9PRQ7;E9PS08	A0A087WTZ5;E9PJ81;Q04323;Q04323-2;E9PRQ7	UBX domain-containing protein 1	UBXN1	28.5927	28.3396	28.6976	29.908	29.4403	29.3765	1.04404	0.00508495	0.0134085
ZNF543	Q08ER8	Q08ER8	Zinc finger protein 543	ZNF543	24.3925	24.5233	24.4095	25.4628	25.5415	25.4486	1.04199	3.58878e-05	0.000632253
MRPS23	Q9Y3D9;J3QLR8	Q9Y3D9;J3QLR8	28S ribosomal protein S23, mitochondrial	MRPS23	29.3623	29.3623	29.1979	29.827	30.6644	30.4377	1.04143	0.0255954	0.0443352
ATP5O	P48047;H7C0C1;H7C086;H7C068	P48047;H7C0C1	ATP synthase subunit O, mitochondrial	ATP5O	30.1996	30.1823	30.0344	31.2384	31.0743	31.2266	1.04104	7.58712e-05	0.000953722
GADD45GIP1	Q8TAE8	Q8TAE8	Growth arrest and DNA damage-inducible proteins-interacting protein 1	GADD45GIP1	27.6173	27.6488	27.4487	28.7357	28.5491	28.5512	1.04045	0.000144513	0.00143539
AP3D1	O14617;O14617-5;O14617-4;O14617-3;O14617-2;A0A087WYN6;K7ERW8	O14617;O14617-5;O14617-4;O14617-3;O14617-2	AP-3 complex subunit delta-1	AP3D1	26.8305	26.6761	26.8707	27.466	27.855	28.1112	1.03979	0.0119186	0.0247876
FLNC	Q14315-2;Q14315	Q14315-2;Q14315	Filamin-C	FLNC	27.9987	28.9165	28.1017	29.7523	29.3028	29.2034	1.03943	0.0220864	0.0397758
SENP3	Q9H4L4;A0A087X0R7;J3QRE4;A0A087WV50;J3QL36;J3KSF5	Q9H4L4;A0A087X0R7	Sentrin-specific protease 3	SENP3	27.304	27.4897	27.3802	28.1009	28.2487	28.8378	1.03889	0.020187	0.0371678
CSNK2B	Q5SRQ6;P67870;Q5SRQ3;N0E472;A0A0G2JM12	Q5SRQ6;P67870;Q5SRQ3;N0E472;A0A0G2JM12	Casein kinase II subunit beta	CSNK2B;CSNK2B-LY6G5B-1181;CSNK2B-LY6G5B--991	27.5606	27.3637	27.2587	28.175	28.5984	28.5048	1.0374	0.00204234	0.00731409
SMC1A	Q14683;G8JLG1;H0Y7K8;V9GY57;V9GYN9	Q14683;G8JLG1	Structural maintenance of chromosomes protein 1A	SMC1A	32.6128	32.727	32.8519	33.87	33.7637	33.6677	1.03563	0.00019168	0.00166193
SRCAP	Q6ZRS2-2;Q6ZRS2;A0A0C4DFX4;Q6ZRS2-3;A0A0A0MS59;A0A087X0E3	Q6ZRS2-2;Q6ZRS2;A0A0C4DFX4;Q6ZRS2-3;A0A0A0MS59;A0A087X0E3	Helicase SRCAP	SRCAP	30.387	30.4191	29.8698	31.2266	31.2768	31.3377	1.03483	0.0121354	0.025105
WDR11	Q9BZH6;S4R3Z0;S4R3P9	Q9BZH6;S4R3Z0	WD repeat-containing protein 11	WDR11	26.7172	26.6525	26.6192	27.4144	27.8626	27.7754	1.03322	0.00725041	0.0172839
DCP1A	Q9NPI6-2;Q9NPI6	Q9NPI6-2;Q9NPI6	mRNA-decapping enzyme 1A	DCP1A	24.3925	24.5233	24.4095	25.0534	25.7179	25.5595	1.0274	0.0166586	0.031969
NCBP1	Q09161;X6R941;F2Z2T1	Q09161	Nuclear cap-binding protein subunit 1	NCBP1	31.1554	31.0698	31.1949	32.2461	32.2437	31.9898	1.02377	0.00122094	0.00519936
MRPL15	Q9P015;E5RIZ4;E5RHF4	Q9P015;E5RIZ4;E5RHF4	39S ribosomal protein L15, mitochondrial	MRPL15	27.4398	27.9518	27.2092	28.3887	28.6181	28.7423	1.02256	0.0126544	0.0259216
CDKAL1	Q5VV42;Q5VV42-2	Q5VV42;Q5VV42-2	Threonylcarbamoyladenosine tRNA methylthiotransferase	CDKAL1	26.4305	26.6	26.5277	27.859	27.3524	27.3524	1.02069	0.0102152	0.0221271
CDC42BPB	Q9Y5S2;H0YLY0	Q9Y5S2;H0YLY0	Serine/threonine-protein kinase MRCK beta	CDC42BPB	26.663	27.1237	27.0993	28.0231	28.0992	27.859	1.02027	0.00482069	0.0129629
PAX3	P23760-3;P23760-2;P23760-4;P23760-5;P23760;P23760-6;P23760-7;P23760-8	P23760-3;P23760-2;P23760-4;P23760-5;P23760;P23760-6;P23760-7;P23760-8	Paired box protein Pax-3	PAX3	24.3925	24.5233	24.4095	25.5006	25.5524	25.3181	1.01756	0.000412107	0.00266507
GTF3C3	Q9Y5Q9;Q9Y5Q9-2;H7C0C0;F8WC64;H0YFI7;H7BZV8	Q9Y5Q9;Q9Y5Q9-2	General transcription factor 3C polypeptide 3	GTF3C3	28.2847	28.23	28.466	29.3866	29.2662	29.3866	1.0171	0.000437342	0.00277101
HNRNPH1	G8JLB6;P31943;E9PCY7;D6RBM0;E7EN40;H0YB39;D6RIT2;D6RIU0;D6RAM1;E5RGV0;D6R9T0;D6RFM3;D6RDU3;D6RJ04;D6RIH9;H0YBD7;E7EQJ0;D6RDL0;H0YBG7;D6RF17;E5RGH4;H0YAQ2;D6R9D3;E5RJ94;H0YBK1	G8JLB6;P31943;E9PCY7;D6RBM0;E7EN40;H0YB39;D6RIT2;D6RIU0	Heterogeneous nuclear ribonucleoprotein H;Heterogeneous nuclear ribonucleoprotein H, N-terminally processed	HNRNPH1	35.2585	35.0414	34.9474	36.087	36.1779	36.0444	1.01579	0.00155016	0.0060726
PLEKHH3	X6R3U4;Q7Z736-4;Q7Z736-3;Q7Z736-2;Q7Z736	X6R3U4;Q7Z736-4;Q7Z736-3;Q7Z736-2;Q7Z736	Pleckstrin homology domain-containing family H member 3	PLEKHH3	24.3925	24.5233	24.4095	25.5524	25.5158	25.2926	1.01517	0.000827664	0.00407966
CNOT8	E5RIL2;Q9UFF9-3;Q9UFF9;B7Z9U0;Q9UFF9-2;E5RFJ4;E5RHL9;A0A0U1RVH4;E5RJC5;E5RHP3;E5RGE4	E5RIL2;Q9UFF9-3;Q9UFF9;B7Z9U0;Q9UFF9-2	CCR4-NOT transcription complex subunit 8	CNOT8	26.5517	26.5359	26.6769	27.4764	27.6144	27.7135	1.01515	0.000288899	0.00220772
NKRF	O15226;O15226-2;A0A087WXT2	O15226;O15226-2	NF-kappa-B-repressing factor	NKRF	30.958	31.2451	31.3782	32.1553	32.4098	32.0659	1.01358	0.00180496	0.00677399
NA	A0A0U1RQK1;A2RRD8;A0A087WTN2;A0A0G2JMG9;Q5JVG8-2;P0CB33;Q5JVG8;Q96JC4;Q9Y2Q1-4;Q9Y2Q1-2;Q03936-3;Q9Y2Q1;Q6ZN08;Q03936;A6NN14	A0A0U1RQK1;A2RRD8	Zinc finger protein 320	ZNF320	30.4413	30.6515	30.6575	31.4698	31.6435	31.6753	1.01211	0.000238079	0.00194059
NCBP3	Q53F19;Q53F19-2;K7ELP6;K7EQA5	Q53F19;Q53F19-2	Uncharacterized protein C17orf85	C17orf85	28.5048	28.8286	28.9405	29.7637	29.7181	29.8536	1.01006	0.00533292	0.0139146
YY2	O15391	O15391	Transcription factor YY2	YY2	26.7944	26.5196	26.7525	27.5874	27.82	27.6833	1.00626	0.000483575	0.00293771
GTF3C1	Q12789-3;Q12789;H3BRD0;H3BU55;H3BU37	Q12789-3;Q12789	General transcription factor 3C polypeptide 1	GTF3C1	29.1324	29.3866	29.725	30.4536	30.3849	30.483	1.00587	0.0121033	0.0250551
GTF3C2	Q8WUA4;H0Y4Q6;A0A087WZD8;Q8WUA4-2;C9JNH7;H7C318;H7C3X9	Q8WUA4;H0Y4Q6;A0A087WZD8;Q8WUA4-2	General transcription factor 3C polypeptide 2	GTF3C2	27.9276	27.2912	27.0966	28.7048	28.4638	28.264	1.00507	0.0175564	0.0332033
ZBTB10	Q96DT7;Q96DT7-2;Q96DT7-4;Q96DT7-3	Q96DT7;Q96DT7-2;Q96DT7-4;Q96DT7-3	Zinc finger and BTB domain-containing protein 10	ZBTB10	28.1056	28.6663	28.6181	29.5388	29.566	29.3454	1.00203	0.0094385	0.0208633
SFXN4	Q6P4A7;Q6P4A7-2;Q6P4A7-3;B1AMV8;B1AMV7	Q6P4A7;Q6P4A7-2	Sideroflexin-4	SFXN4	29.5577	30.1195	29.7162	30.7172	30.8985	30.8353	1.00132	0.00915598	0.0205288

## Sheet: MKRN3_VS_control_RNaseA_protein
genename	Protein.IDs	Majority.protein.IDs	Protein.names	Gene.names	con1(log2)	con2(log2)	con3(log2)	MKRN3_1(log2)	MKRN3_2(log2)	MKRN3_3(log2)	Fold Change (log2)	pvalues	padjust
NUBP2	Q9Y5Y2;H3BQR2;H3BNF0;H3BNS4;B7Z6P0;H3BRK5;H3BMW1;H3BRE1	Q9Y5Y2;H3BQR2;H3BNF0;H3BNS4	Cytosolic Fe-S cluster assembly factor NUBP2	NUBP2	26.0564	24.6619	25.9852	35.1341	33.7524	33.8228	8.69328	8.51499e-05	0.00110259
PABPN1	Q86U42-2;Q86U42;Q92843-2	Q86U42-2;Q86U42;Q92843-2	Polyadenylate-binding protein 2	PABPN1	27.9286	26.6626	27.4444	34.9758	35.0072	34.8164	7.50057	0.000949132	0.00408434
TUBB8	Q3ZCM7;A0A075B736;Q5SQY0	Q3ZCM7;A0A075B736;Q5SQY0	Tubulin beta-8 chain	TUBB8	24.6697	24.6619	24.5865	31.5344	32.113	31.7084	7.1662	0.000219562	0.00174393
ZNF143	P52747-2;P52747-3;P52747;E7EN86;E9PPB0;C9JRS3;E9PLN4;E9PS81;E9PMY8;E9PJF2;C9JTC5;C9J2G7;C9JCG1;E9PLS7;Q6NX45;Q9ULD5;Q9ULD5-2;Q9ULD5-3	P52747-2;P52747-3;P52747;E7EN86	Zinc finger protein 143	ZNF143	27.0716	28.154	27.9638	34.1882	34.1991	34.1882	6.39098	0.00132621	0.00500995
PABPC4	Q13310-3;B1ANR0;H0Y5F5;H0YCC8;H0YEQ8;H0Y6X6;B1ANR1;H0YER0	Q13310-3;B1ANR0;H0Y5F5	Polyadenylate-binding protein 4	PABPC4	31.0273	30.928	30.9332	36.8052	37.1574	37.2484	6.1191	0.000128094	0.00133227
UBL4A	P11441;Q5HY81;F8WB70	P11441;Q5HY81	Ubiquitin-like protein 4A	UBL4A	24.6697	24.6619	24.5865	30.3002	30.4492	30.2784	5.70477	1.68533e-06	0.000192187
PABPC1	H0YAR2	H0YAR2		PABPC1	24.6697	24.6619	24.5865	30.0414	30.607	30.3137	5.69934	0.000312858	0.00212549
PABPC1	P11940;E7EQV3;E7ERJ7;P11940-2;A0A087WTT1;Q9H361;H0YBN4;H0YB86;H0YAW6;H0YB75;Q4VXU2;E5RGH3;E5RJB9;H0YAS6;E5RH24;Q4VXU2-2;H0YAS7;E5RHG7;H0YC10;E5RGC4;E5RFD8;Q96DU9-2;Q96DU9;E5RJM8	P11940;E7EQV3;E7ERJ7;P11940-2;A0A087WTT1;Q9H361	Polyadenylate-binding protein 1;Polyadenylate-binding protein 3	PABPC1;PABPC3	33.7349	33.7798	33.7484	38.9968	38.9968	38.9968	5.24236	3.21699e-06	0.000237345
TUBA1A	Q71U36-2;Q71U36;Q13748;Q13748-2;C9J2C0;Q9NY65-2;Q9NY65;Q6PEY2;C9JDS9;V9GZ17	Q71U36-2;Q71U36;Q13748;Q13748-2	Tubulin alpha-1A chain;Tubulin alpha-3C/D chain	TUBA1A;TUBA3C	28.3445	27.5252	28.564	33.2635	33.3174	33.2352	5.06338	0.00180852	0.00605939
DHFR	P00374;P00374-2;B4DM58;C9JJ68;Q86XF0	P00374;P00374-2;B4DM58	Dihydrofolate reductase	DHFR	26.0957	26.0673	26.1503	30.5128	31.0196	31.1758	4.82448	0.000758712	0.00355737
ZBTB21	Q9ULJ3;Q9ULJ3-2;Q5KS07;E7EVF9	Q9ULJ3;Q9ULJ3-2	Zinc finger and BTB domain-containing protein 21	ZBTB21	24.6697	24.6619	24.5865	29.2217	29.2869	28.9782	4.52843	8.59836e-05	0.00110259
BIRC6	Q9NR09;H7C094;H7C3P0	Q9NR09	Baculoviral IAP repeat-containing protein 6	BIRC6	24.6697	24.6619	24.5865	29.068	29.0309	29.1128	4.43112	1.51103e-08	2.41235e-05
TUBA1B	P68363;P68366-2;P68366;P68363-2	P68363;P68366-2;P68366;P68363-2	Tubulin alpha-1B chain;Tubulin alpha-4A chain	TUBA1B;TUBA4A	27.3425	27.1977	28.0963	32.1829	31.8871	31.82	4.37029	0.000675905	0.00329491
ZNF414	Q96IQ9-2;Q96IQ9;M0R398;M0R0Q5;M0R1G8	Q96IQ9-2;Q96IQ9	Zinc finger protein 414	ZNF414	24.6697	24.6619	24.5865	29.1378	29.1795	28.5834	4.35142	0.000830986	0.00376895
EIF4G2	P78344;D3DQV9;P78344-2;H0Y3P2;H0YCH5;H0YD77;E9PKF8;H0YEC5;H0YE22;H0YD99;H0YEN8;H0YDC0;H0YCF8	P78344;D3DQV9;P78344-2;H0Y3P2;H0YCH5	Eukaryotic translation initiation factor 4 gamma 2	EIF4G2	25.9981	27.6091	26.1307	31.0273	31.0837	31.2055	4.32948	0.00605126	0.0139708
FAR1	E9PNW8;Q8WVX9	E9PNW8;Q8WVX9	Fatty acyl-CoA reductase 1	FAR1	24.6697	24.6619	24.5865	28.7481	29.0135	29.0945	4.31964	0.000145078	0.00139643
AMBRA1	A0A075B6T1;Q9C0C7-4;Q9C0C7-2;Q9C0C7-3;Q9C0C7;Q9C0C7-5;Q9C0C7-6;H0YE34	A0A075B6T1;Q9C0C7-4;Q9C0C7-2;Q9C0C7-3;Q9C0C7;Q9C0C7-5;Q9C0C7-6	Activating molecule in BECN1-regulated autophagy protein 1	AMBRA1	26.9127	26.528	24.5865	30.8927	30.3446	30.4304	4.27406	0.00980572	0.0196916
ZKSCAN1	B3KRF7;E9PC66;P17029	B3KRF7;E9PC66;P17029	Zinc finger protein with KRAB and SCAN domains 1	ZKSCAN1	24.6697	24.6619	24.5865	29.4488	28.5551	28.5167	4.26828	0.00247356	0.007382
UBAC2	Q8NBM4;X6R5E5;Q8NBM4-4;Q8NBM4-3;Q8NBM4-2;Q5JUH4;Q8NBM4-5	Q8NBM4;X6R5E5;Q8NBM4-4;Q8NBM4-3;Q8NBM4-2	Ubiquitin-associated domain-containing protein 2	UBAC2	24.6697	24.6619	24.5865	29.0149	28.7524	28.9209	4.26027	3.95694e-05	0.000799652
PSMB1	P20618	P20618	Proteasome subunit beta type-1	PSMB1	24.6697	24.6619	24.5865	28.6062	28.5144	29.0114	4.08741	0.00052823	0.00284557
CEP85	Q6P2H3-2;Q6P2H3;Q6P2H3-4;H7BZW2	Q6P2H3-2;Q6P2H3;Q6P2H3-4	Centrosomal protein of 85 kDa	CEP85	24.6697	24.6619	24.5865	28.6963	28.5834	28.746	4.03697	1.88589e-06	0.000194247
IPO7	O95373;E9PLJ0;E9PLB2	O95373	Importin-7	IPO7	24.6697	24.6619	24.5865	28.5617	28.5984	28.8273	4.02748	6.66436e-05	0.000997613
GCN1	Q92616	Q92616	Translational activator GCN1	GCN1L1	27.4954	27.5054	27.4954	31.3838	31.3567	31.7568	4.01223	0.00051636	0.00280875
NCAPD2	Q15021;E7EN77;F5H431;F5GZK7	Q15021	Condensin complex subunit 1	NCAPD2	24.6697	24.6619	24.5865	28.6266	28.6733	28.5667	3.98303	4.45258e-08	3.27087e-05
RBM12	Q9NTZ6;A6PVI1;A6PVI0;Q5JX62	Q9NTZ6	RNA-binding protein 12	RBM12	24.6697	25.9783	26.0335	29.8279	29.455	29.6629	3.97481	0.00432913	0.0110319
PSMD14	O00487	O00487	26S proteasome non-ATPase regulatory subunit 14	PSMD14	24.6697	24.6619	24.5865	28.2969	28.7827	28.6658	3.95638	0.000504405	0.00277384
PML	P29590-13;P29590-3;P29590-8;H3BT57;P29590-14;P29590-10;P29590-4;P29590-12;P29590-2;P29590-5;P29590-9;P29590-11;P29590;H3BT29;H3BUJ5;H3BVD2	P29590-13;P29590-3;P29590-8;H3BT57;P29590-14;P29590-10;P29590-4;P29590-12;P29590-2;P29590-5;P29590-9;P29590-11;P29590	Protein PML	PML	24.6697	24.6619	24.5865	28.6611	28.8551	28.0778	3.92754	0.00162355	0.00566863
CCAR2	Q8N163-2;Q8N163;H0YB24;G3V119;E5RHJ4;H0YC69;E5RGU7;E5RFJ3;H0YC58;A0A087X2B6	Q8N163-2;Q8N163;H0YB24;G3V119	Cell cycle and apoptosis regulator protein 2	CCAR2	26.8589	27.127	26.9214	30.8714	30.7187	30.9866	3.88935	2.09852e-06	0.000197076
C2orf47	Q8WWC4;H7C0V0	Q8WWC4	Uncharacterized protein C2orf47, mitochondrial	C2orf47	24.6697	24.6619	24.5865	28.2552	28.4046	28.8551	3.88822	0.000900354	0.00396528
ATAD3B	Q5T9A4;Q5T9A4-3;Q5T9A4-2	Q5T9A4;Q5T9A4-3	ATPase family AAA domain-containing protein 3B	ATAD3B	29.6397	28.7208	29.7673	33.2064	33.3558	33.3047	3.8452	0.00314186	0.00870075
ATAD3A	Q9NVI7-2;Q9NVI7;H0Y2W2;Q9NVI7-3;Q5SV16	Q9NVI7-2;Q9NVI7;H0Y2W2;Q9NVI7-3	ATPase family AAA domain-containing protein 3A	ATAD3A	33.0537	33.2352	33.0454	36.9391	36.7746	37.1191	3.83704	1.29597e-05	0.000426436
NDUFS1	P28331;P28331-2;P28331-4;B4DJ81;P28331-3;P28331-5;F8WDL5;C9JPQ5	P28331;P28331-2;P28331-4;B4DJ81;P28331-3;P28331-5	NADH-ubiquinone oxidoreductase 75 kDa subunit, mitochondrial	NDUFS1	27.0477	26.1372	27.2642	30.7847	30.5235	30.8435	3.83134	0.00241965	0.00728864
CCDC112	D6RF76;Q8NEF3;Q8NEF3-2	D6RF76;Q8NEF3;Q8NEF3-2	Coiled-coil domain-containing protein 112	CCDC112	27.1036	26.4669	24.5865	30.2464	30.3291	30.007	3.81967	0.0150007	0.0269995
XPNPEP3	Q9NQH7-4;Q9NQH7;Q9NQH7-2;Q9NQH7-3;Q9NQH7-5	Q9NQH7-4;Q9NQH7;Q9NQH7-2;Q9NQH7-3;Q9NQH7-5	Probable Xaa-Pro aminopeptidase 3	XPNPEP3	26.434	26.1273	24.5865	29.3365	29.6344	30.0931	3.812	0.00580845	0.0135375
HDLBP	A0A024R4E5;Q00341;Q00341-2;H0Y394;C9JT62;C9JHS7;C9JK79;C9JHZ8;C9JES8;C9JZI8;C9J5E5;C9JIZ1;H7C0A4;C9JBS3;C9JEJ8;A0A0U1RVI6;C9JHN6;H7C2D1;C9JHS9;C9J739;C9JMQ6;C9JQ82	A0A024R4E5;Q00341;Q00341-2;H0Y394	Vigilin	HDLBP	24.6697	26.2968	26.1293	29.6443	29.2694	29.9698	3.79735	0.00456808	0.0114669
SBDS	A0A087X020;Q9Y3A5;F8WE72	A0A087X020;Q9Y3A5	Ribosome maturation protein SBDS	SBDS	24.6697	24.6619	24.5865	28.5461	28.7122	27.9218	3.79153	0.00186626	0.00615596
NKIRAS2	H7BXP1;Q9NYR9-3;Q9NYR9-2;Q9NYR9;K7ERG2	H7BXP1;Q9NYR9-3;Q9NYR9-2;Q9NYR9;K7ERG2	NF-kappa-B inhibitor-interacting Ras-like protein 2	NKIRAS2	24.6697	24.6619	24.5865	28.1476	28.77	28.2188	3.76677	0.00118831	0.00473036
FBXO7	Q9Y3I1;Q9Y3I1-3;Q9Y3I1-2;F8WBR0;F8WDR9	Q9Y3I1;Q9Y3I1-3;Q9Y3I1-2	F-box only protein 7	FBXO7	24.6697	24.6619	24.5865	28.3766	28.4539	28.3766	3.76299	2.83461e-08	3.01697e-05
GIGYF2	Q6Y7W6-4;Q6Y7W6-5;Q6Y7W6;I1E4Y6;Q6Y7W6-3;E7ESB6;C9JHW1;F8WCD5;C9JPV7;C9JXQ0;C9J0V6;C9JHT0;C9JRZ2;C9J1A6;C9JW88;C9JZC0;C9JH78;C9IYH5;C9J7G1;C9JH18;B8ZZD2	Q6Y7W6-4;Q6Y7W6-5;Q6Y7W6;I1E4Y6;Q6Y7W6-3;E7ESB6;C9JHW1	PERQ amino acid-rich with GYF domain-containing protein 2	GIGYF2	24.6697	24.6619	25.6988	28.8551	28.925	28.7603	3.7509	0.0035452	0.00956873
PAIP2	D6RA77;Q9BPZ3	D6RA77;Q9BPZ3	Polyadenylate-binding protein-interacting protein 2	PAIP2	24.6697	24.6619	24.5865	27.3888	28.59	28.8041	3.74088	0.00710646	0.0156623
LARP4B	Q92615;A0A087X183;B5MCU2;X6RCG6;V9GYI5	Q92615	La-related protein 4B	LARP4B	29.2908	29.5712	29.7004	33.0769	33.2781	33.4019	3.72769	1.35132e-05	0.000431475
MKRN3	Q13064;H3BPL3;Q6NSB6	Q13064	Probable E3 ubiquitin-protein ligase makorin-3	MKRN3	35.2857	35.4853	35.4853	39.1391	39.1391	39.1391	3.71728	0.000159752	0.0014413
POLR1A	B9ZVN9;O95602	B9ZVN9;O95602	DNA-directed RNA polymerase;DNA-directed RNA polymerase I subunit RPA1	POLR1A	25.9852	25.9971	25.9168	29.7649	29.7397	29.4772	3.69954	0.000139318	0.00138886
MAPRE2	Q15555-4;Q15555-5;Q15555-3;Q15555;K7EL66;K7ERD8;Q15555-2	Q15555-4;Q15555-5;Q15555-3;Q15555;K7EL66;K7ERD8;Q15555-2	Microtubule-associated protein RP/EB family member 2	MAPRE2	24.6697	24.6619	24.5865	28.1855	28.5167	28.2583	3.68746	0.000179228	0.00154252
QTRTD1	Q9H974-2;Q9H974-3;Q9H974;Q9H974-4	Q9H974-2;Q9H974-3;Q9H974;Q9H974-4	Queuine tRNA-ribosyltransferase subunit QTRTD1	QTRTD1	24.6697	24.6619	24.5865	28.2755	28.2685	28.4282	3.68615	4.80806e-06	0.00027913
USP9X	Q93008-1;Q93008;O00507-2;H7C2M9	Q93008-1;Q93008	Probable ubiquitin carboxyl-terminal hydrolase FAF-X	USP9X	28.7081	29.7115	28.3696	32.7569	32.6538	32.6779	3.64941	0.00544612	0.012936
ZBTB33	Q86T24	Q86T24	Transcriptional regulator Kaiso	ZBTB33	24.6697	24.6619	25.9606	29.1031	28.7068	28.7827	3.63893	0.00439232	0.011131
DNAJB1	P25685;P25685-2;M0R080;M0R1D6;M0QZD0;M0QYT3;M0QXK0;M0R128	P25685;P25685-2;M0R080	DnaJ homolog subfamily B member 1	DNAJB1	26.9712	25.9545	26.0119	29.9571	29.8926	30.137	3.60695	0.00296313	0.00835063
QPCTL	Q9NXS2;Q9NXS2-3;K7EQG1	Q9NXS2;Q9NXS2-3	Glutaminyl-peptide cyclotransferase-like protein	QPCTL	28.3547	26.2723	28.7154	31.7496	31.7934	31.5771	3.60643	0.0173843	0.0301839
HSPD1	P10809;E7EXB4;E7ESH4;P10809-2;C9JL25;C9JCQ4;C9JL19;C9J0S9	P10809	60 kDa heat shock protein, mitochondrial	HSPD1	32.2644	32.2443	32.1933	35.8485	35.831	35.7996	3.59219	5.12195e-08	3.27087e-05
HOOK1	Q9UJC3-2;Q9UJC3	Q9UJC3-2;Q9UJC3	Protein Hook homolog 1	HOOK1	24.6697	24.6619	24.5865	27.7545	28.9374	27.4444	3.55714	0.0085519	0.0178589
NUP188	Q5SRE5-2;Q5SRE5;H7C4K7	Q5SRE5-2;Q5SRE5	Nucleoporin NUP188 homolog	NUP188	26.2518	26.7366	26.6593	30.0235	30.2413	30.0566	3.54597	0.000176498	0.00153141
SLC25A13	Q9UJS0;Q9UJS0-2;R4GN64	Q9UJS0;Q9UJS0-2	Calcium-binding mitochondrial carrier protein Aralar2	SLC25A13	30.1093	30.0314	30.4108	33.7102	33.682	33.7798	3.53129	0.000287542	0.00202676
DYNC1H1	Q14204;H0YJ21	Q14204	Cytoplasmic dynein 1 heavy chain 1	DYNC1H1	31.1828	31.389	31.1828	34.8242	34.6205	34.8457	3.51208	1.94813e-06	0.000194387
SPTLC1	O15269;O15269-2	O15269	Serine palmitoyltransferase 1	SPTLC1	27.415	24.6619	26.3877	29.8871	30.0454	30.1778	3.4988	0.0194804	0.0329978
FANCI	Q9NVI1;H3BP78;Q9NVI1-2;Q9NVI1-1;F8W7R3	Q9NVI1;H3BP78;Q9NVI1-2;Q9NVI1-1;F8W7R3	Fanconi anemia group I protein	FANCI	24.6697	24.6619	24.5865	28.2248	27.9723	28.1823	3.49077	7.02509e-05	0.00102425
ZW10	O43264-2;O43264;F5H3C1	O43264-2;O43264	Centromere/kinetochore protein zw10 homolog	ZW10	24.6697	24.6619	24.5865	28.1322	28.1823	28.0063	3.46898	5.97734e-06	0.000312879
STOML2	Q9UJZ1-2;Q9UJZ1;A0A087WYB4;F2Z2I8	Q9UJZ1-2;Q9UJZ1;A0A087WYB4;F2Z2I8	Stomatin-like protein 2, mitochondrial	STOML2	27.304	24.6619	27.4033	30.0029	30.49	30.452	3.45424	0.0232049	0.038016
CTR9	Q6PD62;H0YCE8	Q6PD62	RNA polymerase-associated protein CTR9 homolog	CTR9	27.8878	27.7119	28.5438	31.4473	31.5249	31.6451	3.44738	0.00184461	0.00612326
LRPPRC	P42704;B8ZZ38;A0A0C4DG06;C9JCA9	P42704	Leucine-rich PPR motif-containing protein, mitochondrial	LRPPRC	28.3616	28.8508	28.6301	31.9671	32.0045	32.2016	3.4335	0.000110653	0.00124114
NCLN	Q969V3-2;Q969V3;K7EMW4;K7ELZ9;K7ENM2;A0A0C4DGP7;K7EQ66	Q969V3-2;Q969V3;K7EMW4;K7ELZ9;K7ENM2;A0A0C4DGP7	Nicalin	NCLN	24.6697	24.6619	24.5865	28.1898	27.9249	28.0666	3.42463	6.68616e-05	0.000997613
ABCD3	P28288;P28288-2;P28288-3	P28288;P28288-2	ATP-binding cassette sub-family D member 3	ABCD3	28.7573	28.8455	29.0044	32.3418	32.1829	32.2796	3.39684	5.90589e-06	0.000312879
FAM96B	Q9Y3D0;J3KS95;H3BNV7;J3QLT9	Q9Y3D0;J3KS95;H3BNV7	Mitotic spindle-associated MMXD complex subunit MIP18	FAM96B	24.6697	24.6619	26.4574	28.7657	29.0363	28.9057	3.37651	0.0121355	0.0229417
UBR5	O95071-2;O95071;E7EMW7;E7ET84;E5RFK7;H0YBB4;H0YAV7	O95071-2;O95071;E7EMW7	E3 ubiquitin-protein ligase UBR5	UBR5	29.9121	29.7435	29.6521	33.1245	33.1849	33.1245	3.37161	0.000115825	0.00127089
VCP	P55072;C9JUP7;C9IZA5	P55072	Transitional endoplasmic reticulum ATPase	VCP	26.4179	26.9811	27.0962	29.7417	30.2904	30.5463	3.36963	0.000241257	0.00183736
PABPC4	Q13310	Q13310	Polyadenylate-binding protein 4	PABPC4	24.6697	24.6619	24.5865	28.0778	28.0963	27.8143	3.3619	0.000151773	0.00142965
MAGED2	Q9UNF1;Q5H909;Q9UNF1-2;Q5H907;A0A087X070;G5E9N2;Q12816-5;Q12816-2;Q12816-3;Q12816-4;Q12816	Q9UNF1;Q5H909;Q9UNF1-2;Q5H907	Melanoma-associated antigen D2	MAGED2	28.6551	28.3569	28.5461	31.826	31.9305	31.8921	3.35894	9.38275e-05	0.00114786
RPLP1	P05386	P05386	60S acidic ribosomal protein P1	RPLP1	24.6697	24.6619	24.5865	27.6924	28.2294	27.8989	3.31754	0.00087604	0.00392293
IMMT	B9A067;Q16891-2;Q16891-4;Q16891;C9J406;Q16891-3;H7C463;A0A087WYS0;D6RAW4	B9A067;Q16891-2;Q16891-4;Q16891;C9J406;Q16891-3;H7C463	MICOS complex subunit MIC60	IMMT	28.869	29.5529	29.2674	32.2856	32.3682	32.9567	3.31242	0.000171923	0.00151225
POLA1	A0A087WU64;A6NMQ1;P09884	A0A087WU64;A6NMQ1;P09884	DNA polymerase;DNA polymerase alpha catalytic subunit	POLA1	24.6697	24.6619	24.5865	27.8905	27.9926	27.866	3.27754	5.55971e-07	0.000118348
NUP107	P57740;P57740-2;P57740-3;G3V1T4;H0YG15;F5GY77	P57740;P57740-2;P57740-3	Nuclear pore complex protein Nup107	NUP107	27.139	27.1657	27.1571	30.1143	30.3237	30.7688	3.27464	0.00173281	0.00587258
BAG6	A0A0G2JL47;A0A024RCR6;A0A0G2JK23;P46379-4;P46379-5;P46379-2;P46379;P46379-3;F6S6P2;X6REW1;A0A0G2JJM1;F6UR09;F6U1F2;F6XTU0;A0A0G2JJR8;F6WML8;F6VEM6;F6X9W3;F6U341;F6TC96;H0Y4L1;H0Y710	A0A0G2JL47;A0A024RCR6;A0A0G2JK23;P46379-4;P46379-5;P46379-2;P46379;P46379-3;F6S6P2;X6REW1;A0A0G2JJM1	Large proline-rich protein BAG6	BAT3;BAG6	26.499	28.1792	27.8291	30.9711	30.7414	31.0773	3.2744	0.00927688	0.0189272
INTS6	Q9UL03-3;Q9UL03;B3KQH5;C9J885;C9K0V7;C9JVX2;F8WAV7;G5E9X1;C9JXP6;Q9UL03-2;C9JAV7;Q5JSJ4	Q9UL03-3;Q9UL03	Integrator complex subunit 6	INTS6	26.3063	26.2311	24.5865	29.0635	29.4529	28.896	3.26368	0.00951432	0.0192517
IRAK1	D3YTB5;P51617-4;P51617-2;P51617-3;P51617;H7C224;H7C2I6;F8WAB6;H7C3C1;H7C1F0;F6U4U2;P51955-3;P51955-2;P51955-4;P51955	D3YTB5;P51617-4;P51617-2;P51617-3;P51617;H7C224	Interleukin-1 receptor-associated kinase 1	IRAK1	26.8881	27.0213	27.1634	30.3342	30.2385	30.2714	3.25328	7.92746e-05	0.00108173
FUBP3	Q96I24;Q96I24-2	Q96I24	Far upstream element-binding protein 3	FUBP3	28.9867	29.0404	29.7831	32.3547	32.4229	32.8566	3.24429	0.000526263	0.00284557
MSH6	P52701;P52701-4;P52701-3;A0A087WWJ1;P52701-2;A0A087WYT6;C9JH55;C9J8Y8;C9J7Y7;F8WAX8;U3KQ72	P52701;P52701-4;P52701-3;A0A087WWJ1;P52701-2	DNA mismatch repair protein Msh6	MSH6	28.2552	28.4752	28.5958	31.5031	31.7084	31.7823	3.22053	1.01737e-05	0.000404367
MED17	Q9NVC6;E9PKQ4;E9PM72;Q9NVC6-2	Q9NVC6	Mediator of RNA polymerase II transcription subunit 17	MED17	24.6697	24.6619	24.5865	27.4052	27.1977	28.573	3.22049	0.00919503	0.0188203
NUP133	Q8WUM0	Q8WUM0	Nuclear pore complex protein Nup133	NUP133	28.1422	28.2179	29.0135	31.6492	31.7182	31.8159	3.21493	0.00298367	0.00836423
DNAJC11	Q9NVH1-3;Q9NVH1;Q9NVH1-2;B1AK20;Q5TH61	Q9NVH1-3;Q9NVH1;Q9NVH1-2	DnaJ homolog subfamily C member 11	DNAJC11	26.898	27.0448	27.0818	30.1214	30.2876	30.2533	3.21215	1.02373e-06	0.000168884
NCAPG2	Q86XI2;Q86XI2-2;H0Y6U5;F8WE06	Q86XI2;Q86XI2-2;H0Y6U5	Condensin-2 complex subunit G2	NCAPG2	26.7366	24.6619	26.8915	28.9867	30.3582	28.9135	3.19902	0.011881	0.0226149
PRIM1	P49642;F8VNY2;H0YIP2;F8VSB2	P49642;F8VNY2	DNA primase small subunit;DNA primase	PRIM1	24.6697	24.6619	24.5865	27.6462	27.9324	27.9161	3.19753	0.000183835	0.00156948
EXOC8	Q8IYI6	Q8IYI6	Exocyst complex component 8	EXOC8	24.6697	24.6619	24.5865	27.2175	27.934	28.1898	3.19596	0.00403283	0.0105118
CHD7	Q9P2D1;Q3L8U1-2;Q3L8U1-3;Q3L8U1;A0A087WU44	Q9P2D1	Chromodomain-helicase-DNA-binding protein 7	CHD7	24.6697	24.6619	24.5865	28.0009	27.7558	27.7268	3.19332	0.000141543	0.00138886
UACA	H0YN48;H0YNH8;Q9BZF9-2;Q9BZF9;H0YMI1;F5H2B9	H0YN48;H0YNH8;Q9BZF9-2;Q9BZF9;H0YMI1;F5H2B9	Uveal autoantigen with coiled-coil domains and ankyrin repeats	UACA	28.3696	28.5865	26.5523	31.5771	30.471	31.5031	3.18879	0.00918139	0.0188062
ZC3H7A	I3L2K5;Q8IWR0;I3L2N8;I3L323;I3L3S2;I3L3F9;I3L1Y3;I3L382	I3L2K5;Q8IWR0	Zinc finger CCCH domain-containing protein 7A	ZC3H7A	26.8731	24.6619	24.5865	29.0996	28.8829	28.9374	3.18128	0.019938	0.0335947
IQGAP3	F2Z2E2;Q86VI3;E9PDT6;E7EWC2;F5H7S7;Q13576-3;Q13576-2;Q13576	F2Z2E2;Q86VI3	Ras GTPase-activating-like protein IQGAP3	IQGAP3	24.6697	24.6619	24.5865	27.6351	27.866	27.919	3.17201	0.000145197	0.00139643
TUBGCP2	Q9BSJ2;Q9BSJ2-4;Q9BSJ2-3;F2Z2B9;B3KTU7;R4GMM4	Q9BSJ2;Q9BSJ2-4;Q9BSJ2-3;F2Z2B9	Gamma-tubulin complex component 2	TUBGCP2	26.4245	24.6619	24.5865	28.8596	28.5337	28.5054	3.14774	0.0131139	0.0244014
ACSL3	O95573;F5H062;C9JC11;F5GWH2	O95573	Long-chain-fatty-acid--CoA ligase 3	ACSL3	26.756	26.6593	27.3014	30.1064	30.1302	30.0056	3.14742	0.00150782	0.00545859
SMARCAD1	Q9H4L7;Q9H4L7-2;Q9H4L7-3;D6RAY8;F8W9M2	Q9H4L7;Q9H4L7-2;Q9H4L7-3	SWI/SNF-related matrix-associated actin-dependent regulator of chromatin subfamily A containing DEAD/H box 1	SMARCAD1	24.6697	24.6619	24.5865	27.1977	27.8724	28.1126	3.13692	0.00366962	0.00980844
IQGAP1	P46940;H0YLE8;A0A0J9YXZ5;A0A087WWP1	P46940;H0YLE8;A0A0J9YXZ5	Ras GTPase-activating-like protein IQGAP1	IQGAP1	27.5552	27.0777	28.0894	30.69	30.7981	30.8164	3.1362	0.00370852	0.00985848
DCTN1	E7EX90;Q14203-3;Q14203-4;Q14203-6;Q14203;Q14203-5;Q14203-2;Q6AWB1;E7EWF7;C9J1B7;C9JZA4;C9JTE5;C9JJN7;C9JJD0;C9JKG6;E9PCY0	E7EX90;Q14203-3;Q14203-4;Q14203-6;Q14203;Q14203-5;Q14203-2;Q6AWB1	Dynactin subunit 1	DCTN1;DKFZp686E0752	28.7122	29.1763	28.7437	30.9971	32.3418	32.3622	3.13126	0.00717348	0.0157747
PIK3R3	F6TDL0;Q92569;Q92569-3;Q92569-2;P27986-5;P27986-3;P27986-2	F6TDL0;Q92569;Q92569-3;Q92569-2	Phosphatidylinositol 3-kinase regulatory subunit gamma	PIK3R3	24.6697	24.6619	24.5865	27.9008	27.6744	27.7154	3.12709	5.15619e-05	0.00088008
NUP62	P37198;M0QXN5	P37198;M0QXN5	Nuclear pore glycoprotein p62	NUP62	24.6697	24.6619	24.5865	27.3274	27.6589	28.154	3.11402	0.00278993	0.00801102
PYCR2	A0A087WTV6;J3KR12;Q96C36	A0A087WTV6;J3KR12;Q96C36	Pyrroline-5-carboxylate reductase 2	PYCR2	24.6697	24.6619	26.2311	28.5245	28.5438	28.4361	3.11126	0.0117622	0.0224352
EIF4G1	Q04637-5;Q04637-4;Q04637-3;Q04637;Q04637-9;Q04637-6;C9JF13;C9J6B6;H7C044;H7C0V6;F8WCF2;C9JWH7;C9J556;REV__Q8NEG2-2;REV__F5H7J8;C9JHW9;C9JSU8;C9JWW9;REV__Q8NEG2;REV__C9JQZ6;REV__J3KQX6	Q04637-5;Q04637-4;Q04637-3;Q04637;Q04637-9;Q04637-6;C9JF13	Eukaryotic translation initiation factor 4 gamma 1	EIF4G1	27.7666	28.8152	28.5296	31.4618	31.5803	31.5803	3.10758	0.00438882	0.011131
LARP1	Q6PKG0;Q6PKG0-3;A0A0B4J210;E5RH50;H0YBW1;H0YAN4;H0YC33;H0YC73;Q659C4-7;Q659C4-6;Q659C4-5;E5RHK4;H0YBR8;H0YAX9;H0YBJ5;H0YBM7	Q6PKG0;Q6PKG0-3;A0A0B4J210;E5RH50	La-related protein 1	LARP1	30.229	30.3816	30.5579	33.4107	33.4672	33.5954	3.09743	3.04368e-05	0.000674843
TMEM201	Q5SNT2;H0Y4R5;Q5SNT2-2;H0Y994	Q5SNT2;H0Y4R5;Q5SNT2-2	Transmembrane protein 201	TMEM201	26.0119	26.9712	26.6911	29.7455	29.61	29.714	3.07961	0.00361109	0.00971373
DDX20	Q9UHI6;Q9UHI6-2;E9PJ60	Q9UHI6	Probable ATP-dependent RNA helicase DDX20	DDX20	27.793	27.6497	27.3829	30.4956	30.3064	31.1418	3.07556	0.00103443	0.00433347
TFB2M	Q9H5Q4	Q9H5Q4	Dimethyladenosine transferase 2, mitochondrial	TFB2M	24.6697	24.6619	25.9783	28.3043	28.3294	28.2774	3.0583	0.00904163	0.0186378
HUWE1	Q7Z6Z7-3;Q7Z6Z7;Q7Z6Z7-2;H0Y659;A0A087X146;Q5H963	Q7Z6Z7-3;Q7Z6Z7;Q7Z6Z7-2	E3 ubiquitin-protein ligase HUWE1	HUWE1	30.3137	30.2837	28.4911	32.8358	32.9612	33.0454	3.0436	0.0157884	0.0280224
NIPSNAP1	Q9BPW8;H7C2U6;C9JDV8;F8WCR5	Q9BPW8;H7C2U6	Protein NipSnap homolog 1	NIPSNAP1	24.6697	24.6619	26.9174	29.0309	28.9643	28.5485	3.02483	0.0200327	0.0337188
SEC16A	J3KNL6;O15027-2;O15027-4;O15027-3;O15027;F1T0I1;O15027-5;X6RGP5;A0A0C4DH09;Q8N9G1	J3KNL6;O15027-2;O15027-4;O15027-3;O15027;F1T0I1;O15027-5;X6RGP5	Protein transport protein Sec16A	SEC16A	29.4801	29.0568	30.0414	32.7198	32.5349	32.5411	3.0184	0.00327402	0.00899652
HADHA	P40939;H0YFD6;P40939-2	P40939	Trifunctional enzyme subunit alpha, mitochondrial;Long-chain enoyl-CoA hydratase;Long chain 3-hydroxyacyl-CoA dehydrogenase	HADHA	28.5054	28.747	28.5884	31.5202	31.7225	31.6071	3.00186	3.64675e-06	0.000242585
POLR1B	Q9H9Y6-5;Q9H9Y6-2;Q9H9Y6;Q9H9Y6-3;Q9H9Y6-4;F8WDS4;F8WAK7;F8WBB9;F8WCS3;C9JJG2;C9JS83;H7C0D9	Q9H9Y6-5;Q9H9Y6-2;Q9H9Y6;Q9H9Y6-3;Q9H9Y6-4	DNA-directed RNA polymerase I subunit RPA2	POLR1B	27.0068	27.1676	26.7366	29.9631	29.9698	29.9868	2.99213	0.000849896	0.00384379
MLF1	P58340;C9J3M3;P58340-2;P58340-5;P58340-4;P58340-3;C9K0D3;C9K0D4;C9JNE5	P58340;C9J3M3;P58340-2;P58340-5;P58340-4;P58340-3;C9K0D3;C9K0D4;C9JNE5	Myeloid leukemia factor 1	MLF1	24.6697	24.6619	24.5865	26.4861	27.9665	27.9665	2.97948	0.0143561	0.0261871
ZNF316	A6NFI3	A6NFI3	Zinc finger protein 316	ZNF316	24.6697	24.6619	24.5865	26.1917	28.0894	27.93	2.97814	0.0224241	0.0369836
ZC3H11A	O75152;E9PQ61;E9PBY7	O75152;E9PQ61;E9PBY7	Zinc finger CCCH domain-containing protein 11A	ZC3H11A	29.4187	29.7417	28.9742	32.482	32.4378	32.2284	2.975	0.00125217	0.00485512
NUP214	A0A0A0MSW3;P35658-2;P35658-4;P35658;P35658-3;P35658-5;H0YF36;H0Y837	A0A0A0MSW3;P35658-2;P35658-4;P35658;P35658-3;P35658-5	Nuclear pore complex protein Nup214	NUP214	27.452	27.1308	27.4913	30.2784	30.1143	30.58	2.97044	4.67026e-05	0.000866985
PSMC3	R4GNH3;E9PN50	R4GNH3;E9PN50		PSMC3	28.2774	27.4548	28.6025	31.162	31.0993	31.1828	2.96127	0.00603629	0.0139464
EP400	Q96L91-3;Q96L91-5;Q96L91-2;Q96L91;Q96L91-4	Q96L91-3;Q96L91-5;Q96L91-2;Q96L91;Q96L91-4	E1A-binding protein p400	EP400	24.6697	26.2918	26.0158	28.7373	28.9135	28.6551	2.96103	0.0114461	0.021968
POLD1	M0R2B7;P28340;M0QZR8;M0QXE6;M0QXQ2;M0R3H8;M0QZB4;M0R2I8	M0R2B7;P28340;M0QZR8;M0QXE6	DNA polymerase;DNA polymerase delta catalytic subunit	POLD1	27.2191	26.7975	26.755	29.9771	29.7799	29.9258	2.95714	0.000369758	0.00227935
SLC25A12	O75746;O75746-2;F8W9J0;H0YFB2;B4DGK6	O75746;O75746-2	Calcium-binding mitochondrial carrier protein Aralar1	SLC25A12	26.9885	26.9779	27.3469	30.146	29.8356	30.1996	2.95418	3.02034e-05	0.000674843
RAVER1	A0A087WZ13;E9PAU2;Q8IY67-2;Q8IY67;K7EKR9;Q8IY67-3	A0A087WZ13;E9PAU2;Q8IY67-2;Q8IY67	Ribonucleoprotein PTB-binding 1	RAVER1	24.6697	24.6619	24.5865	27.6539	27.522	27.5025	2.9212	4.71388e-06	0.00027913
ZNHIT2	Q9UHR6;E9PQB8	Q9UHR6;E9PQB8	Zinc finger HIT domain-containing protein 2	ZNHIT2	26.9811	24.6619	24.5865	29.0363	28.7657	28.5203	2.91771	0.0230831	0.037836
FAM101B	Q8N5W9	Q8N5W9	Protein FAM101B	FAM101B	24.6697	26.4128	26.742	28.8604	29.2572	29.1316	2.91126	0.0178874	0.030858
PABPC4L	P0CB38	P0CB38	Polyadenylate-binding protein 4-like	PABPC4L	26.9174	27.0539	26.7465	29.7831	29.8381	29.8356	2.90773	0.000307988	0.00212398
TSEN34	B0V3J0;A9C4B9;A0A0G2JNK5;A0A024R4N9;E7EQB3;Q9BSV6	B0V3J0;A9C4B9;A0A0G2JNK5;A0A024R4N9;E7EQB3;Q9BSV6	tRNA-splicing endonuclease subunit Sen34	TSEN34	24.6697	24.6619	24.5865	27.6626	27.6497	27.2344	2.88896	0.000885134	0.00394175
CHUK	O15111	O15111	Inhibitor of nuclear factor kappa-B kinase subunit alpha	CHUK	24.6697	24.6619	24.5865	27.2569	27.5265	27.741	2.88176	0.000880122	0.00393039
EPC1	Q9H2F5-3;Q9H2F5-2;Q9H2F5	Q9H2F5-3;Q9H2F5-2;Q9H2F5	Enhancer of polycomb homolog 1	EPC1	24.6697	24.6619	24.5865	27.6258	27.5962	27.3205	2.88074	0.000278864	0.00198753
POLE	F5H1D6;Q07864;F5H7E4	F5H1D6;Q07864	DNA polymerase;DNA polymerase epsilon catalytic subunit A	POLE	25.8637	25.9519	25.8361	28.7232	28.6266	28.9289	2.88036	0.000111892	0.00124485
EP300	Q09472	Q09472	Histone acetyltransferase p300	EP300	28.8152	28.5499	29.1903	31.688	31.7496	31.826	2.8797	0.00145912	0.00535515
CCNT1	O60563;O60563-2	O60563	Cyclin-T1	CCNT1	24.6697	24.6619	24.5865	27.7894	27.1492	27.5252	2.87158	0.00182169	0.006078
HSPA4	P34932;A0A087WTS8;A0A087WYC1;P34932-2	P34932;A0A087WTS8;A0A087WYC1	Heat shock 70 kDa protein 4	HSPA4	24.6697	26.139	24.5865	28.0396	28.2396	28.2433	2.85593	0.0123455	0.0232288
FARSA	Q9Y285;K7ER00;Q9Y285-2;K7ER16;K7EPH2;K7EK06;K7ERS0	Q9Y285;K7ER00;Q9Y285-2;K7ER16;K7EPH2	Phenylalanine--tRNA ligase alpha subunit	FARSA	30.4235	30.9245	30.6382	33.3382	33.5694	33.6562	2.85068	0.000105758	0.00121918
RANBP2	P49792;H0YBN8	P49792	E3 SUMO-protein ligase RanBP2	RANBP2	31.1758	31.1711	30.9393	33.8863	34.0527	33.8863	2.8444	9.51807e-06	0.000389631
UBE3C	Q15386;Q15386-3;Q15386-2	Q15386	Ubiquitin-protein ligase E3C	UBE3C	24.6697	24.6619	24.5865	26.7242	27.3639	28.0534	2.84156	0.00932517	0.0189651
ILVBL	M0R026;A1L0T0;M0QZX5	M0R026;A1L0T0;M0QZX5	Acetolactate synthase-like protein	ILVBL	24.6697	24.6619	24.5865	27.2078	27.6982	27.4783	2.8354	0.000943165	0.00408066
SMC3	Q9UQE7	Q9UQE7	Structural maintenance of chromosomes protein 3	SMC3	31.0837	31.188	31.1495	34.0148	33.7901	34.0735	2.82352	0.000140377	0.00138886
PDRG1	Q9NUG6	Q9NUG6	p53 and DNA damage-regulated protein 1	PDRG1	24.6697	24.6619	24.5865	26.9459	27.0796	28.0814	2.82344	0.00818899	0.0172704
AAR2	A2A2Q9;Q9Y312	A2A2Q9;Q9Y312	Protein AAR2 homolog	AAR2	24.6697	24.6619	27.0758	28.4661	29.0193	28.7657	2.81634	0.0250986	0.0405977
NDUFB10	O96000;H3BV16;H3BPJ9;O96000-2	O96000;H3BV16;H3BPJ9;O96000-2	NADH dehydrogenase [ubiquinone] 1 beta subcomplex subunit 10	NDUFB10	27.4387	26.1647	27.2151	29.714	29.8996	29.9276	2.81375	0.00780838	0.0166703
MMS19	Q96T76-9;Q96T76;Q96T76-8;Q96T76-5;H7C1W5;Q5T454;Q96T76-7;H0Y7V3;H7C0A9;F8WCH8;B0QZ77;H0Y746	Q96T76-9;Q96T76;Q96T76-8;Q96T76-5	MMS19 nucleotide excision repair protein homolog	MMS19	24.6697	24.6619	25.714	27.7057	27.7971	28.2007	2.81245	0.00328269	0.00900539
CDC42EP1	Q00587-2;Q00587;B0QYC6;B0QYC7;B0QYC8	Q00587-2;Q00587	Cdc42 effector protein 1	CDC42EP1	27.2692	27.7591	26.9585	30.229	30.0824	30.205	2.8065	0.00261959	0.00764043
WRAP73	A0A0A0MRV3;Q9P2S5;Q5T0D5	A0A0A0MRV3;Q9P2S5	WD repeat-containing protein WRAP73	WRAP73	24.6697	24.6619	24.5865	27.5198	27.4634	27.3352	2.80167	1.52656e-05	0.000471802
KLF16	Q9BXK1	Q9BXK1	Krueppel-like factor 16	KLF16	24.6697	27.0716	24.5865	28.7573	28.6471	28.7573	2.78299	0.0281619	0.0442742
GET4	Q7L5D6;C9JPA8;C9JHN8;Q7L5D6-2;C9JY46	Q7L5D6;C9JPA8;C9JHN8;Q7L5D6-2	Golgi to ER traffic protein 4 homolog	GET4	24.6697	24.6619	26.6171	28.3986	28.4158	28.4346	2.78289	0.02064	0.0344865
TCAF1	Q9Y4C2-2;Q9Y4C2;C9K0E7;C9J9F4;C9JD13	Q9Y4C2-2;Q9Y4C2	Protein FAM115A	FAM115A	26.6448	26.5478	26.4179	29.1763	29.3992	29.3686	2.77821	4.3598e-06	0.000267708
LARS	Q9P2J5;Q9P2J5-2;Q9P2J5-3;A0A087WXY1	Q9P2J5;Q9P2J5-2;Q9P2J5-3	Leucine--tRNA ligase, cytoplasmic	LARS	26.9732	27.2927	26.5939	29.7857	29.5764	29.8871	2.77427	0.000765277	0.00356859
ALDH1B1	P30837	P30837	Aldehyde dehydrogenase X, mitochondrial	ALDH1B1	27.6207	27.9599	27.9504	30.542	30.8009	30.5082	2.77106	2.81688e-05	0.000661749
RPN2	P04844-2;P04844;Q5JYR4;Q5JYR7;F2Z3K5;H0Y5M1	P04844-2;P04844;Q5JYR4;Q5JYR7	Dolichyl-diphosphooligosaccharide--protein glycosyltransferase subunit 2	RPN2	25.9571	24.6619	24.5865	27.8378	28.0666	28.0396	2.7694	0.0101455	0.0201709
TECR	Q9NZ01;M0R3C3;Q9NZ01-2;M0QXM3;M0R329;B4DR74	Q9NZ01;M0R3C3	Very-long-chain enoyl-CoA reductase	TECR	28.2698	28.7827	28.5812	31.4141	31.2291	31.3254	2.76505	0.000549541	0.0029108
SLC25A10	Q9UBX3;Q9UBX3-2	Q9UBX3;Q9UBX3-2	Mitochondrial dicarboxylate carrier	SLC25A10	24.6697	24.6619	24.5865	27.426	27.6062	27.1425	2.76419	0.00086858	0.00389519
RGPD8	O14715;Q99666;J3KQ37;F8W705;Q99666-2;C9J1W9;C9JF75	O14715;Q99666;J3KQ37;F8W705;Q99666-2	RANBP2-like and GRIP domain-containing protein 8;RANBP2-like and GRIP domain-containing protein 5/6	RGPD8;RGPD5	24.6697	24.6619	24.5865	26.755	27.7386	27.5398	2.76289	0.00580643	0.0135375
PLD6	Q8N2A8;REV__P41226	Q8N2A8	Mitochondrial cardiolipin hydrolase	PLD6	24.6697	24.6619	24.5865	27.5685	27.2277	27.3813	2.75938	0.000323773	0.00214386
HAUS6	Q7Z4H7;Q5VY60;Q7Z4H7-3;Q7Z4H7-2;Q5SYF9	Q7Z4H7;Q5VY60;Q7Z4H7-3	HAUS augmin-like complex subunit 6	HAUS6	26.824	27.9058	27.2692	29.9807	30.1404	30.32	2.75177	0.00380826	0.0100827
PABPC4	Q13310-2;H0YEU6	Q13310-2	Polyadenylate-binding protein 4	PABPC4	24.6697	24.6619	24.5865	27.5795	27.139	27.411	2.74792	0.000762359	0.00356859
DGKE	I3L112;P52429	I3L112;P52429	Diacylglycerol kinase;Diacylglycerol kinase epsilon	DGKE	24.6697	25.944	25.949	28.4398	28.4137	28.2342	2.73324	0.00988049	0.0197796
PDS5B	Q9NTI5-2;Q9NTI5;Q9NTI5-3;H0Y9L9;A9IYQ1;Q9NTI5-4	Q9NTI5-2;Q9NTI5	Sister chromatid cohesion protein PDS5 homolog B	PDS5B	24.6697	25.8229	27.2754	29.0008	29.1378	28.9606	2.73144	0.0266759	0.0424819
SRCAP	A0A0A0MS59;Q6ZRS2-2;Q6ZRS2;A0A0C4DFX4;Q6ZRS2-3;A0A087X0E3	A0A0A0MS59;Q6ZRS2-2;Q6ZRS2;A0A0C4DFX4;Q6ZRS2-3;A0A087X0E3	Helicase SRCAP	SRCAP	28.1723	27.7861	27.3317	30.6665	30.4452	30.4743	2.72836	0.00237036	0.007174
SLC25A3	Q00325-2;Q00325;F8VVM2;F8VZL5;F8VWR4;F8VWQ0	Q00325-2;Q00325;F8VVM2	Phosphate carrier protein, mitochondrial	SLC25A3	31.0562	31.0419	31.0083	33.7901	33.7595	33.738	2.72709	1.06812e-08	2.41235e-05
HACD3	Q9P035;H3BS72;H3BPZ1;Q9P035-2;H3BMZ1;H3BRL8	Q9P035;H3BS72;H3BPZ1;Q9P035-2	Very-long-chain (3R)-3-hydroxyacyl-CoA dehydratase 3	PTPLAD1	27.7515	28.2995	28.3176	30.7403	30.9763	30.8766	2.72198	0.000937684	0.00407002
CHTF18	E7EXA6;A0A0D9SF58;Q8WVB6;Q8WVB6-2;Q8WVB6-3;F8WCC1;H0Y7D3	E7EXA6;A0A0D9SF58;Q8WVB6;Q8WVB6-2;Q8WVB6-3	Chromosome transmission fidelity protein 18 homolog	CHTF18	24.6697	24.6619	24.5865	27.4235	27.3762	27.2783	2.72074	2.45874e-06	0.000218077
TUBA1C	F5H5D3;Q9BQE3;F8VQQ4;F8VVB9;F8VRZ4;F8VS66;F8VWV9;F8VX09;C9JEV8;C9JQ00;C9JJQ8;C9JDL2;C9K0S6;F8VRK0;F8VXZ7;F8W0F6	F5H5D3;Q9BQE3;F8VQQ4;F8VVB9	Tubulin alpha-1C chain	TUBA1C;TUBA1A;KLK9	34.2943	34.581	34.4945	37.2311	37.095	37.1574	2.70076	7.0922e-05	0.0010255
ZC3H14	Q6PJT7-5;Q6PJT7;G3V411	Q6PJT7-5;Q6PJT7	Zinc finger CCCH domain-containing protein 14	ZC3H14	24.6697	24.6619	24.5865	27.1634	27.5398	27.2909	2.70008	0.000502481	0.00277384
CAD	F8VPD4;P27708;H7C2E4;H7C3Z5;H7BZB3;P31327-2;P31327;P31327-3	F8VPD4;P27708	CAD protein;Glutamine-dependent carbamoyl-phosphate synthase;Aspartate carbamoyltransferase;Dihydroorotase	CAD	31.9932	31.9878	32.0632	34.6305	34.7495	34.762	2.70006	3.36572e-06	0.000237345
FAF2	Q96CS3;D6RBG6	Q96CS3	FAS-associated factor 2	FAF2	28.0641	28.7793	28.6831	31.0837	31.2055	31.3714	2.68326	0.00151919	0.0054811
AP1G1	O43747;O43747-2;H3BNR4	O43747;O43747-2	AP-1 complex subunit gamma-1	AP1G1	24.6697	24.6619	24.5865	27.1353	27.1852	27.5909	2.6788	0.00111518	0.00452449
EDC4	Q6P2E9;Q6P2E9-2;I3L2F4	Q6P2E9;Q6P2E9-2	Enhancer of mRNA-decapping protein 4	EDC4	26.6827	26.8939	26.6471	29.6471	29.3075	29.2728	2.67388	7.15909e-05	0.00102603
PFKM	P08237;P08237-3;P08237-2;F8VX13;F8VNX2;F8VZQ1;F8VP00;V9GY25;F8VSL1	P08237;P08237-3;P08237-2	ATP-dependent 6-phosphofructokinase, muscle type	PFKM	27.0758	28.0621	27.1182	30.1618	30.2652	30.0679	2.67246	0.00576658	0.0135003
TROVE2	P10155;P10155-3;P10155-5;P10155-4;G5E9R9;P10155-2	P10155;P10155-3;P10155-5;P10155-4	60 kDa SS-A/Ro ribonucleoprotein	TROVE2	26.5637	26.0957	24.5865	28.463	28.8294	28.569	2.66678	0.0184212	0.0316742
ESYT1	Q9BSJ8;Q9BSJ8-2;F8VZB1	Q9BSJ8;Q9BSJ8-2	Extended synaptotagmin-1	ESYT1	24.6697	25.8637	25.7489	28.0339	28.154	28.3358	2.66199	0.00743592	0.0161187
CLTA	P09496-2;P09496-4;P09496-3;P09496;F8WF69;P09496-5;C9J8P9	P09496-2;P09496-4;P09496-3;P09496;F8WF69;P09496-5	Clathrin light chain A	CLTA	24.6697	24.6619	24.5865	27.2277	27.7822	26.6911	2.6619	0.00696396	0.0154227
2020-03-07	F5H6W4;Q9H992-2;Q9H992;H7BZU7	F5H6W4;Q9H992-2;Q9H992	E3 ubiquitin-protein ligase MARCH7	2020-03-07	24.6697	24.6619	24.5865	27.4077	27.4266	27.0213	2.65704	0.000890407	0.00394871
CPSF2	Q9P2I0;H0YJF4	Q9P2I0	Cleavage and polyadenylation specificity factor subunit 2	CPSF2	25.9699	24.6619	27.1752	28.7208	29.0033	29.0493	2.65536	0.0258253	0.0414582
DIAPH1	H9KV28;A0A140T8Z0;A0A0G2JH68;O60610-2;O60610-3;O60610;B4E2I7	H9KV28;A0A140T8Z0;A0A0G2JH68;O60610-2;O60610-3;O60610	Protein diaphanous homolog 1	DIAPH1	24.6697	24.6619	24.5865	27.5388	27.146	27.1614	2.65396	0.00082497	0.00375768
SAMHD1	Q9Y3Z3;Q9Y3Z3-2;Q9Y3Z3-3;Q9Y3Z3-4	Q9Y3Z3;Q9Y3Z3-2;Q9Y3Z3-3;Q9Y3Z3-4	Deoxynucleoside triphosphate triphosphohydrolase SAMHD1	SAMHD1	27.691	28.3311	28.2774	30.7236	30.7516	30.8635	2.65336	0.00218481	0.00679933
UTRN	P46939;P46939-2;Q5T097;P46939-4;P46939-3;H0Y337	P46939;P46939-2;Q5T097;P46939-4	Utrophin	UTRN	24.6697	24.6619	25.7801	27.6091	27.6539	27.9983	2.62537	0.00583881	0.0135687
MCM3AP	O60318;O60318-2	O60318;O60318-2	Germinal-center associated nuclear protein	MCM3AP	26.6014	27.2377	26.8106	29.868	29.3437	29.2934	2.61801	0.000283493	0.00201154
SLC25A5	P05141	P05141	ADP/ATP translocase 2;ADP/ATP translocase 2, N-terminally processed	SLC25A5	31.4575	31.3838	31.4317	34.1138	34.0735	33.9327	2.61739	4.02612e-05	0.000803238
XPOT	O43592;F5GYW6;F8WDU6	O43592	Exportin-T	XPOT	26.5538	26.0393	27.0539	29.0404	29.2047	29.3937	2.61235	0.0033171	0.0090603
CHD8	Q9HCK8;Q9HCK8-2;H0YJG4;H3BTW3;H0YJA4;C9JFU2;H7C294;Q8TD26-3;G3V2T9	Q9HCK8;Q9HCK8-2	Chromodomain-helicase-DNA-binding protein 8	CHD8	27.7912	28.4137	28.1085	30.9332	30.5624	30.6946	2.61154	0.00034744	0.00222322
AARS	P49588;P49588-2	P49588;P49588-2	Alanine--tRNA ligase, cytoplasmic	AARS	24.6697	24.6619	24.5865	26.9859	27.1768	27.5284	2.60828	0.00151809	0.0054811
MARS	P56192;P56192-2;H0YIP0;F5H2V6;H0YIC2;F8VS26;F8W0M7;F8W0S4;F8VZZ9;H0YI94;H0YHV5;F8VPL7;H0YHL6;H0YI27	P56192;P56192-2	Methionine--tRNA ligase, cytoplasmic	MARS	28.5768	28.4973	28.6627	31.1273	31.2903	31.1375	2.60646	1.8239e-06	0.000194123
SLC27A4	Q6P1M0;Q6P1M0-2	Q6P1M0	Long-chain fatty acid transport protein 4	SLC27A4	26.5359	27.5265	27.4612	30.0314	29.5864	29.868	2.60051	0.00352108	0.00951167
DNAAF5	Q86Y56;H0Y650;Q86Y56-2;E9PGY2;Q86Y56-3;H7C3B1	Q86Y56;H0Y650;Q86Y56-2	HEAT repeat-containing protein 2	HEATR2	24.6697	24.6619	25.8712	27.769	27.5513	28.0009	2.5982	0.00719978	0.0158108
ARAP1	Q96P48-3;Q96P48;E7EU13;Q96P48-7;Q96P48-2;Q96P48-4;Q96P48-1;A0A0A0MSJ2;Q96P48-5;F5GWN4;F8WBT0	Q96P48-3;Q96P48;E7EU13;Q96P48-7;Q96P48-2;Q96P48-4;Q96P48-1;A0A0A0MSJ2;Q96P48-5	Arf-GAP with Rho-GAP domain, ANK repeat and PH domain-containing protein 1	ARAP1	24.6697	24.6619	24.5865	26.824	27.3601	27.4423	2.59381	0.00248925	0.00741435
GTF3C3	Q9Y5Q9;Q9Y5Q9-2;F8WC64;H7C0C0	Q9Y5Q9;Q9Y5Q9-2	General transcription factor 3C polypeptide 3	GTF3C3	26.6356	24.6619	24.5865	27.9607	28.3663	28.2378	2.56602	0.0229643	0.0376995
HPS6	Q86YV9	Q86YV9	Hermansky-Pudlak syndrome 6 protein	HPS6	24.6697	24.6619	25.8596	27.5552	27.9787	27.6721	2.5656	0.00734229	0.0160575
COPB1	P53618;E9PP73;E9PP63;E9PKQ1	P53618;E9PP73	Coatomer subunit beta	COPB1	30.2087	30.2683	30.0971	32.7802	32.7508	32.7439	2.56524	0.000106448	0.00122262
STRN	O43815-2;O43815	O43815-2;O43815	Striatin	STRN	24.6697	24.6619	24.5865	27.6566	27.4672	25.9933	2.56449	0.0222377	0.0367324
TELO2	Q9Y4R8;H3BRS3;H3BU45	Q9Y4R8;H3BRS3	Telomere length regulation protein TEL2 homolog	TELO2	27.2642	27.2731	27.5685	30.0351	29.7915	29.9807	2.5638	3.05206e-05	0.000674843
ESYT2	H7BXI1;A0A087WXU3;A0FGR8-2;A0FGR8;A0FGR8-6;A0FGR8-4;A0FGR8-5	H7BXI1;A0A087WXU3;A0FGR8-2;A0FGR8;A0FGR8-6;A0FGR8-4	Extended synaptotagmin-2	ESYT2	24.6697	24.6619	26.6973	28.0099	28.3986	28.315	2.56368	0.0233964	0.0382905
SFXN2	Q96NB2;R4GMR9;R4GN74;R4GNC2;R4GN63;R4GMW0;A0A0C4DGR6;R4GMS6	Q96NB2;R4GMR9;R4GN74;R4GNC2;R4GN63;R4GMW0;A0A0C4DGR6;R4GMS6	Sideroflexin-2	SFXN2	24.6697	24.6619	24.5865	27.7119	26.7697	26.9459	2.56329	0.00626857	0.0142968
ATP5J2-PTCD1	G3V325;C9JGL8;O75127	G3V325		ATP5J2-PTCD1	24.6697	24.6619	24.5865	26.9811	27.4913	27.0818	2.56221	0.00150494	0.00545433
CDKN2A	J3QRG6;P42771;P42771-4;K7ES20;K7ENC6;P42771-2;G3XAG3;P42771-3;P42772	J3QRG6;P42771;P42771-4;K7ES20;K7ENC6;P42771-2	Cyclin-dependent kinase inhibitor 2A, isoforms 1/2/3	CDKN2A	28.7783	29.1614	29.0394	31.3926	31.712	31.5693	2.56213	4.05015e-05	0.000803238
NONO	Q15233;Q15233-2;H7C367;C9JYS8;C9IZL7;C9J4X2;A0A0U1RQF9	Q15233;Q15233-2;H7C367	Non-POU domain-containing octamer-binding protein	NONO	30.8543	30.8852	30.9042	33.3174	33.473	33.5305	2.56171	0.000175184	0.00152831
QARS	P47897-2;P47897;B4DDN1;C9J165;A0A0U1RQT0;A0A0U1RQL2;H7C0R3;A0A0U1RQM8;A0A0U1RQU2;A0A0U1RRI9;A0A0U1RQE9;A0A0U1RRJ7;A0A0U1RRC8;A0A0U1RQJ6;A0A0U1RQX5;A0A0U1RR66;A0A0U1RQQ5;A0A0U1RQX9;F2Z2V6	P47897-2;P47897;B4DDN1;C9J165;A0A0U1RQT0	Glutamine--tRNA ligase	QARS	26.4666	27.201	27.367	29.8926	29.2908	29.5881	2.55007	0.00138464	0.00517093
TAF6L	Q9Y6J9;E9PP94	Q9Y6J9	TAF6-like RNA polymerase II p300/CBP-associated factor-associated factor 65 kDa subunit 6L	TAF6L	27.0519	24.6619	24.5865	28.2583	28.1322	28.8926	2.54457	0.0281431	0.0442664
CAPN1	P07384;E9PLX0;E9PJJ3;E9PLC9;E9PMC6;E9PJA6;E9PSA6;E9PQB3;E9PRM1;E9PIA9;E9PL37	P07384	Calpain-1 catalytic subunit	CAPN1	26.742	26.2291	26.1546	29.1795	28.9007	28.6963	2.53952	0.000280273	0.00199312
SEC23IP	Q9Y6Y8-2;Q9Y6Y8;H7C0V8;A0A0C4DH82	Q9Y6Y8-2;Q9Y6Y8	SEC23-interacting protein	SEC23IP	24.6697	25.996	25.9409	28.4752	28.1644	27.8561	2.53669	0.00764633	0.0164298
MYO9B	M0R300;M0R0P8;Q13459-2;Q13459;M0QZY4;M0R332;M0QXP0	M0R300;M0R0P8;Q13459-2;Q13459	Unconventional myosin-IXb	MYO9B	26.8314	25.7915	24.5865	28.6446	28.4024	28.5788	2.53584	0.0239719	0.0391121
ATXN10	Q9UBB4;Q9UBB4-2;B1AHE4	Q9UBB4;Q9UBB4-2	Ataxin-10	ATXN10	25.8909	25.9363	26.1116	28.4949	28.2995	28.7232	2.53348	0.000149077	0.0014209
MKRN2	C9J494;Q9H000;Q9H000-2	C9J494;Q9H000;Q9H000-2	Probable E3 ubiquitin-protein ligase makorin-2	MKRN2	31.1905	31.0937	30.9245	33.5742	33.5954	33.6267	2.52522	0.000319066	0.00213483
HNRNPR	O43390;O43390-3;B4DT28	O43390;O43390-3;B4DT28	Heterogeneous nuclear ribonucleoprotein R	HNRNPR	32.0045	32.0045	31.9157	34.4836	34.4836	34.5285	2.52323	2.87833e-06	0.000236145
SPG20	Q8N0X7	Q8N0X7	Spartin	SPG20	27.4548	27.823	28.1898	30.3503	30.3828	30.3932	2.52199	0.0033394	0.00909788
TUBB2B	Q9BVA1	Q9BVA1	Tubulin beta-2B chain	TUBB2B	32.0242	32.2016	32.4524	34.7806	34.507	34.9494	2.52018	7.45532e-05	0.00104376
PABPN1	B4DEH8;G3V4T2;H0YJH9;A6NDY0-2;A6NDY0;A6NDY0-4	B4DEH8;G3V4T2		PABPN1	24.6697	24.6619	24.5865	27.573	26.8342	26.9272	2.51065	0.0040375	0.0105153
CLASP1	H0Y5T1;F8WA11;Q7Z460-2;Q7Z460-4;Q7Z460-5;Q7Z460-3;Q7Z460;E3W994;J3KR49;A0A0U1RQI6;E7ERI8;E7EW49;O75122;O75122-3	H0Y5T1;F8WA11;Q7Z460-2;Q7Z460-4;Q7Z460-5;Q7Z460-3;Q7Z460;E3W994;J3KR49;A0A0U1RQI6;E7ERI8;E7EW49;O75122;O75122-3	CLIP-associating protein 1;CLIP-associating protein 2	CLASP1;CLASP2	24.6697	24.6619	24.5865	27.0141	27.5252	26.815	2.51012	0.00326451	0.0089786
UBR4	Q5T4S7-3;Q5T4S7-4;Q5T4S7;Q5T4S7-2;A0A0A0MSW0;Q5T4S7-5;X6R960;X6RE05	Q5T4S7-3;Q5T4S7-4;Q5T4S7;Q5T4S7-2	E3 ubiquitin-protein ligase UBR4	UBR4	26.3151	26.3805	26.3757	28.5499	28.9503	29.0484	2.50774	0.00161195	0.00566863
CDKAL1	Q5VV42;Q5VV42-2;Q5VV42-3	Q5VV42;Q5VV42-2	Threonylcarbamoyladenosine tRNA methylthiotransferase	CDKAL1	24.6697	24.6619	24.5865	27.0584	27.0386	27.3232	2.50615	0.000310234	0.00212549
ZMYM1	Q5SVZ6;Q5SVZ7	Q5SVZ6	Zinc finger MYM-type protein 1	ZMYM1	24.6697	24.6619	24.5865	27.5347	26.9242	26.8087	2.48591	0.00384182	0.0101463
SPCS2	E9PRB9;E9PL01;A0A087WUC6;E9PI68;Q15005	E9PRB9;E9PL01;A0A087WUC6;E9PI68;Q15005	Signal peptidase complex subunit 2	SPCS2	24.6697	24.6619	24.5865	27.2828	27.386	26.5785	2.48448	0.00499856	0.0122073
ZNF358	Q9NW07	Q9NW07	Zinc finger protein 358	ZNF358	26.8926	26.5221	24.5865	28.945	28.6161	28.7144	2.47508	0.0293247	0.0457644
IRS4	O14654	O14654	Insulin receptor substrate 4	IRS4	32.9931	32.9348	33.0921	35.4266	35.5506	35.4562	2.47065	1.50102e-06	0.000180627
SARS2	M0QWZ7;Q9NP81;Q9NP81-2;M0R259;M0R2C6;M0R2H5;M0QX29;B4DJM9;M0R1C0	M0QWZ7;Q9NP81;Q9NP81-2;M0R259;M0R2C6	Serine--tRNA ligase, mitochondrial	SARS2	24.6697	26.0199	24.5865	27.866	27.6326	27.6462	2.46638	0.013675	0.0251812
CHAMP1	Q96JM3;S4R3K0	Q96JM3	Chromosome alignment-maintaining phosphoprotein 1	CHAMP1	29.0945	28.945	29.4835	31.8406	31.5975	31.5076	2.46295	0.000274811	0.00197175
SLC25A6	P12236	P12236	ADP/ATP translocase 3;ADP/ATP translocase 3, N-terminally processed	SLC25A6	33.5431	33.2458	33.2872	35.7996	35.7435	35.907	2.4535	8.56894e-05	0.00110259
NUP160	Q12769;G3V198;E9PR16;Q12769-3	Q12769;G3V198;E9PR16	Nuclear pore complex protein Nup160	NUP160	27.3829	26.4594	26.9638	29.2998	29.5195	29.4638	2.44679	0.00411841	0.0106738
HUWE1	A0A087X1S3	A0A087X1S3			24.6697	24.6619	24.5865	27.0477	27.0618	27.1308	2.44072	1.59424e-07	6.36483e-05
PSMD3	O43242;O43242-2;H0YGV8	O43242;O43242-2	26S proteasome non-ATPase regulatory subunit 3	PSMD3	27.5621	27.6589	29.0635	30.624	30.7628	30.7403	2.44023	0.0159523	0.0282662
IARS	P41252;J3KR24;A0A0A0MSX9;Q5TCD1;Q5TCC6;Q5TCC9	P41252;J3KR24;A0A0A0MSX9	Isoleucine--tRNA ligase, cytoplasmic	IARS	29.1568	29.2089	29.2934	31.5568	31.7355	31.6571	2.43084	2.91229e-06	0.000236145
EPRS	P07814;V9GYZ6;V9GZ76	P07814;V9GYZ6	Bifunctional glutamate/proline--tRNA ligase;Glutamate--tRNA ligase;Proline--tRNA ligase	EPRS	30.0582	30.3109	30.6494	32.828	32.7677	32.7677	2.42815	0.00220578	0.00683791
INA	Q16352;A0A087WYG8	Q16352;A0A087WYG8	Alpha-internexin	INA	24.6697	24.6619	24.5865	26.3375	27.3274	27.3014	2.41624	0.0090729	0.0186781
GLUD1	P00367;P00367-3;P00367-2;P49448	P00367;P00367-3;P00367-2;P49448	Glutamate dehydrogenase 1, mitochondrial;Glutamate dehydrogenase 2, mitochondrial	GLUD1;GLUD2	27.3173	27.0758	27.8072	29.7568	29.8887	29.8939	2.41499	0.0029472	0.00833429
PHLDB3	Q6NSJ2;M0QXT7;M0R353	Q6NSJ2;M0QXT7;M0R353	Pleckstrin homology-like domain family B member 3	PHLDB3	24.6697	24.6619	24.5865	27.1915	27.4187	26.3451	2.41387	0.00915403	0.0187725
PLEC	Q15149-7;Q15149-8;Q15149-9;Q15149-5;Q15149-4;Q15149-6;Q15149-3;Q15149-2;Q15149;A0A075B730;A0A087X1U6;P58107;E9PMV1	Q15149-7;Q15149-8;Q15149-9;Q15149-5;Q15149-4;Q15149-6;Q15149-3;Q15149-2;Q15149	Plectin	PLEC	30.0204	30.0174	30.0632	32.5162	32.4416	32.3807	2.4134	2.36619e-05	0.000624401
HLA-C	O19617;A0A140T921;A2AEA2;A0A140T9H5;A0A140T9U8;P10321;A0A140TA05;A0A140T9L3;A0A140T9E1;A0A140T942;P30499;F8W9Z8;A0A140TA12;A0A140T9Z7	O19617;A0A140T921;A2AEA2;A0A140T9H5;A0A140T9U8;P10321;A0A140TA05;A0A140T9L3;A0A140T9E1;A0A140T942;P30499	HLA class I histocompatibility antigen, Cw-7 alpha chain;HLA class I histocompatibility antigen, Cw-1 alpha chain	HLA-C	24.6697	24.6619	24.5865	26.8011	27.1011	27.2204	2.41155	0.000932867	0.00407002
NDUFA8	P51970	P51970	NADH dehydrogenase [ubiquinone] 1 alpha subcomplex subunit 8	NDUFA8	27.3104	27.3382	27.2939	29.7972	29.714	29.6521	2.40807	4.84871e-05	0.000871523
CCT3	P49368;B4DUR8;P49368-2;E9PRC8;Q5SZX6;E9PQ35;Q5SZX9;E9PM09;Q5SZW8	P49368;B4DUR8;P49368-2	T-complex protein 1 subunit gamma	CCT3	31.0142	31.1576	31.162	33.442	33.5365	33.5742	2.40577	2.08044e-06	0.000197076
UPF1	Q92900-2;Q92900	Q92900-2;Q92900	Regulator of nonsense transcripts 1	UPF1	30.8201	30.9912	31.0322	33.3108	33.3516	33.3825	2.3979	0.000127279	0.00132811
NEK7	Q8TDX7;F8WAG2;Q5TBH0;Q5TBG1;Q5TBG7;Q5TBH2;Q5TBH1;Q9HC98;Q9HC98-3;Q9HC98-4;Q9HC98-2	Q8TDX7;F8WAG2;Q5TBH0;Q5TBG1;Q5TBG7;Q5TBH2;Q5TBH1;Q9HC98;Q9HC98-3;Q9HC98-4;Q9HC98-2	Serine/threonine-protein kinase Nek7;Serine/threonine-protein kinase Nek6	NEK7;NEK6	24.6697	24.6619	24.5865	26.9638	27.0695	27.0732	2.3965	8.98658e-07	0.000159412
ECHDC1	Q9NTX5-3;Q9NTX5-6;Q9NTX5-2;Q9NTX5;H0Y5L2;H0YCS9	Q9NTX5-3;Q9NTX5-6;Q9NTX5-2;Q9NTX5;H0Y5L2	Ethylmalonyl-CoA decarboxylase	ECHDC1	24.6697	24.6619	24.5865	26.751	27.2399	27.0695	2.39423	0.00139115	0.00518312
SLC25A22	Q9H936;A0A0D9SEI9;A0A0D9SFE1;E9PJH7;K4DIA8;E9PS95;K4DIB8;K4DIB6;K4DIB3;A0A0D9SFA8;K4DIB0;K4DIA2;A0A0D9SG84;E9PI74;E9PQ36;E9PJY0;A0A0A6YYN8;Q9H1K4;K4DIB4	Q9H936;A0A0D9SEI9;A0A0D9SFE1;E9PJH7;K4DIA8;E9PS95;K4DIB8;K4DIB6;K4DIB3	Mitochondrial glutamate carrier 1	SLC25A22	28.1926	27.2983	27.604	29.8262	30.4649	30.0351	2.38662	0.0012575	0.00485512
POLA2	Q14181;Q14181-2;H0YDR7;E9PIQ6	Q14181;Q14181-2;H0YDR7	DNA polymerase alpha subunit B	POLA2	24.6697	24.6619	24.5865	26.2821	26.9127	27.5883	2.38527	0.0128085	0.0239446
RNASEH2A	O75792	O75792	Ribonuclease H2 subunit A	RNASEH2A	24.6697	26.8664	24.5865	28.3392	28.2342	27.9104	2.38108	0.0304682	0.0472716
COPA	P53621;P53621-2	P53621;P53621-2	Coatomer subunit alpha;Xenin;Proxenin	COPA	31.5391	31.5076	31.6177	34.0527	33.7206	34.0078	2.3788	0.000415481	0.00247045
TUBB4B	P68371	P68371	Tubulin beta-4B chain	TUBB4B	35.0746	35.0072	35.1844	37.2484	37.5643	37.5643	2.37593	0.000160277	0.0014413
DOHH	K7EIV2;Q9BU89;K7ERU8	K7EIV2;Q9BU89;K7ERU8	Deoxyhypusine hydroxylase	DOHH	24.6697	24.6619	24.5865	26.8342	27.1154	27.0777	2.37451	0.000301094	0.00208999
ZNF703	Q9H7S9;A0A0A0MTG8;Q96F45-3;Q96F45-2;Q96F45	Q9H7S9;A0A0A0MTG8;Q96F45-3;Q96F45-2;Q96F45	Zinc finger protein 703;Zinc finger protein 503	ZNF703;ZNF503	24.6697	24.6619	24.5865	26.997	27.0584	26.9811	2.37268	1.78605e-07	6.36483e-05
RELA	Q2TAM5;E9PKH5;A0A087X0W8;Q04206-2;Q04206-3;Q04206-4;Q04206;E9PKV4;A0A087WVP0;E9PI38;E9PQS6	Q2TAM5;E9PKH5;A0A087X0W8;Q04206-2;Q04206-3;Q04206-4;Q04206;E9PKV4;A0A087WVP0	Transcription factor p65	RELA	24.6697	25.8484	24.5865	27.749	27.5198	27.2828	2.37197	0.0089422	0.0185045
TBC1D4	O60343-2;O60343-3;O60343;O60343-4;O60343-5;Q5JU47	O60343-2;O60343-3;O60343;O60343-4;O60343-5	TBC1 domain family member 4	TBC1D4	24.6697	24.6619	24.5865	27.0962	26.9174	27.001	2.36687	1.68535e-05	0.0004937
PFKL	P17858;P17858-2	P17858;P17858-2	ATP-dependent 6-phosphofructokinase, liver type	PFKL	26.9638	27.2642	26.2468	29.3509	29.1568	29.238	2.36609	0.00643346	0.0145379
CCDC85B	Q15834	Q15834	Coiled-coil domain-containing protein 85B	CCDC85B	24.6697	24.6619	24.5865	27.133	26.427	27.2962	2.35854	0.00620038	0.0142124
AIMP1	Q12904;Q12904-2;D6R937	Q12904;Q12904-2	Aminoacyl tRNA synthase complex-interacting multifunctional protein 1;Endothelial monocyte-activating polypeptide 2	AIMP1	28.1621	27.9787	27.9008	30.3173	30.4028	30.4069	2.35815	0.000142235	0.00138886
SNX3	O60493;O60493-2;O60493-4;O60493-3;A0A087X0R6;Q9UMY4-2;Q9UMY4	O60493;O60493-2;O60493-4;O60493-3	Sorting nexin-3	SNX3	27.2783	27.667	27.862	30.1803	29.6237	30.0748	2.35671	0.000311296	0.00212549
STAT1	P42224;P42224-2;J3KPM9;E7EPD2;D2KFR9;E9PH66;E7ENM1	P42224;P42224-2;J3KPM9	Signal transducer and activator of transcription 1-alpha/beta;Signal transducer and activator of transcription	STAT1	25.949	26.0258	26.0491	28.217	28.4564	28.3838	2.34724	8.23597e-05	0.00110132
SALL2	H0YFS7;E7EW59;Q9Y467	H0YFS7;E7EW59;Q9Y467	Sal-like protein 2	SALL2	27.7994	28.0534	28.487	30.3226	30.0679	30.9332	2.34664	0.00125577	0.00485512
SCRIB	A0A0G2JNZ2;A0A0G2JPP5;Q14160;Q14160-3;A0A0G2JMS7;Q14160-2	A0A0G2JNZ2;A0A0G2JPP5;Q14160;Q14160-3;A0A0G2JMS7;Q14160-2	Protein scribble homolog	SCRIB	25.8308	24.6619	26.585	27.7912	28.3649	28.4688	2.34489	0.0166908	0.0292662
PAIP1	Q9H074;D6REB4;Q9H074-3;Q9H074-2;D6RJF2;D6R9H8;D6RD97;D6RJ02	Q9H074;D6REB4;Q9H074-3;Q9H074-2	Polyadenylate-binding protein-interacting protein 1	PAIP1	26.5743	26.7145	26.6655	29.0811	28.945	28.9527	2.34167	1.38449e-06	0.000176827
LPCAT1	A0A0G2JQ62;Q8NF37;A0A0G2JRI7	A0A0G2JQ62;Q8NF37;A0A0G2JRI7	Lysophosphatidylcholine acyltransferase 1	LPCAT1	26.3112	26.1546	26.0797	28.5013	28.5865	28.4752	2.33672	4.64826e-05	0.000866985
MDN1	Q9NU22;Q5T795	Q9NU22	Midasin	MDN1	28.0063	28.2468	29.2047	30.7798	31.0019	30.955	2.33175	0.00960224	0.0193805
TUBB	Q5JP53;P07437;Q5ST81;A6NNZ2;G3V2A3;G3V5W4;G3V2R8;G3V3R4;G3V2N6	Q5JP53;P07437;Q5ST81	Tubulin beta chain	TUBB	32.5411	32.5307	32.8665	34.8693	35.0746	34.991	2.32603	0.000144919	0.00139643
TSG101	F5H442;Q99816;Q99816-2	F5H442;Q99816;Q99816-2	Tumor susceptibility gene 101 protein	TSG101	24.6697	26.3112	26.1217	28.0641	28.3445	28.1334	2.32359	0.0190145	0.0323978
SQSTM1	Q13501;E7EMC7;Q13501-2;E3W990;E9PFW8;D6RBF1;C9J6J8;C9JRJ8	Q13501;E7EMC7;Q13501-2	Sequestosome-1	SQSTM1	29.41	29.1061	29.3856	31.6838	31.7412	31.4473	2.3226	3.26347e-05	0.000699346
SMC1A	Q14683;G8JLG1;H0Y7K8;V9GY57;V9GYN9	Q14683;G8JLG1	Structural maintenance of chromosomes protein 1A	SMC1A	31.4769	31.481	31.4618	33.682	33.8989	33.7524	2.30738	0.000350909	0.00223197
TRIM14	Q14142;Q14142-3;Q14142-4;Q14142-2	Q14142;Q14142-3	Tripartite motif-containing protein 14	TRIM14	24.6697	24.6619	24.5865	26.8926	27.0732	26.8632	2.30619	8.2209e-05	0.00110132
LATS1	O95835;O95835-2	O95835	Serine/threonine-protein kinase LATS1	LATS1	24.6697	26.0214	26.3416	28.3865	28.1907	27.7515	2.29608	0.0149466	0.0269326
FLNC	Q14315-2;Q14315	Q14315-2;Q14315	Filamin-C	FLNC	26.6953	25.9981	25.9014	27.8724	28.8799	28.6611	2.28813	0.00254861	0.00754889
TRIM25	Q14258	Q14258	E3 ubiquitin/ISG15 ligase TRIM25	TRIM25	24.6697	24.6619	24.5865	26.6234	26.8205	27.2594	2.28625	0.00301299	0.00842425
OGFR	A0A087X028;A0A0A0MRN5;Q9NZT2-2;Q9NZT2	A0A087X028;A0A0A0MRN5;Q9NZT2-2;Q9NZT2	Opioid growth factor receptor	OGFR	24.6697	24.6619	24.5865	27.0679	26.9846	26.6953	2.28472	0.000779583	0.00361311
NOL9	Q5SY16	Q5SY16	Polynucleotide 5-hydroxyl-kinase NOL9	NOL9	26.8171	28.1926	27.2049	29.7616	29.9596	29.6922	2.28315	0.0121836	0.0230146
HSP90AB1	P08238;Q58FF8	P08238	Heat shock protein HSP 90-beta	HSP90AB1	32.5608	32.9411	32.7802	35.1086	35.0258	35.0072	2.27884	0.000601855	0.00306393
FAM120A	Q9NZB2;Q9NZB2-6;Q9NZB2-4;Q9NZB2-2;Q9NZB2-5;A0A0C4DG79;A0A0C4DH52;Q5T035	Q9NZB2;Q9NZB2-6;Q9NZB2-4	Constitutive coactivator of PPAR-gamma-like protein 1	FAM120A	29.7481	30.0991	29.868	32.2644	32.2169	32.0829	2.27753	0.000135344	0.00136757
UBAP2L	F8W726;Q14157-4;Q14157-1;Q14157-3;Q14157;Q14157-5;Q5VU77;Q5VU81;Q5VU80;Q5VU79;Q5VU78;H0Y5H6;H7C2T8	F8W726;Q14157-4;Q14157-1;Q14157-3;Q14157;Q14157-5;Q5VU77	Ubiquitin-associated protein 2-like	UBAP2L	27.9749	28.3108	27.7057	30.0204	30.4283	30.4028	2.27705	0.000345411	0.00222158
WIZ	M0QXA7;O95785-3;B9EGQ5;O95785-4;O95785;O95785-2	M0QXA7;O95785-3;B9EGQ5;O95785-4;O95785;O95785-2	Protein Wiz	WIZ	29.4223	29.2961	28.925	31.5126	31.4286	31.5527	2.26946	0.00138787	0.00517695
DPM1	Q5QPK2;H0Y368;O60762;Q5QPJ9	Q5QPK2;H0Y368;O60762	Dolichol-phosphate mannosyltransferase subunit 1	DPM1	28.2661	28.4398	28.4704	30.7297	30.6975	30.5385	2.26278	6.75113e-06	0.000335993
ARMC6	F5GWV0;F5H4P3;Q6NXE6-2;Q6NXE6;F5H7V0;F5GZP0;F5H3X1;F5H052;F5H6J3;F5H2X2;F5H2K4;B4E1N1	F5GWV0;F5H4P3;Q6NXE6-2;Q6NXE6;F5H7V0;F5GZP0;F5H3X1;F5H052;F5H6J3;F5H2X2;F5H2K4;B4E1N1	Armadillo repeat-containing protein 6	ARMC6	24.6697	24.6619	24.5865	27.4339	27.0273	25.7801	2.26024	0.0255415	0.0411265
STUB1	Q9UNE7-2;Q9UNE7;H3BTA3;H3BUD0;H3BS86	Q9UNE7-2;Q9UNE7;H3BTA3;H3BUD0;H3BS86	E3 ubiquitin-protein ligase CHIP	STUB1	29.0835	29.0651	29.0696	31.0322	31.8976	30.8201	2.25617	0.0110645	0.0214114
C19orf70	A0A140TA86;Q5XKP0;K7EIR2;A0A140TA84	A0A140TA86;Q5XKP0;K7EIR2;A0A140TA84	Protein QIL1	QIL1;C19orf70	24.6697	24.6619	24.5865	25.949	27.1752	27.2175	2.2474	0.0176336	0.0305232
EIF4A1	J3KT12;P60842-2;J3QS69;J3KSZ0;J3KTB5;J3QL43;J3KTN0;J3QR64;J3QLN6;J3KS25;J3QKZ9;J3QL52;J3KSN7;J3KT04;J3KS93;E7EMV8	J3KT12;P60842-2;J3QS69;J3KSZ0;J3KTB5;J3QL43;J3KTN0;J3QR64	Eukaryotic initiation factor 4A-I	EIF4A1	24.6697	24.6619	24.5865	26.7183	27.0477	26.8692	2.24486	0.000459204	0.00264187
RABGEF1	E9PFK9;Q9UJ41-2;Q9UJ41-4;Q9UJ41-3;Q9UJ41;A0A0A0MSJ3;Q3HKR1	E9PFK9;Q9UJ41-2;Q9UJ41-4;Q9UJ41-3;Q9UJ41;A0A0A0MSJ3;Q3HKR1	Rab5 GDP/GTP exchange factor	RABGEF1	24.6697	24.6619	24.5865	26.966	27.084	26.528	2.23861	0.00244288	0.00733094
PFKP	Q01813;Q01813-2;B1APP6;H0Y3Y3;B1APP8;Q5VSR5;V9GYV7;H0Y757	Q01813;Q01813-2	ATP-dependent 6-phosphofructokinase, platelet type	PFKP	27.667	27.3232	28.0131	29.8803	30.1183	29.7673	2.23432	0.0010416	0.00433889
EHD1	A0A024R571;Q9H4M9;C9JIJ3;C9IZH1;C9JC03	A0A024R571;Q9H4M9;C9JIJ3;C9IZH1;C9JC03	EH domain-containing protein 1	EHD1	24.6697	24.6619	24.5865	26.5785	26.9496	27.0477	2.23247	0.00160438	0.0056582
PDS5A	Q29RF7;Q29RF7-3;H0Y9L6	Q29RF7;Q29RF7-3	Sister chromatid cohesion protein PDS5 homolog A	PDS5A	24.6697	24.6619	24.5865	26.8679	26.9885	26.7486	2.23182	0.000119067	0.00129571
SMC5	Q8IY18	Q8IY18	Structural maintenance of chromosomes protein 5	SMC5	25.8959	25.7971	24.5865	27.8763	27.5451	27.8522	2.22976	0.0126287	0.0236502
AP1M1	Q9BXS5;Q9BXS5-2;K7EJL1;E7ENJ6;K7EQX3;K7ENA7;K7EK69;K7ERH5;K7EL08;Q9Y6Q5;Q9Y6Q5-2	Q9BXS5;Q9BXS5-2;K7EJL1;E7ENJ6;K7EQX3	AP-1 complex subunit mu-1	AP1M1	26.1307	24.6619	24.5865	27.4548	27.5388	27.6293	2.22794	0.0197562	0.0333235
XPO1	O14980;C9IZS4;C9JQ02;C9JV99;C9J673;C9JKM9;C9JF49;C9IYM2;H7BZC5;F8WF71	O14980	Exportin-1	XPO1	27.7113	27.8352	26.2998	29.6367	29.5241	29.7857	2.22457	0.0189826	0.0323606
AGK	Q53H12;E9PC15;E9PG39;A0A0G2JLG5;A0A0G2JLD0;Q53H12-2	Q53H12;E9PC15;E9PG39	Acylglycerol kinase, mitochondrial	AGK	28.6611	28.8165	28.7657	30.955	30.955	30.9912	2.21796	9.49946e-05	0.00115624
GTF2I	P78347-2;P78347-4;P78347-3;P78347;P78347-5;C9J6M0;A0A087WW90;A0A0D9SF80;A0A0A0MSY2;Q86UP8-3;Q86UP8;Q6EKJ0	P78347-2;P78347-4;P78347-3;P78347	General transcription factor II-I	GTF2I	30.7657	30.5956	30.5235	32.9612	32.8566	32.7198	2.21739	1.24008e-05	0.000426436
STK4	Q13043;Q13043-2;A0A087WVN8;F5H5B4	Q13043;Q13043-2;A0A087WVN8;F5H5B4	Serine/threonine-protein kinase 4;Serine/threonine-protein kinase 4 37kDa subunit;Serine/threonine-protein kinase 4 18kDa subunit	STK4	24.6697	24.6619	24.5865	26.503	26.5924	27.3116	2.21005	0.006498	0.0146526
EIF4G3	A0A0A0MSA7;A0A0U1RQK7;O43432;O43432-3;O43432-4;O43432-2	A0A0A0MSA7;A0A0U1RQK7;O43432;O43432-3;O43432-4	Eukaryotic translation initiation factor 4 gamma 3	EIF4G3	24.6697	25.9699	25.9104	27.8634	27.8895	27.7532	2.20935	0.0153958	0.0275245
FEM1B	Q9UK73;H3BT12	Q9UK73;H3BT12	Protein fem-1 homolog B	FEM1B	24.6697	24.6619	24.5865	26.9779	26.7101	26.8443	2.2084	0.000206905	0.00167607
KPNB1	Q14974;J3KTM9;Q14974-2;J3QR48;J3QKQ5;J3QRG4;J3KS06	Q14974;J3KTM9;Q14974-2	Importin subunit beta-1	KPNB1	30.4816	30.1618	30.6095	32.4624	32.7108	32.7108	2.20302	0.000213578	0.00171777
PA2G4	Q9UQ80-2;Q9UQ80;F8VR77;H0YIN7;F8W0A3	Q9UQ80-2;Q9UQ80	Proliferation-associated protein 2G4	PA2G4	24.6697	24.6619	26.454	27.9665	26.89	28.0472	2.19354	0.0182499	0.0314304
RPL38	P63173;J3KT73;J3QL01;J3KSP2	P63173;J3KT73;J3QL01;J3KSP2	60S ribosomal protein L38	RPL38	32.3191	32.7038	32.6156	35.0258	34.5916	34.5695	2.18941	0.000216367	0.00173505
TRIM28	Q13263;Q13263-2;M0R0K9;M0R3C0;M0R2I3	Q13263;Q13263-2	Transcription intermediary factor 1-beta	TRIM28	32.8179	32.5662	32.9348	34.9393	34.9211	35.047	2.18915	0.000441244	0.00255698
SLC25A11	I3L1P8;Q02978;Q02978-2	I3L1P8;Q02978;Q02978-2	Mitochondrial 2-oxoglutarate/malate carrier protein	SLC25A11	29.6471	29.8887	29.6383	31.9008	31.8768	31.971	2.18732	0.000241642	0.00183736
RNF219	Q5W0B1	Q5W0B1	RING finger protein 219	RNF219	27.9926	27.5621	28.6932	30.2064	30.4816	30.3342	2.18597	0.00817137	0.0172561
UQCRC2	P22695;H3BRG4;H3BSJ9;H3BP04;H3BUE4;H3BUI9;A0A087WVZ4	P22695;H3BRG4;H3BSJ9;H3BP04	Cytochrome b-c1 complex subunit 2, mitochondrial	UQCRC2	29.8713	30.137	29.8828	32.2129	32.1745	32.0546	2.17984	8.06615e-05	0.00109132
KIDINS220	Q9ULH0-4;Q9ULH0;E9PH70;Q9ULH0-2;Q9ULH0-3;H0Y8E4;F8WAY8;H7C584;Q9ULH0-5	Q9ULH0-4;Q9ULH0;E9PH70;Q9ULH0-2;Q9ULH0-3;H0Y8E4	Kinase D-interacting substrate of 220 kDa	KIDINS220	24.6697	24.6619	24.5865	26.116	26.6209	27.418	2.17948	0.0155697	0.0276958
CYP51A1	A0A0C4DFL7;Q16850-2;Q16850;H7C0D0	A0A0C4DFL7;Q16850-2;Q16850;H7C0D0	Lanosterol 14-alpha demethylase	CYP51A1	24.6697	24.6619	24.5865	27.1077	26.7465	26.5359	2.17646	0.00251406	0.00747226
AKAP11	Q9UKA4	Q9UKA4	A-kinase anchor protein 11	AKAP11	26.9961	26.9313	26.898	28.7154	28.877	29.5971	2.17389	0.00755379	0.0162858
DRG1	Q9Y295	Q9Y295	Developmentally-regulated GTP-binding protein 1	DRG1	26.3542	26.116	26.4775	28.5958	28.4469	28.4427	2.17332	0.000228321	0.00179123
GEMIN5	Q8TEQ6	Q8TEQ6	Gem-associated protein 5	GEMIN5	24.6697	24.6619	24.5865	26.0914	26.9779	27.1372	2.16324	0.0113198	0.0217997
SAMM50	Q9Y512	Q9Y512	Sorting and assembly machinery component 50 homolog	SAMM50	24.6697	24.6619	24.5865	26.6895	26.8566	26.8443	2.1589	2.92336e-05	0.000672934
PNPLA6	Q8IY17-5;Q8IY17-2;Q8IY17-3;Q8IY17;Q8IY17-4	Q8IY17-5;Q8IY17-2;Q8IY17-3;Q8IY17;Q8IY17-4	Neuropathy target esterase	PNPLA6	24.6697	24.6619	24.5865	26.4435	26.956	26.9369	2.15765	0.00258683	0.00760567
TARS	P26639;P26639-2;D6RCA5;D6R9F8;D6RDJ6;D6RBR8	P26639;P26639-2	Threonine--tRNA ligase, cytoplasmic	TARS	29.3732	29.2553	28.9643	31.5391	31.1947	31.302	2.1449	0.000103345	0.00120346
LARP4	Q71RC2;Q71RC2-4;Q71RC2-6;Q71RC2-3;Q71RC2-5;Q71RC2-7;Q71RC2-2;Q6P4E2;Q96J85;X6RLN4;Q8TBL5;A0A087WTL9;F8W1I4;F8VY40;F8W1Z5;E5RHZ8	Q71RC2;Q71RC2-4;Q71RC2-6;Q71RC2-3;Q71RC2-5;Q71RC2-7;Q71RC2-2;Q6P4E2;Q96J85;X6RLN4	La-related protein 4	LARP4	29.7831	29.3866	29.6963	31.7355	31.8537	31.7317	2.14298	0.000683382	0.00331617
WDR59	H3BNY4;Q6PJI9-4;Q6PJI9-3;Q6PJI9;H3BMH3	H3BNY4;Q6PJI9-4;Q6PJI9-3;Q6PJI9;H3BMH3	WD repeat-containing protein 59	WDR59	24.6697	24.6619	24.5865	26.6659	26.8881	26.7775	2.14017	8.85101e-05	0.00112984
NUP205	Q92621;U3KPX2;U3KQ47;U3KQ97	Q92621	Nuclear pore complex protein Nup205	NUP205	29.0363	28.4061	28.8678	30.8257	30.6447	31.2487	2.13527	0.000603088	0.00306393
ASNS	P08243-2;P08243;F8WEJ5;P08243-3;C9JLN6;C9JM09;C9JT45;C9J057	P08243-2;P08243;F8WEJ5;P08243-3	Asparagine synthetase [glutamine-hydrolyzing]	ASNS	24.6697	24.6619	24.5865	27.0247	27.1036	25.9148	2.13303	0.0165182	0.0290273
RICTOR	Q6R327;Q6R327-3	Q6R327;Q6R327-3	Rapamycin-insensitive companion of mTOR	RICTOR	24.6697	24.6619	24.5865	25.8556	27.0024	27.146	2.13164	0.0188527	0.032208
UQCRH	P07919;A0A096LP55	P07919	Cytochrome b-c1 complex subunit 6, mitochondrial	UQCRH	27.5685	27.8948	27.6873	29.854	30.0204	29.6681	2.13143	5.50022e-05	0.000905269
SEC23A	F5H365;Q15436;Q15436-2;G3V4V1;G3V1W4;G3V3G5;G3V2R6;G3V5X8;G3V4Q2	F5H365;Q15436;Q15436-2	Protein transport protein Sec23A	SEC23A	24.6697	24.6619	24.5865	27.114	26.4861	26.6188	2.12585	0.00364249	0.0097653
SETD1A	O15047;C9J2Z9	O15047;C9J2Z9	Histone-lysine N-methyltransferase SETD1A	SETD1A	24.6697	24.6619	24.5865	26.5243	26.2796	27.2863	2.12314	0.0101807	0.0202283
AGPS	O00116;B8ZZ81	O00116	Alkyldihydroxyacetonephosphate synthase, peroxisomal	AGPS	26.0847	26.0682	26.083	27.934	27.9115	28.634	2.12197	0.00635248	0.0144264
DYNLL2	Q96FJ2	Q96FJ2	Dynein light chain 2, cytoplasmic	DYNLL2	24.6697	24.6619	24.5865	26.5221	26.9918	26.7242	2.11909	0.00157346	0.00561342
CELF1	G5EA30;Q92879-5;Q92879-2;Q92879-3;Q92879-6;Q92879;Q92879-4;E9PKA1;F5H4Y5;E9PQK4;E9PSH0;F5H0D8;E9PKU1	G5EA30;Q92879-5;Q92879-2;Q92879-3;Q92879-6;Q92879;Q92879-4;E9PKA1;F5H4Y5;E9PQK4;E9PSH0;F5H0D8;E9PKU1	CUGBP Elav-like family member 1	CELF1	24.6697	24.6619	24.5865	26.5366	27.0213	26.6678	2.11685	0.0018597	0.00615153
HSP90AA1	P07900;P07900-2;G3V2J8;Q14568;Q58FG0;Q58FG1	P07900;P07900-2	Heat shock protein HSP 90-alpha	HSP90AA1	29.499	28.9231	28.6733	31.1576	31.3233	31.0712	2.11349	0.00407682	0.0105832
HADHB	P55084-2;P55084;F5GZQ3;B5MD38;C9JEY0;C9JE81;C9K0M0	P55084-2;P55084;F5GZQ3;B5MD38	Trifunctional enzyme subunit beta, mitochondrial;3-ketoacyl-CoA thiolase	HADHB	27.0962	27.6566	27.2476	29.5241	29.3213	29.5409	2.11215	0.0010991	0.00449927
ADCK3	Q8NI60-3;Q8NI60;Q8NI60-4;Q8NI60-2	Q8NI60-3;Q8NI60	Chaperone activity of bc1 complex-like, mitochondrial	ADCK3	26.6895	27.1614	26.6188	28.2733	29.6014	28.6235	2.10303	0.0117043	0.0223382
GPN3	Q9UHW5;Q9UHW5-2;Q9UHW5-3;H0YHZ5	Q9UHW5;Q9UHW5-2;Q9UHW5-3;H0YHZ5	GPN-loop GTPase 3	GPN3	24.6697	24.6619	24.5865	26.3063	26.92	26.9174	2.10212	0.00433387	0.0110351
PPP2R5D	E9PFR3;Q14738-3;Q14738-2;Q14738;H0Y8C4;H0YJ35;H7C5Q9;G3V2U3	E9PFR3;Q14738-3;Q14738-2;Q14738;H0Y8C4	Serine/threonine-protein phosphatase 2A 56 kDa regulatory subunit delta isoform	PPP2R5D	24.6697	25.7939	24.5865	27.4672	27.001	27.1852	2.10196	0.010276	0.0203796
CSTF2	E9PID8;E7EWR4;P33240-2;P33240;A0A0A0MT56;Q9H0L4	E9PID8;E7EWR4;P33240-2;P33240;A0A0A0MT56;Q9H0L4	Cleavage stimulation factor subunit 2;Cleavage stimulation factor subunit 2 tau variant	CSTF2;CSTF2T	24.6697	24.6619	24.5865	25.7268	27.3205	26.756	2.10111	0.0258717	0.0415118
TIMM50	Q3ZCQ8;Q3ZCQ8-2;Q3ZCQ8-3;M0R2F8;M0R0C3;M0R003;M0R1Y4;M0R2Q2;M0R047;M0QXC3;M0R2Z3;M0R303;M0R2D2	Q3ZCQ8;Q3ZCQ8-2;Q3ZCQ8-3;M0R2F8;M0R0C3;M0R003	Mitochondrial import inner membrane translocase subunit TIM50	TIMM50	28.955	29.2217	29.2829	31.2652	31.2588	31.2422	2.09537	0.00109807	0.00449927
FBXO5	Q9UKT4-2;Q9UKT4	Q9UKT4-2;Q9UKT4	F-box only protein 5	FBXO5	27.3621	27.084	27.7994	29.4076	29.6367	29.5682	2.09506	0.0027038	0.00782141
BTAF1	A0A0A0MTH9;O14981;O14981-2	A0A0A0MTH9;O14981;O14981-2	TATA-binding protein-associated factor 172	BTAF1	24.6697	25.899	25.7317	27.6744	27.5655	27.617	2.09335	0.0144765	0.0263382
PSMB2	P49721	P49721	Proteasome subunit beta type-2	PSMB2	24.6697	24.6619	24.5865	26.3805	26.6312	27.0949	2.09325	0.0046343	0.0116057
UBTF	E9PKP7;P17480-2	E9PKP7;P17480-2	Nucleolar transcription factor 1	UBTF	24.6697	24.6619	24.5865	26.5571	26.7914	26.8342	2.09274	0.000370842	0.0022815
ERLIN2	O94905;E5RHW4;E5RJ09;O94905-2;O94905-3	O94905;E5RHW4	Erlin-2	ERLIN2	29.8439	29.8638	29.9596	31.998	31.9585	31.9878	2.09155	3.85465e-05	0.000783942
IKBKAP	O95163;F5H2T0;H0YDF3	O95163;F5H2T0	Elongator complex protein 1	IKBKAP	28.3986	27.87	27.9808	30.156	30.2837	30.1324	2.09065	0.00168241	0.00573926
CCP110	O43303-2;O43303;I3L262	O43303-2;O43303	Centriolar coiled-coil protein of 110 kDa	CCP110	24.6697	24.6619	24.5865	26.7366	26.6776	26.7753	2.09056	3.77212e-07	0.00010037
PSMC5	P62195-2;P62195;J3QSA9;J3QQM1;J3KRP2;J3QLH6;J3QRW1;J3QSE0;J3QRR3	P62195-2;P62195;J3QSA9;J3QQM1;J3KRP2;J3QLH6	26S protease regulatory subunit 8	PSMC5	29.6217	29.1894	29.4223	31.3755	31.5693	31.563	2.08347	0.000344307	0.00222095
CKAP5	Q14008-2;Q14008;Q14008-3;H0YDX5;H0YCF6;H0YEK7	Q14008-2;Q14008;Q14008-3	Cytoskeleton-associated protein 5	CKAP5	24.6697	25.9422	26.1664	27.9115	27.8461	27.6364	2.07695	0.0191433	0.0325478
MLLT11	Q13015	Q13015	Protein AF1q	MLLT11	24.6697	24.6619	24.5865	25.817	26.5608	27.3601	2.07473	0.0242262	0.0394463
PCNT	O95613-2;O95613;H7C2A3	O95613-2;O95613	Pericentrin	PCNT	24.6697	24.6619	25.7347	26.6028	27.4884	27.325	2.07113	0.00538927	0.0128937
ZNHIT6	Q9NWK9;Q9NWK9-2	Q9NWK9;Q9NWK9-2	Box C/D snoRNA protein 1	ZNHIT6	28.8872	29.2908	29.457	31.3714	31.1301	31.389	2.07065	0.000896257	0.00395524
2020-09-02	B5MCX3;Q15019;Q15019-3;Q15019-2;H7C2Y0;C9JFT1;F8WB65;B5MD47;C9JZI2;C9IY94;C9IZU3;C9JQJ4;C9J938;C9JB25;C9J2Q4	B5MCX3;Q15019;Q15019-3;Q15019-2;H7C2Y0	Septin-2	2020-09-02	26.073	24.6619	24.5865	27.4304	27.2676	27.3505	2.06982	0.0211585	0.0352605
TUFM	P49411;H3BNU3	P49411	Elongation factor Tu, mitochondrial	TUFM	33.0454	32.9038	33.1634	35.0746	35.1608	35.0828	2.06519	0.000197275	0.00163113
SEC24C	G5EA31;P53992	G5EA31;P53992	Protein transport protein Sec24C	SEC24C	24.6697	24.6619	24.5865	27.0369	25.8484	26.9539	2.06477	0.017561	0.0304244
DUSP1	P28562	P28562	Dual specificity protein phosphatase 1	DUSP1	24.6697	24.6619	24.5865	27.1657	26.9013	25.6301	2.06355	0.0275646	0.0435281
CUL1	A0A0C4DGX4;Q13616	A0A0C4DGX4;Q13616	Cullin-1	CUL1	24.6697	26.0491	25.9655	27.87	27.3621	27.934	2.06043	0.0135	0.0249883
CDK5RAP1	Q96SZ6-6;Q96SZ6-3;Q96SZ6;Q96SZ6-2;Q96SZ6-5;Q96SZ6-4;H0Y721	Q96SZ6-6;Q96SZ6-3;Q96SZ6;Q96SZ6-2;Q96SZ6-5;Q96SZ6-4	CDK5 regulatory subunit-associated protein 1	CDK5RAP1	24.6697	26.1426	26.5097	27.7386	28.0978	28.1926	2.05888	0.0253513	0.0408996
PSMC2	P35998;P35998-2;C9JLS9	P35998;P35998-2	26S protease regulatory subunit 7	PSMC2	29.8513	30.0393	29.5171	31.8976	31.6961	32.015	2.05706	0.000435627	0.00254288
CREBBP	Q92793;Q92793-2;I3L466;I3L3I5;I3L0Q1	Q92793;Q92793-2	CREB-binding protein	CREBBP	27.5284	27.0068	26.9961	29.5629	29.2674	28.8508	2.05675	0.000907604	0.00398622
DIS3	Q9Y2L1;G3V1J5;Q9Y2L1-2;F2Z2C0	Q9Y2L1;G3V1J5;Q9Y2L1-2;F2Z2C0	Exosome complex exonuclease RRP44	DIS3	29.9473	30.3173	29.7568	32.0287	32.1232	32.0632	2.04604	0.00262438	0.00764566
G3BP1	Q13283;E5RIZ6;E5RI46;E5RIF8;E5RH42;E5RJU8;Q13283-2;E5RH00	Q13283	Ras GTPase-activating protein-binding protein 1	G3BP1	29.8939	29.6922	29.9424	31.9561	31.8406	31.8488	2.036	0.000101615	0.00119695
SFXN4	Q6P4A7;Q6P4A7-2;Q6P4A7-3;B1AMV8;B1AMV7	Q6P4A7;Q6P4A7-2	Sideroflexin-4	SFXN4	28.5337	28.4539	28.8649	30.9866	30.5912	30.3226	2.03073	0.000902033	0.00396721
ARHGEF2	V9GYM8;Q92974-3;Q92974-2;Q92974;Q5VY93;V9GZ14;V9GYF5;V9GYG5;V9GYF0	V9GYM8;Q92974-3;Q92974-2;Q92974	Rho guanine nucleotide exchange factor 2	ARHGEF2	27.9599	27.6696	27.2078	29.4652	29.7061	29.8147	2.02442	0.00210187	0.00663169
ZNF865	P0CJ78	P0CJ78	Zinc finger protein 865	ZNF865	24.6697	24.6619	24.5865	26.9293	25.9409	26.9149	2.02302	0.0130999	0.0244014
CTBP2	Q5SQP8;P56545;P56545-2	Q5SQP8;P56545;P56545-2	C-terminal-binding protein 2	CTBP2	27.5106	27.0369	27.682	29.5848	29.3866	29.3866	2.02106	0.00234061	0.00714137
SYNCRIP	O60506;O60506-2	O60506;O60506-2	Heterogeneous nuclear ribonucleoprotein Q	SYNCRIP	32.7038	32.7802	32.7108	34.4505	34.8591	34.8926	2.01556	0.00204188	0.00649375
CHD4	F5GWX5;A0A0C4DGG9;Q14839;Q14839-2;K7EMY3;F5H6N4;F2Z2R5;I3L229;H7C3H7;H7C0J3	F5GWX5;A0A0C4DGG9;Q14839;Q14839-2	Chromodomain-helicase-DNA-binding protein 4	CHD4	31.5771	31.5568	31.5076	33.4884	33.6267	33.5694	2.01518	1.27977e-05	0.000426436
LRRC59	Q96AG4;I3L223	Q96AG4	Leucine-rich repeat-containing protein 59	LRRC59	25.9122	24.6619	24.5865	27.2049	27.0519	27.3425	2.014	0.016895	0.0294785
NDUFA9	Q16795;F5H0J3;F5GY40	Q16795	NADH dehydrogenase [ubiquinone] 1 alpha subcomplex subunit 9, mitochondrial	NDUFA9	27.3304	26.0086	27.0679	29.0254	28.8273	28.8894	2.01156	0.0162263	0.0286405
ANKRD52	Q8NB46	Q8NB46	Serine/threonine-protein phosphatase 6 regulatory ankyrin repeat subunit C	ANKRD52	24.6697	26.234	24.5865	27.7113	27.2436	27.1413	2.00954	0.0216965	0.0360067
TTC27	Q6P3X3;H7C3A3	Q6P3X3	Tetratricopeptide repeat protein 27	TTC27	24.6697	24.6619	24.5865	26.2753	26.5658	27.0047	2.0069	0.00520402	0.0125692
ARHGEF1	M0QZR4;Q92888-2;Q92888;Q92888-3;M0QYC1;Q92888-4;M0QYS3;M0R2C7;M0QZH8	M0QZR4;Q92888-2;Q92888;Q92888-3;M0QYC1;Q92888-4;M0QYS3	Rho guanine nucleotide exchange factor 1	ARHGEF1	26.8012	26.7465	26.9732	29.0135	28.8569	28.6471	2.00335	0.000128844	0.00133571
PKN3	Q6P5Z2	Q6P5Z2	Serine/threonine-protein kinase N3	PKN3	26.7775	26.5571	27.0247	28.896	28.8894	28.6025	2.00321	0.000231826	0.00180542
RAD21	O60216;E5RJW1;E5RJK5;E5RFV8;E5RIN7;E5RG18;E5RI01;E5RFZ5	O60216	Double-strand-break repair protein rad21 homolog	RAD21	27.8844	28.3231	28.1208	30.1728	30.065	30.1233	2.00051	0.00127738	0.0048905
AUP1	Q9Y679-3;Q9Y679-2;Q9Y679	Q9Y679-3;Q9Y679-2;Q9Y679	Ancient ubiquitous protein 1	AUP1	24.6697	26.4666	26.2879	28.3547	27.7591	27.8072	1.99968	0.025647	0.0412132
EMILIN3	Q9NT22;Q9NT22-2	Q9NT22	EMILIN-3	EMILIN3	26.083	27.2151	26.1586	28.4704	28.6373	28.6266	1.99605	0.0135076	0.0249883
FKBP8	Q14318;Q14318-2;U3KQ64;A0A0A0MTJ1;Q14318-3;U3KQI1;M0R2K9	Q14318;Q14318-2;U3KQ64;A0A0A0MTJ1;Q14318-3	Peptidyl-prolyl cis-trans isomerase FKBP8	FKBP8	26.6171	26.9834	26.966	28.7553	28.8678	28.9473	1.99384	0.000421026	0.00248491
CDC7	O00311;B1AMW7	O00311	Cell division cycle 7-related protein kinase	CDC7	27.7584	26.9682	27.8028	29.3213	29.7831	29.5018	1.99079	0.0036735	0.00980844
SMC6	Q96SB8;Q96SB8-2;C9JMN1	Q96SB8;Q96SB8-2	Structural maintenance of chromosomes protein 6	SMC6	24.6697	24.6619	24.5865	26.4307	26.5269	26.8881	1.98915	0.00191912	0.00622416
NCOR2	H7C1Y3;H0YGK8;C9J330;C9JQE8;C9JE98;C9J0Q5;C9JFD3;Q9Y618-5;Q9Y618-4;Q9Y618-3;Q9Y618	H7C1Y3;H0YGK8;C9J330;C9JQE8;C9JE98;C9J0Q5;C9JFD3;Q9Y618-5;Q9Y618-4;Q9Y618-3;Q9Y618	Nuclear receptor corepressor 2	NCOR2	24.6697	24.6619	24.5865	26.8664	26.1586	26.7576	1.98621	0.00576711	0.0135003
TRIM32	Q13049;Q5JVY0	Q13049;Q5JVY0	E3 ubiquitin-protein ligase TRIM32	TRIM32	24.6697	26.2656	26.3491	28.0192	27.9008	27.8378	1.98332	0.0286396	0.0449147
CTNND1	C9JZR2;O60716-8;O60716-7;O60716-5;O60716-3;O60716-6;O60716-4;O60716-2;O60716;O60716-24;O60716-23;O60716-21;O60716-19;O60716-22;O60716-20;O60716-16;O60716-18;O60716-15;O60716-17;O60716-13;O60716-11;O60716-14;O60716-12;O60716-10;O60716-9;O60716-32;O60716-31;O60716-29;O60716-27;O60716-30;O60716-28;O60716-26;O60716-25;E9PRE2;E9PKY0;H0YC95;E9PKL1	C9JZR2;O60716-8;O60716-7;O60716-5;O60716-3;O60716-6;O60716-4;O60716-2;O60716;O60716-24;O60716-23;O60716-21;O60716-19;O60716-22;O60716-20;O60716-16;O60716-18;O60716-15;O60716-17;O60716-13;O60716-11;O60716-14;O60716-12;O60716-10;O60716-9;O60716-32;O60716-31;O60716-29;O60716-27;O60716-30;O60716-28;O60716-26;O60716-25	Catenin delta-1	CTNND1	28.6446	28.896	28.9413	30.8295	30.7321	30.8572	1.97417	0.000289391	0.00203083
SART3	Q15020-4;Q15020;H0YHU8;F8VV04;Q15020-2	Q15020-4;Q15020;H0YHU8;F8VV04;Q15020-2	Squamous cell carcinoma antigen recognized by T-cells 3	SART3	24.6697	24.6619	24.5865	26.5306	26.6087	26.6895	1.97119	1.23312e-05	0.000426436
EPB41L2	E9PHY5;O43491;O43491-3;O43491-4;E9PII3;E9PK52;O43491-2;I6L9B1;H0Y5B0;Q6R5J7;E9PQD2;Q6ZSX4;E9PPC9;J3KT37;E9PRG1;E9PIG0;E9PN54;Q4VXN0;E9PMV8;A0A0D9SG07;A0A0C4DH22;Q9H4G0-4;Q9H4G0-3;Q9H4G0-2;Q9H4G0	E9PHY5;O43491;O43491-3;O43491-4;E9PII3;E9PK52;O43491-2;I6L9B1	Band 4.1-like protein 2	EPB41L2	28.3311	29.1903	28.1768	30.7516	30.5659	30.4927	1.96897	0.00921174	0.0188425
OPA1	E5KLK1;E5KLJ6;E5KLJ9;E5KLJ5;O60313;O60313-2	E5KLK1;E5KLJ6;E5KLJ9;E5KLJ5;O60313;O60313-2	Dynamin-like 120 kDa protein, mitochondrial;Dynamin-like 120 kDa protein, form S1	OPA1	24.6697	25.9014	24.5865	26.89	27.2863	27.25	1.96631	0.0152879	0.0273469
PSMC6	A0A087X2I1;P62333;H0YJC0;H0YJS8;H0YJX2;H0YJE9;H0YJT1	A0A087X2I1;P62333	26S protease regulatory subunit 10B	PSMC6	28.5521	28.3986	28.4661	30.4452	30.4353	30.4108	1.95686	0.000141453	0.00138886
SLC1A5	Q15758;M0QXM4;Q15758-3;Q15758-2;M0QX44	Q15758;M0QXM4;Q15758-3;Q15758-2	Neutral amino acid transporter B(0)	SLC1A5	26.3605	26.1045	26.7992	28.4282	28.3358	28.4518	1.95578	0.00435577	0.0110821
WEE1	E9PRU3;P30291-2;P30291;E9PQ51	E9PRU3;P30291-2;P30291;E9PQ51	Wee1-like protein kinase	WEE1	24.6697	24.6619	24.5865	26.756	26.5759	26.4323	1.9543	0.000596209	0.00304591
KIF13B	E7ERX9;Q9NQT8	E7ERX9;Q9NQT8	Kinesin-like protein KIF13B	KIF13B	26.1818	24.6619	24.5865	27.3469	27.25	27.2927	1.95208	0.0266092	0.042418
MCM7	P33993;P33993-3;P33993-2;C9J8M6	P33993;P33993-3	DNA replication licensing factor MCM7	MCM7	31.5344	31.5126	31.6148	33.4672	33.5431	33.5071	1.95152	1.38237e-06	0.000176827
GEMIN4	I3L2C7;P57678;I3L4A4;I3L399;E7EN12;I3L4M4;I3L1J7	I3L2C7;P57678	Gem-associated protein 4	GEMIN4	27.8028	28.2061	28.3732	30.0991	29.9868	30.1892	1.94737	0.00185413	0.00614134
NUP93	Q8N1F7;H3BVG0;Q8N1F7-2;H3BM93;H3BRI8;H3BNN5;H3BV11;H3BPA9;H3BMX0;H3BP95;H3BRD9;H3BV15;H3BVE2;H3BNG7	Q8N1F7;H3BVG0;Q8N1F7-2	Nuclear pore complex protein Nup93	NUP93	30.4927	30.2543	30.1892	32.1377	32.3232	32.3264	1.94703	7.60428e-05	0.0010511
IPO4	Q8TEX9;Q8TEX9-2;H0YN14;H0YLV0;H0YL92;H0YK93;H0YKG5;H0YN07;H0YMR4	Q8TEX9;Q8TEX9-2;H0YN14	Importin-4	IPO4	26.7637	26.9961	27.411	28.6025	29.2089	29.1903	1.94449	0.00106351	0.0044047
AIP	O00170	O00170	AH receptor-interacting protein	AIP	24.6697	24.6619	24.5865	26.9149	26.5393	26.2048	1.94231	0.00516355	0.0124998
ATP5A1	P25705;P25705-2;P25705-3;K7EK77;K7ERX7;K7ENJ4;K7EJP1;K7EQH4;K7ESA0	P25705;P25705-2;P25705-3;K7EK77	ATP synthase subunit alpha, mitochondrial	ATP5A1	32.4229	32.261	32.3336	34.1826	34.2816	34.3781	1.94228	8.09559e-06	0.00035244
RIOK3	B4E1Q4;O14730;O14730-2;J3QQL5;J3QLP4	B4E1Q4;O14730;O14730-2	Serine/threonine-protein kinase RIO3	RIOK3	28.9953	28.9354	28.6021	30.8635	30.6568	30.8599	1.94224	0.000317414	0.0021292
CALU	O43852-2;O43852-4;O43852-8;O43852-7	O43852-2;O43852-4;O43852-8	Calumenin	CALU	24.6697	24.6619	24.5865	26.1546	26.9369	26.5478	1.94172	0.00640996	0.0145156
PIK3R4	Q99570;D6RJ98	Q99570	Phosphoinositide 3-kinase regulatory subunit 4	PIK3R4	26.234	26.2846	26.2137	28.1678	28.0305	28.3231	1.93439	0.000559461	0.00294293
RACK1	P63244;J3KPE3;H0YAF8;D6RHH4;D6RAC2;H0Y8W2;D6R9Z1;H0YAM7;D6R9L0;D6RFX4;D6REE5;D6RAU2;E9PD14;D6RFZ9;D6RBD0;D6RF23;H0Y8R5;D6RGK8;D6R909;H0Y9P0;D6RHJ5;D6RDI0	P63244;J3KPE3;H0YAF8;D6RHH4;D6RAC2;H0Y8W2;D6R9Z1;H0YAM7;D6R9L0;D6RFX4;D6REE5	Guanine nucleotide-binding protein subunit beta-2-like 1;Guanine nucleotide-binding protein subunit beta-2-like 1, N-terminally processed	GNB2L1	31.9561	32.1829	31.8537	34.0395	33.9242	33.836	1.93145	0.000126183	0.00132701
FAM83H	Q6ZRV2;J3KPS2	Q6ZRV2;J3KPS2	Protein FAM83H	FAM83H	27.6589	28.7029	28.0063	30.3237	30.0235	29.9771	1.92675	0.00740624	0.0161112
RARS	P54136;P54136-2;E5RJM9;E5RH09;E5RI24	P54136;P54136-2	Arginine--tRNA ligase, cytoplasmic	RARS	28.8945	28.9503	29.0835	30.9012	30.9655	30.8257	1.92029	1.14351e-05	0.000424562
POLR2A	A0A0C4DGZ0;P24928;A0A087WWE2;P24928-2	A0A0C4DGZ0;P24928;A0A087WWE2	DNA-directed RNA polymerase II subunit RPB1	POLR2A	29.8317	29.8996	29.6443	31.7568	31.6838	31.6961	1.91676	0.000362414	0.00226182
CCT4	P50991;P50991-2	P50991;P50991-2	T-complex protein 1 subunit delta	CCT4	30.3932	29.8756	30.229	31.9878	32.0242	32.261	1.91449	0.000648606	0.00320588
MCM3	P25205;P25205-2;J3KQ69;Q7Z6P5	P25205;P25205-2;J3KQ69	DNA replication licensing factor MCM3	MCM3	31.5495	31.563	31.7973	33.4453	33.6054	33.6054	1.91283	5.30236e-05	0.000881793
YTHDF1	Q9BYJ9	Q9BYJ9	YTH domain-containing family protein 1	YTHDF1	27.5427	27.9218	27.3959	29.8317	29.2934	29.4695	1.91174	0.000507539	0.00277978
CBWD2	C9J3G2;Q9BRT8-3;Q9BRT8;Q8IUF1;A0A087X140;Q9BRT8-2;A0A087WWG3;A0A0A6YYH9;Q5RIB0;A0A0A0MRU4;Q5RIA9-3;Q5JTY5-2;Q5RIA9;Q5JTY5;H0Y5V3;Q4V339;F2Z2T4;A0A0B4J2F1;A6NM15;A0A087WTC0;Q5RIB3;H0Y857;F8WEG4;A0A087WZQ3;F8WEU0;Q5RIA9-2;Q9BRT8-4;A0A0B4J1T6;Q5RIB5;Q5JTY2;Q6NVZ8;A0A0B4J2E3;E7EUZ7;A0A087WYD2;A0A087X1C0	C9J3G2;Q9BRT8-3;Q9BRT8;Q8IUF1;A0A087X140;Q9BRT8-2;A0A087WWG3;A0A0A6YYH9;Q5RIB0;A0A0A0MRU4;Q5RIA9-3;Q5JTY5-2;Q5RIA9;Q5JTY5;H0Y5V3;Q4V339;F2Z2T4;A0A0B4J2F1;A6NM15	COBW domain-containing protein 1;COBW domain-containing protein 2;COBW domain-containing protein 5;COBW domain-containing protein 3;COBW domain-containing protein 6;Putative COBW domain-containing protein 7	CBWD2;CBWD1;CBWD5;CBWD3;CBWD7;CBWD6	26.7292	26.9174	27.6326	28.9289	29.2301	28.9897	1.90773	0.0061928	0.0142052
COPG2	Q9UBF2;Q9UBF2-2	Q9UBF2;Q9UBF2-2	Coatomer subunit gamma-2	COPG2	27.3116	26.92	26.8314	29.0568	28.5709	29.1192	1.8991	0.000633969	0.00317675
TMEM33	P57088;D6RAA6;H0Y8N0;J3KN43;D6RBY2	P57088;D6RAA6;H0Y8N0	Transmembrane protein 33	TMEM33	28.634	28.6568	28.6413	30.7147	30.5337	30.3503	1.89652	0.0014933	0.00543842
TRIM33	E7EN20;Q9UPN9-2;Q9UPN9;H0Y612	E7EN20;Q9UPN9-2;Q9UPN9;H0Y612	E3 ubiquitin-protein ligase TRIM33	TRIM33	24.6697	26.2137	24.5865	27.0186	27.4984	27.2151	1.89188	0.0253267	0.0408839
ATP2A2	P16615;P16615-5;P16615-2;P16615-3;P16615-4;H7C5W9;O14983-2;O14983;O14983-3;Q93084-4;Q93084-2;Q93084-3;Q93084-7;Q93084;Q93084-6;Q93084-5;J3QSY6;A0A0C4DH86;H3BVB2;H3BTW4	P16615;P16615-5;P16615-2;P16615-3;P16615-4;H7C5W9	Sarcoplasmic/endoplasmic reticulum calcium ATPase 2	ATP2A2	29.1882	29.2869	29.3213	30.9077	31.2239	31.3123	1.89158	0.00102549	0.00431977
CRTC2	Q53ET0;Q5T4K5;H0YDQ8	Q53ET0;Q5T4K5;H0YDQ8	CREB-regulated transcription coactivator 2	CRTC2	24.6697	24.6619	24.5865	26.6678	26.8371	25.9278	1.88832	0.0107483	0.0210463
LRRC1	Q9BTT6;Q9BTT6-2;Q5T0G3	Q9BTT6;Q9BTT6-2	Leucine-rich repeat-containing protein 1	LRRC1	24.6697	24.6619	25.7051	27.4714	26.1334	27.0424	1.8823	0.0120973	0.0228832
ZNF148	Q9UQR1;A0A0A0MTF7;C9K0U4;C9J6Y6;C9JRX0;G5E9X2;Q9UQR1-2	Q9UQR1;A0A0A0MTF7	Zinc finger protein 148	ZNF148	27.1768	27.6462	28.0558	29.6818	29.6891	29.2089	1.87307	0.0028021	0.00803871
AMOT	Q4VCS5;A6NP16;E7ERM3;Q4VCS5-2;Q8IY63-2;Q8IY63	Q4VCS5;A6NP16;E7ERM3;Q4VCS5-2	Angiomotin	AMOT	28.0814	27.8211	26.7145	29.6068	29.5881	29.3075	1.85841	0.0184829	0.0317461
ADSS	P30520	P30520	Adenylosuccinate synthetase isozyme 2	ADSS	24.6697	24.6619	24.5865	26.261	26.5906	26.6028	1.8534	0.00120849	0.00475796
VCPIP1	Q96JH7	Q96JH7	Deubiquitinating protein VCIP135	VCPIP1	24.6697	24.6619	24.5865	26.8859	25.9175	26.4967	1.84672	0.0114488	0.021968
TXNDC5	Q8NBS9-2;Q8NBS9	Q8NBS9-2;Q8NBS9	Thioredoxin domain-containing protein 5	TXNDC5	24.6697	24.6619	24.5865	26.0119	26.8087	26.503	1.8377	0.00761478	0.0163731
LDB1	Q86U70-3;Q86U70-2;Q86U70;H0YA09;E9PFI4;G5E9Y7;O43679-2;O43679-3;O43679	Q86U70-3;Q86U70-2;Q86U70;H0YA09;E9PFI4;G5E9Y7;O43679-2;O43679-3;O43679	LIM domain-binding protein 1;LIM domain-binding protein 2	LDB1;LDB2	24.6697	24.6619	24.5865	25.9519	26.5372	26.812	1.83661	0.00924978	0.018884
NTPCR	Q9BSD7;Q5TDF0	Q9BSD7;Q5TDF0	Cancer-related nucleoside-triphosphatase	NTPCR	30.3342	29.9121	30.2602	31.9798	32.1018	31.9603	1.83512	0.00116293	0.00465317
EIF4A1	P60842;E7EQG2;Q14240;Q14240-2	P60842;E7EQG2;Q14240;Q14240-2	Eukaryotic initiation factor 4A-I;Eukaryotic initiation factor 4A-II	EIF4A1;EIF4A2	30.8766	30.7752	30.9613	32.6341	32.7391	32.7391	1.83191	1.65351e-05	0.0004937
NEK9	Q8TD19;G3V459	Q8TD19	Serine/threonine-protein kinase Nek9	NEK9	24.6697	25.894	25.7643	27.426	27.2939	27.3829	1.83183	0.018602	0.0318655
COPG1	Q9Y678;H0Y8X7	Q9Y678	Coatomer subunit gamma-1	COPG1	27.386	27.0024	27.3572	29.0914	29.0914	29.0816	1.82938	0.00222186	0.00688109
LETMD1	F8VP71;F8VVQ3;F8VZA2;Q6P1Q0-4;Q6P1Q0-2;Q6P1Q0;Q6P1Q0-7;H0YIV5;H0YHF4;F8VR33;F8VS60;F8W1Z2;Q6P1Q0-5;F8W0R0	F8VP71;F8VVQ3;F8VZA2;Q6P1Q0-4;Q6P1Q0-2;Q6P1Q0;Q6P1Q0-7;H0YIV5;H0YHF4;F8VR33;F8VS60;F8W1Z2;Q6P1Q0-5	LETM1 domain-containing protein 1	LETMD1	24.6697	24.6619	25.7834	27.0777	27.133	26.6471	1.82745	0.0115479	0.0221191
NDUFV1	G3V0I5;P49821-2;P49821;B4DE93;E9PPS5;H0YE81;E9PLC6;E9PPR0;E9PQP1;E9PMX3	G3V0I5;P49821-2;P49821;B4DE93	NADH dehydrogenase [ubiquinone] flavoprotein 1, mitochondrial	NDUFV1	26.2535	24.6619	26.0503	27.5025	27.9161	27.4304	1.82632	0.0246374	0.0400341
IPO5	O00410-2;H0Y8C6;O00410;O00410-3;H0Y3V4;C9JZ53;C9JMV5;E7ETV3;O60518	O00410-2;H0Y8C6;O00410;O00410-3	Importin-5	IPO5	29.1915	28.8021	28.8421	30.7053	30.9042	30.7199	1.82322	0.000475823	0.00270339
SLC25A1	P53007;B4DP62	P53007;B4DP62	Tricarboxylate transport protein, mitochondrial	SLC25A1	29.5529	29.0493	29.3856	31.2239	31.1495	31.1194	1.82075	0.00244194	0.00733094
ZFR	Q96KR1;H0Y8W1	Q96KR1	Zinc finger RNA-binding protein	ZFR	32.1518	32.2235	32.1686	34.0036	34.0838	33.9072	1.81838	6.88737e-05	0.00101812
DNAJA1	P31689;P31689-2	P31689;P31689-2	DnaJ homolog subfamily A member 1	DNAJA1	33.56	33.5026	33.4801	35.2998	35.3541	35.3424	1.81763	7.44124e-07	0.000139764
C19orf25	K7EK56;Q9UFG5;Q9UFG5-2;K7ER12;K7EQW1;A0A087WUU5;K7ELZ1;E7EP72	K7EK56;Q9UFG5;Q9UFG5-2;K7ER12;K7EQW1;A0A087WUU5;K7ELZ1;E7EP72	UPF0449 protein C19orf25	C19orf25	24.6697	24.6619	25.6385	26.5523	27.0305	27.0141	1.81475	0.00756789	0.0163052
GAPVD1	F8W9S7;Q14C86-3;Q14C86-4;Q14C86-5;Q14C86-2;Q14C86;Q14C86-6;B0QZ65;A0A0A0MQV8;B4DGD8;H0Y4E7;H0Y7I9;C9IZ08	F8W9S7;Q14C86-3;Q14C86-4;Q14C86-5;Q14C86-2;Q14C86;Q14C86-6;B0QZ65;A0A0A0MQV8;B4DGD8;H0Y4E7;H0Y7I9;C9IZ08	GTPase-activating protein and VPS9 domain-containing protein 1	GAPVD1	24.6697	24.6619	24.5865	26.726	26.42	26.1521	1.81195	0.00362914	0.00973838
PSMD6	Q15008;Q15008-4;C9J7B7;Q15008-3;Q15008-2;H7C531;C9J0E9	Q15008;Q15008-4;C9J7B7;Q15008-3;Q15008-2	26S proteasome non-ATPase regulatory subunit 6	PSMD6	27.7317	27.862	27.9599	29.642	29.7773	29.5529	1.80616	2.06363e-05	0.000558405
POLR2B	C9J2Y9;P30876;C9J4M6;C9JMN3;C9JZW8	C9J2Y9;P30876;C9J4M6	DNA-directed RNA polymerase;DNA-directed RNA polymerase II subunit RPB2	POLR2B	30.7688	30.5912	30.717	32.4132	32.5662	32.5162	1.80571	7.9589e-06	0.00035244
CLTC	A0A087WVQ6;Q00610-2;Q00610;A0A087WX41;P53675-2;P53675;J3KS13;J3KSQ2;J3QL20;F5H5N6;K7EJJ5	A0A087WVQ6;Q00610-2;Q00610	Clathrin heavy chain 1	CLTC	30.2064	30.2271	30.1064	31.9932	31.9098	32.052	1.80526	2.95828e-06	0.000236145
YME1L1	Q96TA2-3;Q96TA2-2;Q96TA2;Q96I63;R4GNA5;Q5T8D1;Q5T8D2	Q96TA2-3;Q96TA2-2;Q96TA2;Q96I63;R4GNA5	ATP-dependent zinc metalloprotease YME1L1	YME1L1	29.6681	29.2244	29.3075	31.2903	31.1194	31.2392	1.80486	0.00118963	0.00473036
COMT	P21964-2;P21964;E7EMS6	P21964-2;P21964;E7EMS6	Catechol O-methyltransferase	COMT	24.6697	24.6619	24.5865	25.996	26.6705	26.5759	1.80356	0.00638858	0.0144774
PSMB4	P28070	P28070	Proteasome subunit beta type-4	PSMB4	26.8817	27.2277	27.34	29.0493	29.0884	28.7298	1.80193	0.000322912	0.00214386
ADNP	Q9H2P0;E9PQK8	Q9H2P0	Activity-dependent neuroprotector homeobox protein	ADNP	31.9443	31.9749	31.998	33.6877	33.836	33.7901	1.80006	7.83597e-05	0.00107383
UFD1L	C9J6N9;Q92890-3;Q92890;Q92890-1;C9JNP9;C9IZG3	C9J6N9;Q92890-3;Q92890;Q92890-1;C9JNP9;C9IZG3	Ubiquitin fusion degradation protein 1 homolog	UFD1L	24.6697	24.6619	24.5865	26.5538	26.4802	26.2656	1.79848	0.000539437	0.0028803
YTHDF2	Q9Y5A9;A0A087WXZ3;Q9Y5A9-2;S4R3J8;S4R3V3;Q9BYJ9-2	Q9Y5A9;A0A087WXZ3;Q9Y5A9-2	YTH domain-containing family protein 2	YTHDF2	32.0287	32.0242	32.015	33.9593	33.7102	33.7735	1.79562	0.000844926	0.00382674
ARFGEF2	Q9Y6D5;E5RIF2;Q9Y6D6;E5RHL7	Q9Y6D5;E5RIF2;Q9Y6D6;E5RHL7	Brefeldin A-inhibited guanine nucleotide-exchange protein 2;Brefeldin A-inhibited guanine nucleotide-exchange protein 1	ARFGEF2;ARFGEF1	24.6697	24.6619	24.5865	26.3943	26.4179	26.4802	1.79142	5.46312e-07	0.000118348
NDUFA5	Q16718;A0A087X1G1;H7BYD0;Q16718-2;F8WAS3;A0A087WXR5;C9IZN5	Q16718;A0A087X1G1;H7BYD0;Q16718-2;F8WAS3	NADH dehydrogenase [ubiquinone] 1 alpha subcomplex subunit 5	NDUFA5	28.2685	28.6193	28.2503	30.2904	30.2784	29.9424	1.78951	0.000210275	0.00169547
P4HA1	P13674-3;P13674-2;P13674	P13674-3;P13674-2;P13674	Prolyl 4-hydroxylase subunit alpha-1	P4HA1	27.2569	27.2783	27.3846	29.0394	29.1423	29.1061	1.78887	3.41932e-06	0.000237345
ADD1	A0A0A0MSR2;H0Y9H2;E7EV99;E7ENY0;P35611-5;P35611-2;P35611-6;P35611-4;P35611;P35611-3	A0A0A0MSR2;H0Y9H2;E7EV99;E7ENY0;P35611-5;P35611-2;P35611-6;P35611-4;P35611;P35611-3	Alpha-adducin	ADD1	24.6697	24.6619	24.5865	26.3012	26.4298	26.5269	1.78242	0.00015881	0.0014413
LDHA	P00338;P00338-4;P00338-3;P00338-5;P00338-2;F5GYU2;F5GXY2;F5H5J4;F5H6W8;F5GXH2;F5GZQ4;F5H8H6;F5GXC7;F5GWW2;F5GXU1;F5H5G7;F5H155;A0A087WUM2;G3XAP5;F5H245;Q6ZMR3;P07864	P00338;P00338-4;P00338-3;P00338-5;P00338-2;F5GYU2;F5GXY2;F5H5J4;F5H6W8;F5GXH2	L-lactate dehydrogenase A chain	LDHA	27.6982	27.6899	27.4131	29.3249	29.3937	29.4414	1.78113	0.00051083	0.00279295
SMC2	O95347;O95347-2;Q5T821;A0A0C4DGE5	O95347;O95347-2	Structural maintenance of chromosomes protein 2	SMC2	29.068	28.9656	29.0493	30.6302	30.881	30.9012	1.78095	0.00043106	0.00252083
ZNF579	Q8NAF0	Q8NAF0	Zinc finger protein 579	ZNF579	28.9742	29.3365	29.1513	31.0419	30.9332	30.8295	1.77589	0.000228219	0.00179123
NAF1	Q96HR8-2;Q96HR8;D6RIB3	Q96HR8-2;Q96HR8;D6RIB3	H/ACA ribonucleoprotein complex non-core subunit NAF1	NAF1;TMX1	24.6697	24.6619	24.5865	26.1586	26.2942	26.7145	1.76919	0.00390419	0.0102623
MCM9	Q9NXL9;D6RHY8;Q9NXL9-3;Q9NXL9-2;Q9NXL9-4	Q9NXL9;D6RHY8;Q9NXL9-3;Q9NXL9-2	DNA helicase MCM9	MCM9	24.6697	24.6619	24.5865	26.9344	26.0086	26.0678	1.76257	0.014438	0.0262831
ATP5B	P06576;H0YH81;F8W079;F8W0P7;H0YI37	P06576;H0YH81;F8W079	ATP synthase subunit beta, mitochondrial;ATP synthase subunit beta	ATP5B	30.5385	30.6095	30.4211	32.3191	32.2235	32.315	1.7614	3.37308e-05	0.00071326
MARK2	E7ETY4;E9PC69;Q7KZI7-10;Q7KZI7-13;Q7KZI7-7;Q7KZI7-2;Q7KZI7-15;Q7KZI7-5;Q7KZI7-16;Q7KZI7-4;Q7KZI7-9;Q7KZI7-12;Q7KZI7-14;Q7KZI7-3;Q7KZI7-6;Q7KZI7-11;Q7KZI7-8;Q7KZI7;A0A0A0MQR8;A0A0A0MSZ1;A0A0A0MT23;J3KNR0;B4DIB3;A0A087X0I6;Q9P0L2-2;P27448-6;P27448-3;P27448-4;P27448-2;P27448;Q9P0L2-3;P27448-7;Q9P0L2;K7EN95;Q6IPE9;H0YIY6;A0A0A0MST9;P27448-8;Q96L34-2;Q96L34	E7ETY4;E9PC69;Q7KZI7-10;Q7KZI7-13;Q7KZI7-7;Q7KZI7-2;Q7KZI7-15;Q7KZI7-5;Q7KZI7-16;Q7KZI7-4;Q7KZI7-9;Q7KZI7-12;Q7KZI7-14;Q7KZI7-3;Q7KZI7-6;Q7KZI7-11;Q7KZI7-8;Q7KZI7;A0A0A0MQR8;A0A0A0MSZ1;A0A0A0MT23;J3KNR0;B4DIB3;A0A087X0I6;Q9P0L2-2;P27448-6;P27448-3;P27448-4;P27448-2;P27448;Q9P0L2-3;P27448-7;Q9P0L2	Serine/threonine-protein kinase MARK2;Serine/threonine-protein kinase MARK1;MAP/microtubule affinity-regulating kinase 3	MARK2;MARK3;MARK1	24.6697	25.8675	24.5865	27.084	26.3605	27.2049	1.76023	0.0133232	0.0247045
SP3	H0Y6K5;H0Y7L6;Q02447-4;Q02447-3;Q02447-5;Q02447-6;Q02447-2;Q02447	H0Y6K5;H0Y7L6;Q02447-4;Q02447-3;Q02447-5;Q02447-6;Q02447-2;Q02447	Transcription factor Sp3	SP3	24.6697	24.6619	24.5865	26.1647	26.6491	26.3375	1.75801	0.00261776	0.00764043
MAP7	Q14244;Q14244-6;Q14244-7;A0A087WZ40;Q14244-3;Q14244-5;Q14244-2;Q14244-4	Q14244;Q14244-6;Q14244-7;A0A087WZ40;Q14244-3;Q14244-5;Q14244-2;Q14244-4	Ensconsin	MAP7	29.9631	30.0566	29.9727	31.8921	31.4173	31.8871	1.75058	0.00329769	0.00903047
ALG1	Q9BT22;K7EID2;K7EPU3;Q9BT22-2	Q9BT22;K7EID2;K7EPU3;Q9BT22-2	Chitobiosyldiphosphodolichol beta-mannosyltransferase	ALG1	24.6697	24.6619	24.5865	26.3527	26.4152	26.3943	1.74779	1.28421e-06	0.000176827
NDUFV2	E7EPT4;P19404	E7EPT4;P19404	NADH dehydrogenase [ubiquinone] flavoprotein 2, mitochondrial	NDUFV2	26.728	26.7992	26.7827	28.7081	28.4616	28.3503	1.74425	0.00135474	0.00509504
BCCIP	Q9P287-4;Q9P287-3;Q9P287;Q9P287-2	Q9P287-4;Q9P287-3;Q9P287;Q9P287-2	BRCA2 and CDKN1A-interacting protein	BCCIP	24.6697	26.2164	26.1168	27.985	26.9149	27.5811	1.74074	0.0229763	0.0376995
PDZD11	Q5EBL8;Q5EBL8-2	Q5EBL8;Q5EBL8-2	PDZ domain-containing protein 11	PDZD11	24.6697	24.6619	24.5865	26.2311	26.7806	26.0086	1.73777	0.00834095	0.0175257
MAPKAP1	B1AMB1;B1AMB2;Q9BPZ7-5;Q9BPZ7-6;Q9BPZ7-3;Q9BPZ7-2;Q9BPZ7	B1AMB1;B1AMB2;Q9BPZ7-5;Q9BPZ7-6;Q9BPZ7-3;Q9BPZ7-2;Q9BPZ7	Target of rapamycin complex 2 subunit MAPKAP1	MAPKAP1	24.6697	24.6619	24.5865	25.9877	26.3782	26.6827	1.73732	0.00621205	0.0142233
ADD3	A0A087WX08;Q9UEY8-2;Q9UEY8	A0A087WX08;Q9UEY8-2;Q9UEY8	Gamma-adducin	ADD3	24.6697	24.6619	25.946	26.7806	27.099	26.9885	1.73425	0.021575	0.0358423
CHORDC1	E9PIZ4;E9PSD5;E9PPQ5;Q9UHD1;Q9UHD1-2	E9PIZ4;E9PSD5;E9PPQ5;Q9UHD1;Q9UHD1-2	Cysteine and histidine-rich domain-containing protein 1	CHORDC1	24.6697	24.6619	24.5865	26.5658	26.261	26.2618	1.73032	0.00103553	0.00433347
PHB2	Q99623;J3KPX7;Q99623-2;F5GY37;F5GWA7;F5H3X6;F5H2D2;F5H0C5;U3KPZ5	Q99623;J3KPX7;Q99623-2;F5GY37;F5GWA7;F5H3X6	Prohibitin-2	PHB2	30.8714	30.8543	30.8766	32.7391	32.2346	32.7508	1.72658	0.00484933	0.0119659
PSMD1	Q99460-2;Q99460;A0A087WW66;H7C378;C9J9M4;F8WCE3;H7BZR6	Q99460-2;Q99460;A0A087WW66	26S proteasome non-ATPase regulatory subunit 1	PSMD1	27.1492	26.9993	27.386	28.8255	28.9094	28.9998	1.72631	0.000587429	0.00301689
SCOC	A0A0C4DGB0;Q9UIL1-3;Q9UIL1-2;Q9UIL1	A0A0C4DGB0;Q9UIL1-3;Q9UIL1-2;Q9UIL1	Short coiled-coil protein	SCOC	24.6697	24.6619	24.5865	25.5163	26.7292	26.5743	1.72446	0.0248521	0.0402806
ATP5SL	M0QZC4;K7EIV4;B4DFT4;Q9NW81-5;Q9NW81;Q9NW81-4;K7ESN5;M0R078;M0QZP7;Q9NW81-2;Q9NW81-6;Q9NW81-3	M0QZC4;K7EIV4;B4DFT4;Q9NW81-5;Q9NW81;Q9NW81-4;K7ESN5;M0R078;M0QZP7;Q9NW81-2;Q9NW81-6;Q9NW81-3	ATP synthase subunit s-like protein	DDHD2;ATP5SL	24.6697	24.6619	24.5865	26.5198	26.4128	26.1084	1.71742	0.00188836	0.00620486
VDAC3	Q9Y277;Q9Y277-2;E5RK27;E5RFP6;E5RJN6;E5RHZ6;E5RHE1	Q9Y277;Q9Y277-2;E5RK27;E5RFP6;E5RJN6;E5RHZ6	Voltage-dependent anion-selective channel protein 3	VDAC3	26.2258	27.1571	26.4307	28.6193	28.2635	28.2115	1.7143	0.00658407	0.0147841
NCAPD3	P42695;G3V1A9;E9PKK4;E9PJ63;E9PL84;E9PJM8;E9PR72;E9PL95	P42695;G3V1A9;E9PKK4	Condensin-2 complex subunit D3	NCAPD3	27.0916	27.1445	26.9242	28.8508	28.6764	28.7747	1.71262	2.797e-05	0.000661749
DCAF7	P61962;A0A087WWI6;P61962-2	P61962;A0A087WWI6	DDB1- and CUL4-associated factor 7	DCAF7	29.2674	29.2632	29.3971	30.9393	30.9925	31.1222	1.70948	1.18238e-05	0.000426436
ZNF644	Q9H582;Q9H582-2;A0A087WZL9;Q9H582-3	Q9H582;Q9H582-2;A0A087WZL9	Zinc finger protein 644	ZNF644	29.8926	29.6736	29.5368	31.6148	31.2805	31.329	1.7073	0.000157252	0.0014413
NXF1	E9PIN3;Q9UBU9;B4E227;Q9UBU9-2	E9PIN3;Q9UBU9;B4E227;Q9UBU9-2	Nuclear RNA export factor 1	NXF1	24.6697	24.6619	24.5865	25.5326	26.4832	26.7601	1.70678	0.0241074	0.0392929
COPB2	P35606-2;P35606;H0YAC7;D6R997;D6RBZ7;D6RCL6;D6RBG7;D6RBT6;H0Y938	P35606-2;P35606	Coatomer subunit beta	COPB2	30.1996	30.0509	30.2837	32.0257	31.9247	31.688	1.70506	0.000159995	0.0014413
TMEM263	Q8WUH6	Q8WUH6	Transmembrane protein 263	TMEM263	24.6697	24.6619	24.5865	26.496	26.4435	26.0445	1.70178	0.00284507	0.008111
MOGS	Q13724-2;Q13724;C9J8D4	Q13724-2;Q13724;C9J8D4	Mannosyl-oligosaccharide glucosidase	MOGS	24.6697	24.6619	26.1966	27.0047	27.1676	27.0386	1.70145	0.0321069	0.0492634
CC2D1A	Q6P1N0;Q6P1N0-2;K7EMP1;K7EJY5	Q6P1N0;Q6P1N0-2;K7EMP1	Coiled-coil and C2 domain-containing protein 1A	CC2D1A	29.0568	28.8629	28.7144	30.7545	30.5463	30.4353	1.69995	0.000121085	0.00130616
TARS2	Q9BW92;U3KQG0;Q9BW92-2;F6S7Q7;U3KQ50;Q5T5E9	Q9BW92;U3KQG0;Q9BW92-2;F6S7Q7	Threonine--tRNA ligase, mitochondrial	TARS2	26.422	27.1846	26.2591	28.7402	28.2007	28.1047	1.69574	0.00513088	0.0124301
CCDC22	O60826	O60826	Coiled-coil domain-containing protein 22	CCDC22	24.6697	24.6619	24.5865	26.4496	26.3757	26.1426	1.68862	0.000800536	0.00369325
TCP1	P17987;E7ERF2;E7EQR6;F5H282;F5GZ03;F5H136;F5H676;F5H726;F5GZI8;F5GYL4;F5H7Y1	P17987;E7ERF2;E7EQR6;F5H282	T-complex protein 1 subunit alpha	TCP1	31.9626	31.6961	31.8976	33.5305	33.5165	33.5842	1.68755	0.000647115	0.00320588
MLLT4	Q5TIG5;A8MQ02;J3KN01;P55196-2;P55196-6;P55196-3;P55196-1;P55196;P55196-5;H0YA98;H0Y7R8	Q5TIG5;A8MQ02;J3KN01;P55196-2;P55196-6;P55196-3;P55196-1;P55196;P55196-5	Afadin	MLLT4	24.6697	24.6619	24.5865	26.7697	26.0142	26.0678	1.68704	0.0100948	0.0201078
COG1	A0A087WVI0;E9PBL8;Q8WTW3	A0A087WVI0;E9PBL8;Q8WTW3	Conserved oligomeric Golgi complex subunit 1	ADCK1;COG1	24.6697	24.6619	24.5865	26.6312	25.9877	26.2895	1.68692	0.0055158	0.0130749
DNAJA3	Q96EY1;Q96EY1-2;Q96EY1-3;I3L1T6	Q96EY1;Q96EY1-2	DnaJ homolog subfamily A member 3, mitochondrial	DNAJA3	31.9157	31.7665	31.9035	33.5694	33.5909	33.4801	1.68415	1.08483e-05	0.000412366
ILK	A0A0A0MTH3;Q13418-2;Q13418;Q13418-3;E9PQ52;A0A087WW45;A0A087WWY6	A0A0A0MTH3;Q13418-2;Q13418;Q13418-3	Integrin-linked protein kinase	ILK	27.3639	27.1011	26.568	28.8152	28.6413	28.7261	1.68163	0.00741904	0.0161112
CDC6	Q99741;J3KTI7;J3QR52;J3QLN7	Q99741	Cell division control protein 6 homolog	CDC6	26.1217	26.2006	26.224	27.5284	28.0414	27.9638	1.67879	0.00367394	0.00980844
HCFC1	A6NEM2;P51610-2;P51610;P51610-4;P51610-3	A6NEM2;P51610-2;P51610;P51610-4;P51610-3	Host cell factor 1;HCF N-terminal chain 1;HCF N-terminal chain 2;HCF N-terminal chain 3;HCF N-terminal chain 4;HCF N-terminal chain 5;HCF N-terminal chain 6;HCF C-terminal chain 1;HCF C-terminal chain 2;HCF C-terminal chain 3;HCF C-terminal chain 4;HCF C-terminal chain 5;HCF C-terminal chain 6	HCFC1	29.0651	29.3509	29.0114	31.0083	30.6548	30.7966	1.67696	0.000169394	0.00149413
C1QBP	Q07021;I3L3Q7;I3L3B0	Q07021;I3L3Q7;I3L3B0	Complement component 1 Q subcomponent-binding protein, mitochondrial	C1QBP	28.7865	29.0914	29.4638	30.607	30.624	31.1455	1.67403	0.00162044	0.00566863
FHOD1	Q9Y613;J3KTH7	Q9Y613;J3KTH7	FH1/FH2 domain-containing protein 1	FHOD1	24.6697	24.6619	24.5865	26.0673	26.2821	26.5495	1.67334	0.00278887	0.00801102
UMPS	P11172;E9PFD2;P11172-3;P11172-2;F2Z3P2;F2Z303;F8WDG4;P11172-4	P11172;E9PFD2;P11172-3;P11172-2	Uridine 5-monophosphate synthase;Orotate phosphoribosyltransferase;Orotidine 5-phosphate decarboxylase	UMPS	27.0679	27.1425	26.5243	28.5812	28.6963	28.5372	1.66984	0.00485489	0.0119704
GADD45B	K7EM97;Q6IX74;K7EPQ8;O75293	K7EM97;Q6IX74;K7EPQ8;O75293	Growth arrest and DNA damage-inducible protein GADD45 beta	GADD45B	24.6697	24.6619	24.5865	25.5626	26.3542	26.7637	1.66838	0.0226182	0.0372677
COPE	O14579;A0A087X0I4;M0QXB4;O14579-3;O14579-2;M0R061	O14579;A0A087X0I4;M0QXB4;O14579-3;O14579-2	Coatomer subunit epsilon	COPE	30.7403	30.8586	31.1273	32.5307	32.6156	32.607	1.66697	0.0015783	0.00561342
DNAJB6	O75190;A0A0J9YX62;O75190-3;C9J2C4;O75190-2;E9PH18;C9JDX6;F8WCZ4;C9J2P2;C9JDR7;O75190-4;C9JB42;C9JN01;Q8WWF6;Q8NHS0;Q7Z6W7	O75190;A0A0J9YX62;O75190-3;C9J2C4;O75190-2;E9PH18;C9JDX6;F8WCZ4;C9J2P2;C9JDR7;O75190-4	DnaJ homolog subfamily B member 6	DNAJB6	31.8679	31.6838	31.8705	33.56	33.4616	33.3985	1.66489	2.38692e-05	0.000624708
CDC2	A0A024QZP7;P06493;P06493-2;A0A087WZZ9;E5RIU6	A0A024QZP7;P06493;P06493-2;A0A087WZZ9;E5RIU6	Cyclin-dependent kinase 1	CDC2;CDK1	31.0419	30.8967	30.9689	32.5801	32.6853	32.6239	1.66005	6.51624e-06	0.000330259
VARS	P26640;A0A140T936;A2ABF4;A0A0G2JJT9;A0A140T954;A0A140T904;P26640-2;H0Y426	P26640;A0A140T936;A2ABF4;A0A0G2JJT9;A0A140T954	Valine--tRNA ligase	VARS	26.7658	26.756	26.6678	28.2661	28.4097	28.4839	1.65884	0.000108831	0.00123665
FASTKD5	Q7L8L6	Q7L8L6	FAST kinase domain-containing protein 5	FASTKD5	24.6697	24.6619	24.5865	25.7989	26.3877	26.5939	1.65782	0.00993279	0.0198718
PDF	Q9HBH1	Q9HBH1	Peptide deformylase, mitochondrial	PDF	30.137	28.6791	28.8348	30.9245	30.928	31.222	1.65629	0.0269914	0.0428561
BCOR	Q6W2J9-4;Q6W2J9-2;Q6W2J9;H7C2V9;A6NE70;H7BZ37;A1A564;H7BYY2;Q6W2J9-3	Q6W2J9-4;Q6W2J9-2;Q6W2J9;H7C2V9;A6NE70	BCL-6 corepressor	BCOR	24.6697	24.6619	24.5865	26.0893	26.4323	26.3112	1.64464	0.00112342	0.00453925
NCOR1	E7EVU5;E7EW50;J3KS51;O75376-2;O75376;A0A088AWL3;O75376-3	E7EVU5;E7EW50;J3KS51;O75376-2;O75376;A0A088AWL3;O75376-3	Nuclear receptor corepressor 1	NCOR1	24.6697	24.6619	25.8879	26.6626	26.751	27.0716	1.64319	0.0201177	0.0338262
RNF126	K7EIY6;Q9BV68-2;Q9BV68;U3KQF4	K7EIY6;Q9BV68-2;Q9BV68;U3KQF4	E3 ubiquitin-protein ligase RNF126	RNF126	29.2728	29.0309	29.2089	30.6946	31.0444	30.6642	1.63719	0.000480276	0.00271901
ZNF629	Q9UEG4;M0R0E8;A0A087WWI3;Q9H165-2;Q9H165-4;A0A0A0MR57;P0CG00;Q6ZNA1	Q9UEG4	Zinc finger protein 629	ZNF629	31.1049	30.6927	30.6568	32.811	32.3191	32.2055	1.63705	0.00142497	0.00526952
WAPL	Q7Z5K2;Q7Z5K2-2;Q7Z5K2-3;Q8WVX6	Q7Z5K2;Q7Z5K2-2;Q7Z5K2-3	Wings apart-like protein homolog	WAPAL	26.528	26.6854	26.9859	28.1368	28.4688	28.4949	1.63001	0.000425843	0.00250408
EEF1G	P26641;P26641-2	P26641;P26641-2	Elongation factor 1-gamma	EEF1G	30.8117	31.7412	31.6099	33.0616	33.1739	32.9695	1.62879	0.0123735	0.0232677
MBD3	O95983;O95983-2;K7EIE8;A0A0A0MTS6;A0A087WT34;A0A087X1H1;A0A087WZ12;X6RBL6;Q9UBB5-3	O95983;O95983-2;K7EIE8	Methyl-CpG-binding domain protein 3	MBD3	30.5082	30.584	30.5128	31.9837	32.1408	32.3418	1.6275	0.00135982	0.00510811
VIM	P08670;B0YJC4;B0YJC5;Q5JVS8;P17661;H7C5W5;P41219;P41219-2;E7EMV2;E7ESP9;P14136-3;P14136;P14136-2;P07197-2;P07197;K7EKH6;F8W835	P08670;B0YJC4;B0YJC5	Vimentin	VIM	35.4562	35.4562	35.4087	37.0501	37.0745	37.0745	1.62585	1.52738e-06	0.000180627
EEF1A1	P68104;Q5VTE0;A0A087WVQ9;P68104-2;A0A087WV01;Q05639;Q5JR01;A6PW80	P68104;Q5VTE0;A0A087WVQ9;P68104-2;A0A087WV01	Elongation factor 1-alpha 1;Putative elongation factor 1-alpha-like 3	EEF1A1;EEF1A1P5	34.2189	34.304	34.1138	35.8132	35.8485	35.831	1.61663	0.000411991	0.00245966
SCNM1	Q9BWG6;Q9BWG6-3;Q9BWG6-2	Q9BWG6;Q9BWG6-3;Q9BWG6-2	Sodium channel modifier 1	SCNM1	27.2399	26.9638	26.7975	28.3589	28.7044	28.7865	1.61611	0.000462319	0.00265501
ZNF24	P17028;P17028-2;K7EPL1;K7EQP8;K7EPZ8	P17028	Zinc finger protein 24	ZNF24	30.32	30.8869	30.5385	32.1646	32.297	32.1829	1.61513	0.00358633	0.00965528
ENY2	Q9NPA8-2;Q9NPA8;E5RHX8;J3KNT2;E5RI00;E5RHT9;E5RJ84	Q9NPA8-2;Q9NPA8;E5RHX8;J3KNT2;E5RI00;E5RHT9;E5RJ84	Transcription and mRNA export factor ENY2	ENY2	28.5984	28.7894	28.7004	30.4283	30.2523	30.2385	1.61079	2.17681e-05	0.000579214
GART	P22102;P22102-2;C9JZG2;C9JKQ7;C9JBJ1;C9JTV6;F8WD69	P22102;P22102-2	Trifunctional purine biosynthetic protein adenosine-3;Phosphoribosylamine--glycine ligase;Phosphoribosylformylglycinamidine cyclo-ligase;Phosphoribosylglycinamide formyltransferase	GART	26.1966	27.2909	26.2821	28.4097	28.0691	28.3649	1.60822	0.0158526	0.0281195
SMARCA4	P51532-5;P51532-2;P51532-3;P51532-4;Q9HBD4;A0A0A0MT49;P51532;P51531-2;P51531;F6VDE0;A0A0U1RQZ9;A0A0U1RRG6;A0A0U1RRF5;A0A0U1RRD6;A0A0U1RRF8;A0A0A0MSS5;F6UH26;A0A0U1RQU0;A0A0U1RR09;F6XE55;A0A0U1RQW7;A0A0U1RRN2;B1ALG1;A0A0U1RR83;A0A0U1RQX3;F6T8Q0;B1ALG2;A0A0U1RR26;B4DNT1;B1ALF6;K7EP28;A0A0U1RQE1	P51532-5;P51532-2;P51532-3;P51532-4;Q9HBD4;A0A0A0MT49;P51532	Transcription activator BRG1	SMARCA4	30.0529	30.0056	30.2876	31.7084	31.7735	31.7033	1.60804	0.000862994	0.00387558
ABCE1	P61221;D6R9I9;D6RGF4;H0Y990	P61221;D6R9I9	ATP-binding cassette sub-family E member 1	ABCE1	30.6665	31.0083	30.8967	32.3013	32.5211	32.5662	1.60336	0.000154734	0.00143623
PPP6C	O00743;O00743-2;O00743-3;Q5T1S7	O00743;O00743-2;O00743-3	Serine/threonine-protein phosphatase 6 catalytic subunit;Serine/threonine-protein phosphatase 6 catalytic subunit, N-terminally processed	PPP6C	29.5881	29.3213	29.6397	31.1375	31.1049	31.1273	1.60031	0.00174413	0.00588554
PUM1	H0YEH2;Q14671;E9PR38;Q14671-4	H0YEH2;Q14671;E9PR38;Q14671-4	Pumilio homolog 1	PUM1	28.4046	28.1491	26.9539	29.4621	29.5936	29.6177	1.59996	0.0298527	0.046452
FBXO30	Q8TB52	Q8TB52	F-box only protein 30	FBXO30	24.6697	24.6619	25.7009	25.9209	27.0334	26.9013	1.59781	0.0154466	0.0275701
PPP2R1B	P30154-4;P30154;P30154-3;P30154-2;H0YDG7;P30154-5;E9PNM7	P30154-4;P30154;P30154-3;P30154-2;H0YDG7;P30154-5	Serine/threonine-protein phosphatase 2A 65 kDa regulatory subunit A beta isoform	PPP2R1B	24.6697	24.6619	24.5865	25.9052	26.6448	26.038	1.59349	0.00978701	0.0196878
HSD17B11	D6RCD0;Q8NBQ5	D6RCD0;Q8NBQ5	Estradiol 17-beta-dehydrogenase 11	HSD17B11	24.6697	24.6619	24.5865	26.2433	26.2723	26.1778	1.59181	1.05784e-06	0.000168884
URB1	O60287	O60287	Nucleolar pre-ribosomal-associated protein 1	URB1	25.9635	26.3063	25.996	27.7208	27.6804	27.6497	1.58686	0.00181703	0.00606879
ARHGAP17	C9IZD3;Q68EM7-4;Q68EM7-2;Q68EM7-6;Q68EM7-5;Q68EM7;I3L4P0;I3L4P6;I3L1S9	C9IZD3;Q68EM7-4;Q68EM7-2;Q68EM7-6;Q68EM7-5;Q68EM7	Rho GTPase-activating protein 17	ARHGAP17	27.1915	26.5072	26.6448	28.2342	28.3467	28.59	1.58555	0.0033209	0.00906294
FAM199X	Q6PEV8-2;Q6PEV8	Q6PEV8-2;Q6PEV8	Protein FAM199X	FAM199X	24.6697	24.6619	24.5865	26.2269	26.3447	26.0914	1.58484	0.000369779	0.00227935
POGZ	Q7Z3K3-5;Q7Z3K3-7;Q7Z3K3-2;Q7Z3K3-3;Q7Z3K3-6;Q7Z3K3;H0YCT3;Q7Z3K3-4;A6PW30;E9PJY9;E9PIR8;M0R2X2	Q7Z3K3-5;Q7Z3K3-7;Q7Z3K3-2;Q7Z3K3-3;Q7Z3K3-6;Q7Z3K3	Pogo transposable element with ZNF domain	POGZ	29.861	29.9202	29.7915	31.5076	31.4052	31.4141	1.58449	3.30828e-06	0.000237345
NUP155	E9PF10;O75694;O75694-2;D6RA13	E9PF10;O75694;O75694-2	Nuclear pore complex protein Nup155	NUP155	27.7591	27.5568	27.5162	29.1634	29.0696	29.3466	1.58319	7.24276e-05	0.00102783
SND1	Q7KZF4;H7C597	Q7KZF4	Staphylococcal nuclease domain-containing protein 1	SND1	27.1125	26.8881	26.9751	28.4137	28.5229	28.7683	1.58115	0.000294848	0.00205556
AP3D1	O14617;O14617-5;O14617-3;O14617-4;O14617-2;K7ELX8;A0A087WYN6	O14617;O14617-5;O14617-3;O14617-4;O14617-2	AP-3 complex subunit delta-1	AP3D1	26.496	26.6014	26.5571	27.9504	28.1208	28.3043	1.58023	0.0011264	0.00454115
LRRC40	Q9H9A6	Q9H9A6	Leucine-rich repeat-containing protein 40	LRRC40	26.4152	26.073	25.8229	27.9514	27.304	27.771	1.57613	0.0019231	0.00622416
FASN	P49327;A0A0U1RQF0;A0A0U1RRG3;J3KTF0	P49327;A0A0U1RQF0	Fatty acid synthase;[Acyl-carrier-protein] S-acetyltransferase;[Acyl-carrier-protein] S-malonyltransferase;3-oxoacyl-[acyl-carrier-protein] synthase;3-oxoacyl-[acyl-carrier-protein] reductase;3-hydroxyacyl-[acyl-carrier-protein] dehydratase;Enoyl-[acyl-carrier-protein] reductase;Oleoyl-[acyl-carrier-protein] hydrolase	FASN	31.3974	31.4517	31.5249	32.8861	33.0921	33.1157	1.57597	0.000165842	0.00147093
ZNF106	Q9H2Y7;H3BNX5;H3BSS6;H3BNJ4	Q9H2Y7;H3BNX5;H3BSS6	Zinc finger protein 106	ZNF106	27.7057	27.6759	27.3352	28.5438	29.0594	29.6443	1.57047	0.0147574	0.0266971
PCBP2	Q15366-6;Q15366-3;Q15366-7;Q15366-4;F8VRH0;E9PFP8;P57721-5;P57721-4;P57721;F8W0G4;F8VXH9;H3BSS4;J3QT27;P57721-2;P57721-3;F8W1G6;F8VTZ0;H3BSP4;C9K0A2;F8WC71;C9IZV9;C9J7A9;C9JSA6;C9J5V4;H3BND9;C9JTY5;C9JZY3;C9J0A4;F6TJN8;P57723-2;P57723	Q15366-6;Q15366-3;Q15366-7;Q15366-4;F8VRH0;E9PFP8;P57721-5;P57721-4;P57721	Poly(rC)-binding protein 2;Poly(rC)-binding protein 3	PCBP2;PCBP3	24.6697	24.6619	24.5865	26.1372	26.3667	26.1116	1.56998	0.000582474	0.00300945
DNAJA2	O60884;A0A087WT48;I3L320	O60884	DnaJ homolog subfamily A member 2	DNAJA2	32.4996	32.4965	32.3961	33.7735	34.2097	34.0838	1.56888	0.00225209	0.00694104
HEATR3	Q7Z4Q2;Q7Z4Q2-3;Q7Z4Q2-2	Q7Z4Q2;Q7Z4Q2-3;Q7Z4Q2-2	HEAT repeat-containing protein 3	HEATR3	24.6697	24.6619	24.5865	26.224	26.2574	26.116	1.56053	1.55149e-05	0.000471802
GTF3C1	Q12789-3;Q12789;H3BRD0;H3BU37;H3BU55	Q12789-3;Q12789	General transcription factor 3C polypeptide 1	GTF3C1	29.0309	29.0135	29.1457	30.4005	30.7364	30.7115	1.55946	0.000938004	0.00407002
NDUFA10	A0A087WXC5;E7ESZ7;O95299;O95299-2;H7C2W5;H7C1Y7;H7C2X4;Q8N1B9;C9J6X0	A0A087WXC5;E7ESZ7;O95299;O95299-2	NADH dehydrogenase [ubiquinone] 1 alpha subcomplex subunit 10, mitochondrial	NDUFA10	28.2272	27.8905	27.4744	29.238	29.5629	29.5272	1.55347	0.00421416	0.0108427
DDX6	P26196;Q8IV96	P26196	Probable ATP-dependent RNA helicase DDX6	DDX6	28.1644	28.2433	28.3679	29.6922	29.7972	29.9391	1.55204	4.76918e-05	0.000868567
TPT1	Q5W0H4;A0A0B4J2C3;P13693;J3KPG2;P13693-2;H0YCX0;E9PJF7	Q5W0H4;A0A0B4J2C3;P13693;J3KPG2;P13693-2	Translationally-controlled tumor protein	TPT1	24.6697	24.6619	24.5865	26.2846	26.3649	25.8771	1.55095	0.00400431	0.010463
SKA3	Q8IX90;Q8IX90-3	Q8IX90	Spindle and kinetochore-associated protein 3	SKA3	24.6697	24.6619	24.5865	25.9897	26.3323	26.224	1.54914	0.00131502	0.00498676
WDR33	Q9C0J8;C9J8B4;Q9C0J8-3;Q9C0J8-2;B9A053	Q9C0J8	pre-mRNA 3 end processing protein WDR33	WDR33	28.5834	29.6055	28.9289	30.7364	30.6095	30.6014	1.54721	0.0154117	0.0275375
CNOT1	A5YKK6-2;A5YKK6;A5YKK6-3;A5YKK6-4;B5MDN3;H3BMZ2;H3BVC9	A5YKK6-2;A5YKK6;A5YKK6-3	CCR4-NOT transcription complex subunit 1	CNOT1	26.8566	27.1492	26.92	28.5865	28.5013	28.4661	1.53804	0.000528256	0.00284557
TTK	P33981-2;P33981	P33981-2;P33981	Dual specificity protein kinase TTK	TTK	26.7697	27.2476	26.1444	28.4485	27.667	28.6733	1.53391	0.012573	0.0235597
SMPD4	H7C1Q6;H7BXF4;B1PBA3;Q9NXE4-9;Q9NXE4-10;Q9NXE4-7;Q9NXE4-8;Q9NXE4-3;Q9NXE4-6;Q9NXE4-2;Q9NXE4;Q9NXE4-4;H7C235;H7C2J2;H7C0W5;Q9NXE4-5	H7C1Q6;H7BXF4;B1PBA3;Q9NXE4-9;Q9NXE4-10;Q9NXE4-7;Q9NXE4-8;Q9NXE4-3;Q9NXE4-6;Q9NXE4-2;Q9NXE4;Q9NXE4-4;H7C235;H7C2J2;H7C0W5;Q9NXE4-5	Sphingomyelin phosphodiesterase 4	SMPD4	24.6697	24.6619	25.8484	26.8881	26.5072	26.6973	1.53088	0.0224005	0.0369637
FLII	Q13045-2;Q13045;Q13045-3;J3KS54;K7EQZ7;J3QQQ2;J3QLR6;J3QQU5;K7EP37;K7EP27;J3KS39	Q13045-2;Q13045;Q13045-3	Protein flightless-1 homolog	FLII	29.4414	29.4284	29.7188	31.1118	30.9912	31.0914	1.52988	0.000658066	0.00323262
SMC4	Q9NTJ3;E9PD53;Q9NTJ3-2;C9JR83;C9J578;C9JVD8;C9J9E4;C9JWF0;C9IYK2;C9JJ64	Q9NTJ3;E9PD53;Q9NTJ3-2	Structural maintenance of chromosomes protein 4;Structural maintenance of chromosomes protein	SMC4	30.0351	29.5823	30.0748	31.4769	31.302	31.5344	1.52709	0.00206584	0.00654389
ACTR1B	P42025	P42025	Beta-centractin	ACTR1B	25.8771	25.9655	26.0419	26.9391	27.604	27.7894	1.52475	0.0128774	0.0240539
PAF1	Q8N7H5-3;Q8N7H5;Q8N7H5-2;B4DGJ5	Q8N7H5-3;Q8N7H5;Q8N7H5-2;B4DGJ5	RNA polymerase II-associated factor 1 homolog	PAF1	30.3258	30.3582	30.34	31.6633	31.9671	31.9376	1.521	0.00189085	0.00620486
AKAP8	O43823;M0QYL4	O43823	A-kinase anchor protein 8	AKAP8	31.7355	31.8679	31.826	33.455	33.3108	33.2157	1.51971	0.000117725	0.00128731
AIMP2	Q13155;F8W950;A8MU58;F8WCL2	Q13155;F8W950;A8MU58	Aminoacyl tRNA synthase complex-interacting multifunctional protein 2	AIMP2	28.8348	28.5229	28.8629	30.4108	30.1647	30.2143	1.519	0.000307692	0.00212398
SUGP2	M0R2Z9;Q8IX01-4;Q8IX01;Q8IX01-3;M0R3F6;M0R065;M0R216;M0R2Y3	M0R2Z9;Q8IX01-4;Q8IX01;Q8IX01-3;M0R3F6	SURP and G-patch domain-containing protein 2	SUGP2	30.9576	30.8201	30.6918	32.2055	32.4624	32.3547	1.51748	7.19797e-05	0.00102603
NUP43	Q8NFH3;Q8NFH3-2	Q8NFH3	Nucleoporin Nup43	NUP43	26.5708	27.0106	26.9293	28.4616	28.2711	28.3589	1.51683	0.00158237	0.00562013
ABCF2	Q9UG63;Q9UG63-2;C9JHK9;C9JZV3	Q9UG63;Q9UG63-2	ATP-binding cassette sub-family F member 2	ABCF2	30.6494	30.979	30.9671	32.6239	32.261	32.2381	1.51238	0.00043828	0.00254905
ACOT9	Q9Y305-3;Q9Y305-2;Q9Y305;Q9Y305-4;C9J7L8;H7C5Q2	Q9Y305-3;Q9Y305-2;Q9Y305;Q9Y305-4;C9J7L8;H7C5Q2	Acyl-coenzyme A thioesterase 9, mitochondrial	ACOT9	24.6697	24.6619	26.0048	26.7012	26.8106	26.8011	1.51148	0.0322639	0.0494331
PSMC4	P43686;P43686-2	P43686;P43686-2	26S protease regulatory subunit 6B	PSMC4	29.7115	29.5881	29.6736	30.8967	31.2011	31.3688	1.50992	0.00282584	0.00808505
PPFIA1	Q13136-2;Q13136;E9PJZ7;E9PPF6;E9PID5;R4GNF1;H0YHJ4;H0YD72;H0YEF9;H0YDW2;R4GN36;M0QZB5;H0YHK3;B1APN9;G3V200;O75334-8;O75335-2;O75335-1;O75334-7;O75334-6;O75334-5;O75335;O75145-2;O75145;O75334-2;O75334-4;O75334-3;O75334	Q13136-2;Q13136;E9PJZ7	Liprin-alpha-1	PPFIA1	26.1503	25.9571	26.5221	27.8895	27.7172	27.5664	1.50119	0.00172688	0.00585965
ARCN1	P48444;B0YIW6;P48444-2;Q6P1Q5;E9PK34	P48444;B0YIW6;P48444-2	Coatomer subunit delta	ARCN1	30.2175	30.2216	30.0824	31.6571	31.688	31.677	1.49882	0.000310999	0.00212549
MAZ	P56270-2;P56270-3;P56270;I3L2Z5;A0A087WWR2;H3BQI4;H3BQS2;I3L0M3;I3L4Y2;P56270-4;I3L411;H3BPU3	P56270-2;P56270-3;P56270;I3L2Z5;A0A087WWR2	Myc-associated zinc finger protein	MAZ	33.7002	33.5191	33.4884	34.9073	35.3697	34.8693	1.49501	0.0026676	0.00775513
PPP2R1A	P30153;B3KQV6;C9J9C1;E9PH38	P30153;B3KQV6	Serine/threonine-protein phosphatase 2A 65 kDa regulatory subunit A alpha isoform	PPP2R1A	30.9925	31.2588	31.2146	32.512	32.6656	32.7751	1.495	9.52745e-05	0.00115624
RBFOX2	O43251-6;O43251-8;B0QYV1;A0A0G2JRA5;O43251-5;O43251-10;O43251-2;O43251;S4R469;F8VR27;F8VZY7;B0QYY4;A0A087X2B1;J3KNW3;B7Z1U7;F8VZG9;O43251-3;O43251-9;Q9NWB1-3;O43251-4;Q9NWB1-4;Q9NWB1-5;Q9NWB1;O43251-7;Q9NWB1-2;I3L1D4;A0A0G2JRD1;S4R3K7;F8VRS4;A0A0G2JSB3;B0QYY7;J3QRF4;A6NFN3;A6NFN3-2;B0QYY6;J3QQZ2	O43251-6;O43251-8;B0QYV1;A0A0G2JRA5;O43251-5;O43251-10;O43251-2;O43251;S4R469;F8VR27;F8VZY7;B0QYY4;A0A087X2B1;J3KNW3;B7Z1U7;F8VZG9;O43251-3;O43251-9;Q9NWB1-3;O43251-4;Q9NWB1-4;Q9NWB1-5;Q9NWB1;O43251-7;Q9NWB1-2;I3L1D4;A0A0G2JRD1;S4R3K7;F8VRS4	RNA binding protein fox-1 homolog 2;RNA binding protein fox-1 homolog;RNA binding protein fox-1 homolog 1	RBFOX2;RBFOX1	29.6014	29.5368	30.1728	31.2095	31.3926	31.2687	1.49253	0.00633638	0.014402
SDHA	P31040-2;P31040;A0A087X1I3;D6RFM5;P31040-3;H0Y8X1	P31040-2;P31040;A0A087X1I3;D6RFM5;P31040-3	Succinate dehydrogenase [ubiquinone] flavoprotein subunit, mitochondrial	SDHA	27.6419	27.3907	26.5608	28.9057	28.3679	28.9231	1.48757	0.0120391	0.0228001
YBEY	P58557;P58557-2;P58557-4;P58557-3	P58557;P58557-2	Putative ribonuclease	YBEY	27.2828	27.1801	27.6696	28.3176	29.1614	29.0081	1.47964	0.00724742	0.0158826
EEF1D	A0A087X1X7;E9PRY8;P29692-2;H0YCK7;E9PIZ1;A0A0J9YXU2;H0YE58;H0YE72;E9PQR8;E9PQC9;E9PKH7;E9PNC8;E9PPY1;E9PJV8;E9PN56;E9PN71;E9PRL0	A0A087X1X7;E9PRY8;P29692-2;H0YCK7	Elongation factor 1-delta	EEF1D	29.7734	28.3925	28.877	30.5235	30.542	30.7516	1.47906	0.0274006	0.0432912
UBE2G2	P60604-2;P60604	P60604-2;P60604	Ubiquitin-conjugating enzyme E2 G2	UBE2G2	26.9369	26.8679	26.5159	28.0867	28.2805	28.4024	1.4773	0.00060951	0.00308425
EIF3B	P55884;P55884-2;C9JZG1;C9JQN7	P55884;P55884-2;C9JZG1	Eukaryotic translation initiation factor 3 subunit B	EIF3B	31.3688	31.0444	31.2736	32.5662	32.8861	32.6538	1.47316	0.000203691	0.00166316
TUBB4A	P04350;M0R2D3;M0R278;M0R0X0;M0QY85;M0QY37;M0QX14;M0QYM7;M0R042;M0QZL7;M0R1I1;M0R2T4;A0A075B724	P04350	Tubulin beta-4A chain	TUBB4A	29.1259	29.3321	29.5864	30.6642	30.6821	31.109	1.47307	0.000889818	0.00394871
PPP6R3	H7BXH2;E9PKF6;Q5H9R7-3;Q5H9R7-4;Q5H9R7-6;Q5H9R7-2;Q5H9R7;Q5H9R7-5;E9PQP7;H0YEN2;H0YDW1;E9PK08;E9PNN8;E9PJD8;E9PKG4	H7BXH2;E9PKF6;Q5H9R7-3;Q5H9R7-4;Q5H9R7-6;Q5H9R7-2;Q5H9R7;Q5H9R7-5;E9PQP7;H0YEN2	Serine/threonine-protein phosphatase 6 regulatory subunit 3	PPP6R3	27.9983	28.3323	28.6062	29.6286	29.9391	29.8317	1.47199	0.00243869	0.00733094
MYCBP2	O75592-2;O75592;H7C3U4	O75592-2;O75592	E3 ubiquitin-protein ligase MYCBP2	MYCBP2	24.6697	25.8308	25.6759	26.7678	26.9479	27.1068	1.47178	0.0215466	0.0358324
TBC1D15	Q8TC07-2;Q8TC07-3;Q8TC07;C9JA93;F8WDJ1;F8WF35;F8WCB5	Q8TC07-2;Q8TC07-3;Q8TC07;C9JA93	TBC1 domain family member 15	TBC1D15	26.2062	26.4435	27.5763	28.3892	28.3108	28.3311	1.47077	0.0313544	0.0484582
MAGED1	Q9Y5V3;Q9Y5V3-2;Q96JG8-2;Q96JG8;Q96JG8-4	Q9Y5V3;Q9Y5V3-2	Melanoma-associated antigen D1	MAGED1	29.1847	29.3937	29.1061	30.8009	30.687	30.6168	1.47025	0.000188663	0.00158382
VPS45	A0A087WU65;Q9NRW7;B7Z7G7;Q5T4Q0;Q9NRW7-2	A0A087WU65;Q9NRW7;B7Z7G7;Q5T4Q0;Q9NRW7-2	Vacuolar protein sorting-associated protein 45	VPS45	24.6697	24.6619	24.5865	26.2006	26.0406	26.073	1.46654	4.86622e-05	0.000871523
RCN2	Q14257;Q14257-2;H0YL43;A8MXP8	Q14257;Q14257-2;H0YL43	Reticulocalbin-2	RCN2	32.6184	32.4733	32.8358	33.7595	34.1826	34.3383	1.46329	0.00201383	0.0064366
GALK1	P51570;P51570-2;K7EII7;K7ERJ9;K7ERN9	P51570;P51570-2;K7EII7	Galactokinase	GALK1	27.8895	28.2179	28.1678	30.007	29.0008	29.499	1.46146	0.0144981	0.0263474
USP11	G5E9A6;P51784	G5E9A6;P51784	Ubiquitin carboxyl-terminal hydrolase;Ubiquitin carboxyl-terminal hydrolase 11	USP11	24.6697	24.6619	25.6438	26.2468	25.9209	27.1353	1.45947	0.0211361	0.0352579
YTHDF3	A0A024R7W5;A0A087X0Q1;A0A087WY31;Q7Z739	A0A024R7W5;A0A087X0Q1;A0A087WY31;Q7Z739	YTH domain-containing family protein 3	YTHDF3	24.6697	24.6619	24.5865	26.073	25.9635	26.2468	1.45932	0.000742603	0.003518
HNRNPD	Q14103-3;Q14103;H0Y8G5;H0YA96;D6RAF8;D6RF44;D6RD83	Q14103-3;Q14103;H0Y8G5;H0YA96;D6RAF8	Heterogeneous nuclear ribonucleoprotein D0	HNRNPD	33.5165	33.5113	33.4672	35.0072	35.047	34.7904	1.45406	0.00111265	0.00452449
CDC73	Q6P1J9	Q6P1J9	Parafibromin	CDC73	29.6759	29.7972	29.7388	31.1593	31.2985	31.1118	1.45396	4.78759e-05	0.000868567
PDHB	P11177-3;P11177-2;P11177;C9J634;F8WF02	P11177-3;P11177-2;P11177;C9J634	Pyruvate dehydrogenase E1 component subunit beta, mitochondrial	PDHB	28.9182	28.8513	29.0594	30.4649	30.3503	30.3722	1.45108	8.56672e-05	0.00110259
RPS18	P62269;A0A0G2JQH2;Q5GGW2;J3JS69	P62269	40S ribosomal protein S18	RPS18	35.4087	35.2998	35.3541	37.0745	36.6487	36.6487	1.45014	0.0036691	0.00980844
KDM3B	Q7LBC6;Q7LBC6-2;H0Y9V5	Q7LBC6;Q7LBC6-2	Lysine-specific demethylase 3B	KDM3B	25.9422	25.9409	25.8322	27.1111	27.6237	27.2692	1.44486	0.00408537	0.0105967
PFAS	O15067;J3KTQ5;J3KTL4;J3KT98;J3QSG0;J3QSH6;H0YGH1	O15067	Phosphoribosylformylglycinamidine synthase	PFAS	27.411	27.514	27.1846	28.6992	29.0335	28.6992	1.44311	0.000340089	0.00220264
ZFYVE16	Q7Z3T8;Q7Z3T8-3	Q7Z3T8;Q7Z3T8-3	Zinc finger FYVE domain-containing protein 16	ZFYVE16	24.6697	24.6619	24.5865	25.7816	26.3491	26.0598	1.44222	0.00568563	0.0134178
BAG2	O95816;O95816-2	O95816;O95816-2	BAG family molecular chaperone regulator 2	BAG2	30.5895	30.5895	30.7492	32.0097	31.8806	32.3232	1.43865	0.00176579	0.00594117
TOP2B	E9PCY5;Q02880-2;Q02880	E9PCY5;Q02880-2;Q02880	DNA topoisomerase 2;DNA topoisomerase 2-beta	TOP2B	26.6678	26.8063	27.2676	28.3569	28.3569	28.3962	1.43276	0.00738937	0.0161112
SCAF8	A0A0A0MT33;Q9UPN6;Q9UPN6-2	A0A0A0MT33;Q9UPN6;Q9UPN6-2	Protein SCAF8	SCAF8	24.6697	24.6619	24.5865	26.2918	25.9699	25.9168	1.42942	0.00244963	0.00734428
KDM1A	O60341;O60341-2;R4GMP9;R4GMQ1	O60341;O60341-2;R4GMP9;R4GMQ1	Lysine-specific histone demethylase 1A	KDM1A	28.9094	27.7745	28.6992	30.1404	29.7435	29.9838	1.42662	0.0196891	0.0332807
PCBP2	Q15366;Q15366-2;H3BRU6;F8VZX2;Q15366-8;Q15366-5	Q15366;Q15366-2;H3BRU6;F8VZX2;Q15366-8;Q15366-5	Poly(rC)-binding protein 2	PCBP2	31.5975	31.5771	31.5202	33.0289	32.8358	33.096	1.42578	0.000765576	0.00356859
TXN	P10599;P10599-2	P10599;P10599-2	Thioredoxin	TXN	29.6818	29.5306	29.9258	31.5949	30.8117	30.8783	1.41858	0.00894901	0.0185066
NCAPG	Q9BPX3;H0Y9Z8;D6RA93	Q9BPX3	Condensin complex subunit 3	NCAPG	28.1491	28.1723	27.4548	29.2349	29.4621	29.4223	1.41493	0.00931868	0.018964
MTHFD1	F5H2F4;P11586;V9GYY3	F5H2F4;P11586	C-1-tetrahydrofolate synthase, cytoplasmic;Methylenetetrahydrofolate dehydrogenase;Methenyltetrahydrofolate cyclohydrolase;Formyltetrahydrofolate synthetase;C-1-tetrahydrofolate synthase, cytoplasmic, N-terminally processed	MTHFD1	30.8233	30.8233	30.8164	32.2549	32.1646	32.2856	1.41493	0.000315332	0.0021292
ILF2	B4DY09;Q12905;X6R6Z1;A0A0A0MRL0	B4DY09;Q12905	Interleukin enhancer-binding factor 2	ILF2	32.5831	32.6156	32.6779	33.9327	34.0078	34.1683	1.41357	0.000355619	0.00225744
NDUFA13	Q9P0J0;Q9P0J0-2;B4DEZ3;K7EJE1;E7ENQ6;U3KQP3	Q9P0J0;Q9P0J0-2;B4DEZ3;K7EJE1;E7ENQ6;U3KQP3	NADH dehydrogenase [ubiquinone] 1 alpha subcomplex subunit 13	NDUFA13	28.5499	27.769	28.7793	30.0931	29.4801	29.8756	1.41141	0.0114459	0.021968
ZNF281	Q9Y2X9;Q9Y2X9-2	Q9Y2X9;Q9Y2X9-2	Zinc finger protein 281	ZNF281	30.5235	30.5235	30.3226	31.935	31.6633	31.9837	1.40783	0.000314057	0.00212905
RRM2	P31350;P31350-2	P31350;P31350-2	Ribonucleoside-diphosphate reductase subunit M2	RRM2	24.6697	24.6619	24.5865	25.9971	25.9783	26.1586	1.40712	0.000146798	0.00140338
MTOR	P42345;B1AKP8	P42345;B1AKP8	Serine/threonine-protein kinase mTOR	MTOR	24.6697	24.6619	25.8394	26.499	26.5478	26.6448	1.3949	0.0298256	0.0464326
CPSF7	F5H669;Q8N684-2;Q8N684;Q8N684-3;J3QT54;F5H6M0;F5H047;F5H5B7;F5H1W4;F5H2K8;F5H6P5;F5H6A8;F5GXA3;C9JM38;C9J286;C9J323	F5H669;Q8N684-2;Q8N684;Q8N684-3;J3QT54;F5H6M0;F5H047	Cleavage and polyadenylation specificity factor subunit 7	CPSF7	28.5485	28.1085	28.2323	29.6217	29.3845	30.0204	1.39117	0.0026021	0.00764043
SMG8	Q8ND04;Q8ND04-2;J3KTD7;Q8ND04-3	Q8ND04;Q8ND04-2;J3KTD7;Q8ND04-3	Protein SMG8	SMG8	24.6697	24.6619	24.5865	26.0564	25.8596	26.161	1.39115	0.0010708	0.00442882
OSBPL8	F8VUA7;F8VQX7;Q9BZF1-3;Q9BZF1-2;Q9BZF1	F8VUA7;F8VQX7;Q9BZF1-3;Q9BZF1-2;Q9BZF1	Oxysterol-binding protein;Oxysterol-binding protein-related protein 8	OSBPL8	24.6697	24.6619	24.5865	26.2083	26.1503	25.6671	1.38827	0.00684719	0.0152144
ZNF581	Q9P0T4;K7EM32	Q9P0T4	Zinc finger protein 581	ZNF581	29.2119	28.9998	29.3169	30.6568	30.4763	30.5701	1.38746	0.000388884	0.00236967
ATP1A1	P05023-3;P05023-4;P05023;P05023-2;M0R116;B1AKY9;A0A0A0MT26;P13637;P50993;P13637-2;P13637-3;H0Y7C1;Q13733;Q5TC01;Q5TC02;P20648;M0QXF2;E9PRA5;Q5TC05	P05023-3;P05023-4;P05023;P05023-2	Sodium/potassium-transporting ATPase subunit alpha-1	ATP1A1	30.8327	30.9113	31.0525	32.391	32.391	32.1745	1.38736	7.46512e-05	0.00104376
ARL1	F8VYN9;P40616-2;P40616;F8VP99;F8VP63;B4DZG7	F8VYN9;P40616-2;P40616;F8VP99;F8VP63;B4DZG7	ADP-ribosylation factor-like protein 1	ARL1	27.2661	27.1413	27.617	28.9182	28.7144	28.5521	1.3802	0.000997395	0.00424059
EHMT2	A0A0G2JIS2;Q96KQ7-2;Q96KQ7;A0A0G2JRR0;A0A0G2JRN8;A2ABF8;A0A0G2JIR1;A2ABF9;A0A0G2JK64;Q96KQ7-3	A0A0G2JIS2;Q96KQ7-2;Q96KQ7;A0A0G2JRR0;A0A0G2JRN8;A2ABF8;A0A0G2JIR1;A2ABF9;A0A0G2JK64	Histone-lysine N-methyltransferase EHMT2	EHMT2	26.4517	26.726	27.0106	27.8529	28.2661	28.217	1.37595	0.00153194	0.00549676
TOMM34	Q15785	Q15785	Mitochondrial import receptor subunit TOM34	TOMM34	24.6697	24.6619	24.5865	25.6827	26.1206	26.1874	1.37378	0.00579268	0.0135375
KIAA1429	Q69YN4-3;Q69YN4;Q69YN4-2;Q69YN4-4;H0YBN5;H0YB68	Q69YN4-3;Q69YN4;Q69YN4-2;Q69YN4-4	Protein virilizer homolog	KIAA1429	28.481	28.5203	28.8596	29.9698	29.8513	30.1064	1.34901	0.000777289	0.00361264
LBR	Q14739;C9JXK0;C9JES9	Q14739;C9JXK0	Lamin-B receptor	LBR	28.3732	28.7683	29.2143	30.2271	30.0632	30.2216	1.34649	0.0124453	0.0233614
CCT2	P78371;F5GWF6;P78371-2;F8VQ14	P78371;F5GWF6;P78371-2;F8VQ14	T-complex protein 1 subunit beta	CCT2	30.6935	30.6332	30.607	31.7698	32.2474	31.9098	1.34481	0.00468923	0.0116948
HAUS8	Q9BT25-2;Q9BT25-3;Q9BT25	Q9BT25-2;Q9BT25-3;Q9BT25	HAUS augmin-like complex subunit 8	HAUS8	26.9045	26.0048	26.812	27.8757	27.6293	28.3194	1.34391	0.0106283	0.0209525
HNRNPA0	Q13151	Q13151	Heterogeneous nuclear ribonucleoprotein A0	HNRNPA0	29.9698	29.9217	30.0174	31.3974	31.3144	31.2095	1.33899	0.000111052	0.00124114
UCK2	Q9BZX2;Q9BZX2-2;Q9HA47-3;Q9HA47;Q9HA47-4	Q9BZX2	Uridine-cytidine kinase 2	UCK2	27.6326	27.4841	27.5347	28.7984	28.9182	28.9354	1.33346	1.32218e-05	0.000426436
ACACA	Q13085-3;Q13085-2;Q13085;Q13085-4;Q59FY4	Q13085-3;Q13085-2;Q13085;Q13085-4	Acetyl-CoA carboxylase 1;Biotin carboxylase	ACACA	26.4323	26.2518	26.1084	27.3639	27.7057	27.7119	1.33248	0.000513701	0.00280384
DDX42	A0A0A0MSJ0;Q86XP3-2;Q86XP3	A0A0A0MSJ0;Q86XP3-2;Q86XP3	ATP-dependent RNA helicase DDX42	DDX42	28.7945	28.9606	28.8165	30.2602	30.0714	30.2347	1.33205	4.0192e-05	0.000803238
FIGNL1	Q6PIW4-2;Q6PIW4	Q6PIW4-2;Q6PIW4	Fidgetin-like protein 1	FIGNL1	24.6697	24.6619	24.5865	25.3414	26.2656	26.1307	1.3263	0.0232717	0.0381059
MAP7D2	Q96T17-2;Q96T17;Q96T17-4;Q96T17-5;Q96T17-3	Q96T17-2;Q96T17;Q96T17-4;Q96T17-5	MAP7 domain-containing protein 2	MAP7D2	28.286	28.4717	28.4046	29.7004	29.6521	29.7831	1.32342	4.12124e-05	0.000807843
NUDC	Q9Y266;A0A0A0MSS4;A0A0A0MSU9	Q9Y266	Nuclear migration protein nudC	NUDC	29.4621	29.2059	29.451	30.672	30.7492	30.6773	1.32217	0.00105499	0.00438046
MED4	Q5T911;Q9NPJ6-2;Q9NPJ6	Q5T911;Q9NPJ6-2;Q9NPJ6	Mediator of RNA polymerase II transcription subunit 4	MED4	24.6697	24.6619	24.5865	25.5127	26.2362	26.0419	1.32153	0.0127281	0.0238084
MAPRE1	Q15691	Q15691	Microtubule-associated protein RP/EB family member 1	MAPRE1	24.6697	24.6619	24.5865	25.9353	26.0445	25.8959	1.32009	3.5862e-05	0.000743554
NDUFS8	E9PPW7;O00217;E9PN51;F8W9K7;E9PKH6;H0YDT4	E9PPW7;O00217;E9PN51;F8W9K7;E9PKH6	NADH dehydrogenase [ubiquinone] iron-sulfur protein 8, mitochondrial	NDUFS8	27.7291	27.5388	27.7036	29.0594	28.4704	29.2908	1.32009	0.014306	0.0261622
NUFIP2	Q7Z417	Q7Z417	Nuclear fragile X mental retardation-interacting protein 2	NUFIP2	28.0453	27.5711	26.952	28.9209	29.068	28.7183	1.31918	0.019257	0.0327237
CEPT1	A0A0C4DGS9;Q9Y6K0	A0A0C4DGS9;Q9Y6K0	Choline/ethanolaminephosphotransferase 1	CEPT1	24.6697	24.6619	24.5865	25.4207	26.141	26.1917	1.31825	0.0173141	0.030084
STRN3	Q13033-2;Q13033	Q13033-2;Q13033	Striatin-3	STRN3	24.6697	24.6619	24.5865	26.4152	25.4424	25.8484	1.31776	0.0226787	0.0373071
RTKN	Q9BST9	Q9BST9	Rhotekin	RTKN	24.6697	24.6619	24.5865	26.0199	26.1273	25.6794	1.31466	0.0042898	0.0109754
POM121	Q96HA1	Q96HA1	Nuclear envelope pore membrane protein POM 121	POM121	30.955	30.7798	30.9763	32.2381	32.312	32.1018	1.31355	5.75055e-05	0.000908162
USP7	Q93009-3;Q93009;H3BND8;F5H2X1;H3BUV0;H3BTM1;H3BRA2;H3BQD1	Q93009-3;Q93009;H3BND8	Ubiquitin carboxyl-terminal hydrolase 7;Ubiquitin carboxyl-terminal hydrolase	USP7	29.937	29.7228	29.861	31.0914	31.3071	31.0562	1.3129	0.000131437	0.00134512
LRWD1	Q9UFC0;H7C5S6	Q9UFC0;H7C5S6	Leucine-rich repeat and WD repeat-containing protein 1	LRWD1	24.6697	24.6619	24.5865	25.59	26.0598	26.1471	1.31238	0.00784394	0.016686
CCAR1	Q8IX12-2;Q8IX12;F5H2E6;A0A0C4DGG8;F5H3E1;F5H1H2;F5H7M9;H0YFJ7	Q8IX12-2;Q8IX12;F5H2E6;A0A0C4DGG8;F5H3E1;F5H1H2	Cell division cycle and apoptosis regulator protein 1	CCAR1	28.2836	27.8461	28.3962	29.5864	29.4076	29.5195	1.31222	0.00508849	0.0123556
CCT7	Q99832;Q99832-3;Q99832-4;Q99832-2;F8WAM2;F8WBP8;A0A0D9SG95	Q99832;Q99832-3;Q99832-4;Q99832-2	T-complex protein 1 subunit eta	CCT7	29.1316	28.5268	29.3777	30.1647	30.4235	30.4866	1.3105	0.0109987	0.0213351
MCM10	Q7L590-2;Q7L590;Q5T670;C9J600	Q7L590-2;Q7L590;Q5T670	Protein MCM10 homolog	MCM10	29.0114	28.7232	28.9606	30.2087	30.2271	30.205	1.30985	0.00217129	0.00679417
PABPC1	H0YAP2	H0YAP2		PABPC1	24.6697	24.6619	24.5865	25.8637	25.9472	26.0281	1.30804	5.73198e-05	0.000908162
ERCC6L	Q2NKX8;B5MDQ0	Q2NKX8;B5MDQ0	DNA excision repair protein ERCC-6-like	ERCC6L	24.6697	24.6619	24.5865	25.2068	26.2503	26.1655	1.30533	0.0326648	0.0499754
GTF3C5	Q9Y5Q8-2;Q9Y5Q8;Q9Y5Q8-3;Q5T7U1;Q5T7U4;Q5T7U0;H7BY84;H0Y5D2	Q9Y5Q8-2;Q9Y5Q8;Q9Y5Q8-3;Q5T7U1	General transcription factor 3C polypeptide 5	GTF3C5	28.2061	28.2896	28.0849	29.1985	29.5218	29.7295	1.30357	0.00368681	0.00982307
PHB	P35232;C9JW96;C9JZ20;E7ESE2;E9PCW0;P35232-2;D6RBK0	P35232;C9JW96;C9JZ20;E7ESE2;E9PCW0	Prohibitin	PHB	28.5852	28.9867	29.3121	30.4763	30.1578	30.2087	1.29631	0.0062466	0.0142666
LIMA1	Q9UHB6;Q9UHB6-4;F8VQE1;Q9UHB6-2;Q9UHB6-5;F8VS07;Q9UHB6-3;F8VRN8;F8VVQ7;F8VTU2	Q9UHB6;Q9UHB6-4;F8VQE1;Q9UHB6-2;Q9UHB6-5;F8VS07;Q9UHB6-3	LIM domain and actin-binding protein 1	LIMA1;TRMT1	28.7144	28.7402	28.5596	30.0393	30.101	29.7417	1.29544	0.00100286	0.00425251
RPS5	M0R0F0;P46782;M0R0R2;M0QZN2	M0R0F0;P46782;M0R0R2;M0QZN2	40S ribosomal protein S5;40S ribosomal protein S5, N-terminally processed	RPS5	33.3985	33.3108	33.4493	34.4058	34.8242	34.7806	1.29473	0.00326469	0.0089786
SCYL1	E9PS17;E9PK59;Q96KG9-5;Q96KG9-3;Q96KG9-4;Q96KG9-6;Q96KG9-2;Q96KG9;E9PPN3;H0YCI6;A0A0A0MQX4	E9PS17;E9PK59;Q96KG9-5;Q96KG9-3;Q96KG9-4;Q96KG9-6;Q96KG9-2;Q96KG9;E9PPN3	N-terminal kinase-like protein	SCYL1	25.9743	26.1206	26.0673	27.3779	27.4612	27.1915	1.29257	0.000335326	0.00219434
SP1	P08047-3;P08047;P08047-2;H3BUU5	P08047-3;P08047;P08047-2	Transcription factor Sp1	SP1	29.3633	29.0835	29.1614	30.4927	30.6665	30.2904	1.28373	0.000494176	0.00275067
CNOT3	O75175-2;O75175;H0Y5X7;H7C3F5;O75175-3	O75175-2;O75175;H0Y5X7;H7C3F5;O75175-3	CCR4-NOT transcription complex subunit 3	CNOT3	26.2362	26.5097	26.2968	27.8561	27.4648	27.5552	1.28288	0.000734437	0.00350532
IQCB1	Q15051;Q15051-2;C9JXD7;Q15051-3;C9J6Z7;C9JVC4	Q15051;Q15051-2	IQ calmodulin-binding motif-containing protein 1	IQCB1	26.3943	26.4775	26.3151	27.6113	27.415	27.9575	1.2818	0.00519126	0.0125573
HECTD1	A0A087X2H1;Q9ULT8;H0YJP0;G3V4V5;H0YJD4;A0A087WVU6	A0A087X2H1;Q9ULT8;H0YJP0	E3 ubiquitin-protein ligase HECTD1	HECTD1	27.522	27.3888	26.9712	28.5372	28.4205	28.7894	1.27818	0.00238091	0.00719273
SRPRA	P08240-2;P08240	P08240-2;P08240	Signal recognition particle receptor subunit alpha	SRPR	24.6697	24.6619	24.5865	26.2362	25.6416	25.7915	1.27257	0.00900819	0.0185929
SRPRB	Q9Y5M8;C9J5Z8;H7C4H2	Q9Y5M8;C9J5Z8	Signal recognition particle receptor subunit beta	SRPRB	27.1676	27.5883	27.4984	28.8629	28.9289	28.1855	1.26681	0.00918225	0.0188062
NDUFA12	Q9UI09;F8VXI1;F8VRD8;Q9UI09-2	Q9UI09;F8VXI1;F8VRD8;Q9UI09-2	NADH dehydrogenase [ubiquinone] 1 alpha subcomplex subunit 12	NDUFA12	25.8675	25.9104	25.7816	27.4841	26.9272	26.8589	1.26414	0.0107498	0.0210463
POLRMT	O00411;K7EMH3;K7ESD1	O00411	DNA-directed RNA polymerase, mitochondrial	POLRMT	27.8799	28.2035	27.8378	29.0277	29.0783	29.5712	1.26412	0.00297011	0.00836197
VDAC1	P21796;C9JI87	P21796;C9JI87	Voltage-dependent anion-selective channel protein 1	VDAC1	26.1664	25.9743	26.0199	26.742	27.3846	27.6804	1.26385	0.0215736	0.0358423
ZNF687	Q8N1G0;Q8N1G0-2;H0Y5I5;F8WCX2;A6PVV7;Q9HCE3	Q8N1G0;Q8N1G0-2;H0Y5I5;F8WCX2	Zinc finger protein 687	ZNF687	29.8756	29.7882	29.661	31.0444	30.8164	31.2291	1.26218	0.00128148	0.00489446
MATR3	A0A0R4J2E8;A8MXP9;P43243;D6REM6;D6R991;H0Y8T4;B3KM87;P43243-2;D6RBK5;Q68E03;D6RAM9;D6RAY2;D6R8Z5;D6RBI2;D6RE02;D6RIA2;D6RB45;D6R9F3;D6RBS2;D6RCM3;D6REK4	A0A0R4J2E8;A8MXP9;P43243;D6REM6;D6R991	Matrin-3	MATR3	35.3424	35.3541	35.2998	36.593	36.593	36.593	1.26075	8.56216e-05	0.00110259
TRMT1	Q9NXH9-2;Q9NXH9;K7EQQ8;K7EQU7	Q9NXH9-2;Q9NXH9;K7EQQ8	tRNA (guanine(26)-N(2))-dimethyltransferase	TRMT1;SEMA4B	24.6697	25.817	25.6864	26.3849	26.4666	27.2037	1.26051	0.0248464	0.0402806
PUM1	Q5T1Z4;Q5T1Z8;Q14671-2;Q14671-3;H0YDK8;H0YC97;A0A0C4DG68;A0A0A0MR59;Q8TB72-2;Q8TB72-4;Q8TB72-3;Q8TB72;H0YDC5;E9PM68;E9PL65;E9PMX1	Q5T1Z4;Q5T1Z8;Q14671-2;Q14671-3;H0YDK8	Pumilio homolog 1	PUM1	24.6697	24.6619	24.5865	25.6206	25.6567	26.3063	1.25727	0.0150901	0.0271451
SCFD1	Q8WVM8;Q8WVM8-2;Q8WVM8-3;J3KNG4;G3V4I1;G3V5F3;G3V2M8;G3V3K9;G3V363;H0YJS6	Q8WVM8;Q8WVM8-2;Q8WVM8-3;J3KNG4	Sec1 family domain-containing protein 1	SCFD1	26.3849	26.3292	26.5359	27.691	27.9504	27.3104	1.25474	0.00729718	0.0159698
SSR4	P51571;A6NLM8	P51571;A6NLM8	Translocon-associated protein subunit delta	SSR4	28.5013	28.5617	28.6317	29.8147	29.8439	29.8029	1.25473	0.00016044	0.0014413
RAE1	P78406;E9PQ57;E9PPG9;B0QZ36;B0QZ37	P78406;E9PQ57;E9PPG9	mRNA export factor	RAE1	29.7417	29.8953	29.9155	31.1758	30.9866	31.1495	1.25343	5.21393e-05	0.000880851
CCT6A	P40227;P40227-2;Q92526-3;Q92526	P40227;P40227-2	T-complex protein 1 subunit zeta	CCT6A	29.0044	29.1915	29.3249	30.3828	30.452	30.4617	1.25304	0.00169686	0.00577621
HSDL2	Q6YN16-2;Q6YN16	Q6YN16-2;Q6YN16	Hydroxysteroid dehydrogenase-like protein 2	HSDL2	24.6697	24.6619	24.5865	25.6555	25.7009	26.2412	1.2515	0.0104955	0.0207512
SLC16A1	P53985;Q5T8R3;Q5T8R5;P53985-2;Q5T8R4	P53985;Q5T8R3;Q5T8R5;P53985-2	Monocarboxylate transporter 1	SLC16A1	28.6831	28.7298	29.0003	30.1441	30.0393	29.9999	1.25107	0.00104127	0.00433889
TOP2A	P11388;P11388-2;P11388-3;P11388-4;J3KTB7	P11388;P11388-2;P11388-3;P11388-4	DNA topoisomerase 2-alpha	TOP2A	29.7568	29.5138	29.5971	30.8783	30.8467	30.8967	1.2479	0.0011691	0.00467202
RNF114	A0A096LNV3;A0A096LP02;Q9Y508-2;Q9Y508;A0A096LNT1;A0A096LNN8;A0A096LPF9	A0A096LNV3;A0A096LP02;Q9Y508-2;Q9Y508	E3 ubiquitin-protein ligase RNF114	RNF114	29.8787	29.9999	29.8939	31.2588	31.2392	30.9971	1.24471	0.000642862	0.00319588
XPO5	Q9HAV4;E2QRM3;H0Y9I3	Q9HAV4	Exportin-5	XPO5	24.6697	25.8504	25.7294	26.3217	26.903	26.9313	1.24001	0.0268416	0.0426819
SFPQ	P23246;P23246-2;H0Y9K7;H0Y9U2	P23246;P23246-2	Splicing factor, proline- and glutamine-rich	SFPQ	30.1143	30.0824	30.0931	31.3528	31.3123	31.3416	1.239	1.48945e-07	6.36483e-05
KIF2C	Q99661;Q5JR91;Q99661-2;Q5JR89;Q8N4N8	Q99661;Q5JR91;Q99661-2	Kinesin-like protein KIF2C	KIF2C	26.8106	26.6738	26.7753	28.3696	27.6947	27.823	1.23879	0.0122181	0.0230571
USP24	Q9UPU5	Q9UPU5	Ubiquitin carboxyl-terminal hydrolase 24	USP24	24.6697	24.6619	24.5865	25.9472	25.9655	25.7084	1.2385	0.00111662	0.00452457
LSM12	K7ELG9;Q3MHD2;Q3MHD2-2	K7ELG9;Q3MHD2;Q3MHD2-2	Protein LSM12 homolog	LSM12	28.8508	27.9547	28.8041	29.7037	29.854	29.9217	1.23835	0.0209152	0.0349279
SFXN1	Q9H9B4;D6RFI0;D6RDG7;S4R2X2;D6RAE9;H0Y9J5	Q9H9B4;D6RFI0;D6RDG7;S4R2X2	Sideroflexin-1	SFXN1	29.8871	29.4451	29.5444	31.0386	30.8543	30.7187	1.23829	0.00124371	0.00484479
MLF2	Q15773;F5H0Y3;F5H7L5;F5H800	Q15773	Myeloid leukemia factor 2	MLF2	30.3109	30.5082	30.5082	31.7033	31.6218	31.7225	1.23779	0.000299464	0.0020832
SYDE2	Q5VT97;Q5VT97-2	Q5VT97;Q5VT97-2	Rho GTPase-activating protein SYDE2	SYDE2	24.6697	24.6619	24.5865	26.0873	25.8076	25.7009	1.23475	0.00321991	0.00887072
TUBB6	Q9BUF5;K7ESM5;K7EL29;K7ESQ3;K7EQT3;K7EJ64;K7ERA8;K7EJZ4;K7ES63;K7EN98;K7EPE5;K7EK43	Q9BUF5;K7ESM5	Tubulin beta-6 chain	TUBB6	29.5171	30.1093	29.8871	31.0773	31.0386	31.1546	1.23289	0.00782091	0.0166703
EIF3A	Q14152;Q14152-2	Q14152;Q14152-2	Eukaryotic translation initiation factor 3 subunit A	EIF3A	33.2206	33.3472	33.2384	34.5532	34.4058	34.5172	1.22359	1.82061e-05	0.000514443
UCHL5	Q5LJB0;Q5LJA5;Q5LJA9;Q9Y5K5-2;Q9Y5K5-4;Q9Y5K5-3;Q9Y5K5;H0Y4E0;H0Y6Y4	Q5LJB0;Q5LJA5;Q5LJA9;Q9Y5K5-2;Q9Y5K5-4;Q9Y5K5-3;Q9Y5K5;H0Y4E0;H0Y6Y4	Ubiquitin carboxyl-terminal hydrolase isozyme L5	UCHL5	24.6697	24.6619	24.5865	26.0476	25.9743	25.5023	1.22098	0.00884932	0.0183599
EXD2	Q9NVH0;Q9NVH0-2;C9JLF4	Q9NVH0;Q9NVH0-2	Exonuclease 3-5 domain-containing protein 2	EXD2	27.7894	27.8028	28.1126	28.9643	29.0945	29.2961	1.21531	0.000542166	0.00289005
PHGDH	O43175;Q5SZU1	O43175;Q5SZU1	D-3-phosphoglycerate dehydrogenase	PHGDH	30.9711	30.7199	31.1118	32.1018	32.2712	32.0932	1.21451	0.00130352	0.00496082
HSPA1B	P0DMV9;P0DMV8;A0A0G2JIW1;P0DMV8-2;V9GZ37	P0DMV9;P0DMV8;A0A0G2JIW1;P0DMV8-2;V9GZ37		HSPA1A	35.2476	35.3424	35.4409	36.5551	36.5801	36.5376	1.2119	0.000695207	0.00335824
UBE2C	A0A0A0MSE8;O00762-2;O00762-4;O00762	A0A0A0MSE8;O00762-2;O00762-4;O00762	Ubiquitin-conjugating enzyme E2 C	UBE2C	24.6697	24.6619	24.5865	26.141	25.8245	25.5163	1.20992	0.0102103	0.0202745
GBF1	Q92538-3;Q92538-2;Q92538	Q92538-3;Q92538-2;Q92538	Golgi-specific brefeldin A-resistance guanine nucleotide exchange factor 1	GBF1	26.5198	25.9052	26.4594	27.5591	27.1801	27.7822	1.20805	0.00510836	0.0123944
AIFM1	O95831-3;O95831;O95831-2;E9PMA0;O95831-5;O95831-6;O95831-4	O95831-3;O95831;O95831-2;E9PMA0;O95831-5	Apoptosis-inducing factor 1, mitochondrial	AIFM1	31.0322	30.7602	30.881	32.2169	32.2443	31.7864	1.20177	0.00274309	0.00791208
TARSL2	B7ZLP8;A2RTX5-2;A2RTX5	B7ZLP8;A2RTX5-2;A2RTX5	Probable threonine--tRNA ligase 2, cytoplasmic	TARSL2	24.6697	24.6619	24.5865	25.8771	25.6671	25.946	1.19502	0.00127213	0.00487661
UBXN1	E9PJ81;E9PRQ7;Q04323;Q04323-2;A0A087WTZ5	E9PJ81;E9PRQ7;Q04323;Q04323-2;A0A087WTZ5	UBX domain-containing protein 1	UBXN1	27.9058	28.3696	27.793	29.3633	28.9354	29.3732	1.19282	0.00345646	0.00936883
DLAT	H0YDD4;P10515;E9PEJ4	H0YDD4;P10515	Acetyltransferase component of pyruvate dehydrogenase complex;Dihydrolipoyllysine-residue acetyltransferase component of pyruvate dehydrogenase complex, mitochondrial	DLAT	26.0086	26.0873	26.0914	27.3317	27.2216	27.201	1.18967	2.58719e-05	0.00064038
DCAF10	Q5QP82-2;Q5QP82;A0A0A0MQT4	Q5QP82-2;Q5QP82;A0A0A0MQT4	DDB1- and CUL4-associated factor 10	DCAF10	28.9057	28.8421	29.2059	30.2385	30.2216	30.0824	1.18905	0.00163276	0.00567909
TOLLIP	E9PNS3;F2Z2Y8;Q9H0E2	E9PNS3;F2Z2Y8;Q9H0E2	Toll-interacting protein	TOLLIP	24.6697	24.6619	24.5865	25.7971	25.949	25.7273	1.1876	0.0004648	0.00266446
TFRC	G3V0E5;P02786	G3V0E5;P02786	Transferrin receptor protein 1;Transferrin receptor protein 1, serum form	TFRC	27.0584	27.0247	27.304	28.4427	28.2836	28.2294	1.18693	0.000319589	0.00213483
ZBTB40	F8WAI8;Q9NUA8;B1AKC8	F8WAI8;Q9NUA8	Zinc finger and BTB domain-containing protein 40	ZBTB40	24.6697	24.6619	24.5865	25.6816	25.7643	26.0048	1.18368	0.00212303	0.00667209
TRIP13	Q15645	Q15645	Pachytene checkpoint protein 2 homolog	TRIP13	27.1887	27.6113	27.6947	28.6235	28.9606	28.4469	1.17833	0.00281477	0.00806783
ANKRD17	H0YM23;O75179-6;O75179-7;O75179-2;O75179;H0YLQ3;O75179-3;O75179-5;O75179-4;Q8IWZ3-5;Q8IWZ3-2;D6RHC4;Q8IWZ3-3	H0YM23;O75179-6;O75179-7;O75179-2;O75179;H0YLQ3	Ankyrin repeat domain-containing protein 17	ANKRD17	27.0732	27.5835	27.522	28.1978	28.7081	28.7793	1.17383	0.00452008	0.0113643
SLC3A2	F5GZS6;J3KPF3;P08195-2;P08195-3;P08195;P08195-4;F5GZI0;H0YFS2;F5H0E2	F5GZS6;J3KPF3;P08195-2;P08195-3;P08195;P08195-4	4F2 cell-surface antigen heavy chain	SLC3A2	27.3469	27.4187	27.94	28.746	28.6932	28.8513	1.17135	0.00935454	0.0190007
EEF1E1	D6RBD7;C9J1V9;O43324-2;O43324;D6RCQ0;H0YAL7	D6RBD7;C9J1V9;O43324-2;O43324;D6RCQ0;H0YAL7	Eukaryotic translation elongation factor 1 epsilon-1	EEF1E1;EEF1E1-BLOC1S5	27.2594	27.2049	27.6634	28.6021	28.4398	28.6301	1.16895	0.00362355	0.00973838
MCCC2	Q9HCC0-2;Q9HCC0;D6RD67	Q9HCC0-2;Q9HCC0;D6RD67	Methylcrotonoyl-CoA carboxylase beta chain, mitochondrial	MCCC2	27.6091	27.325	27.4841	28.4469	28.7261	28.7437	1.16777	0.000430119	0.00251994
SP9	P0CG40;A0A087X0Q6;Q8IXZ3-2;Q8IXZ3-1;Q8IXZ3;Q8IXZ3-4	P0CG40;A0A087X0Q6;Q8IXZ3-2;Q8IXZ3-1;Q8IXZ3;Q8IXZ3-4	Transcription factor Sp9;Transcription factor Sp8	SP9;SP8	26.9272	26.966	27.0386	28.2468	28.2272	27.94	1.16668	0.00192397	0.00622416
SEC23B	Q15437;Q5QPE2;Q5QPE1	Q15437;Q5QPE2	Protein transport protein Sec23B	SEC23B	27.25	27.34	26.7806	28.0926	28.7747	27.9082	1.16504	0.014559	0.026428
PKN2	B1AL79;Q16513-3;Q16513-2;Q16513;A0A0A0MRN8;Q16513-5;Q16513-4	B1AL79;Q16513-3;Q16513-2;Q16513	Serine/threonine-protein kinase N2	PKN2	26.161	26.6655	26.9272	27.7971	27.5655	27.9504	1.16109	0.00945266	0.0191391
CALU	O43852;O43852-3;O43852-5;O43852-6;O43852-10;O43852-9;O43852-15;H0Y875;O43852-13;O43852-14;O43852-11;O43852-12	O43852;O43852-3;O43852-5;O43852-6;O43852-10;O43852-9;O43852-15	Calumenin	CALU	32.1408	32.1184	32.1408	33.1787	33.4342	33.2531	1.15933	0.0019969	0.00640463
ZMYM4	Q5VZL5-3;Q5VZL5-4;Q5VZL5;H7C1I7;Q5VZL5-2	Q5VZL5-3;Q5VZL5-4;Q5VZL5;H7C1I7;Q5VZL5-2	Zinc finger MYM-type protein 4	ZMYM4	28.6627	28.2007	28.3431	29.5306	29.7857	29.3777	1.1593	0.00161478	0.00566863
SENP3	Q9H4L4;A0A087X0R7;J3QRE4;A0A087WV50;J3QL36	Q9H4L4;A0A087X0R7	Sentrin-specific protease 3	SENP3	28.4097	27.5591	27.938	29.3101	29.0651	29.123	1.15887	0.0155625	0.0276958
PHKG2	J3KNN3;P15735-2;P15735;H3BP07;H3BTW6;H3BN16	J3KNN3;P15735-2;P15735;H3BP07;H3BTW6	Phosphorylase b kinase gamma catalytic chain, liver/testis isoform	PHKG2	26.1874	26.6953	26.8664	27.8193	27.823	27.6589	1.15834	0.0111898	0.0216408
ATP5H	O75947-2;O75947;F5H608	O75947-2;O75947;F5H608	ATP synthase subunit d, mitochondrial	ATP5H	24.6697	24.6619	24.5865	25.4644	25.578	26.2291	1.15831	0.020527	0.0343336
SMAP2	A0A087WV97;Q8WU79-3;Q8WU79-2;Q8WU79;X6RCC3	A0A087WV97;Q8WU79-3;Q8WU79-2;Q8WU79;X6RCC3	Stromal membrane-associated protein 2	SMAP2	24.6697	24.6619	24.5865	25.6864	26.0928	25.5434	1.15357	0.00914399	0.018764
RAD51C	J3QKK3;O43502;J3QLB5;E9PI66;Q7KZJ0;O43502-2;A0A087WZ35;J3QR58;H7C2Q5;H7C1R0	J3QKK3;O43502;J3QLB5;E9PI66;Q7KZJ0;O43502-2	DNA repair protein RAD51 homolog 3	RAD51C	26.1444	26.5538	26.4802	27.6965	27.4325	27.5265	1.15244	0.00149374	0.00543842
DNAJC7	Q99615-2;Q99615;K7EPP7;K7EIH8;K7ESP1;K7ER44;K7EJV7;K7EJL5;K7EN19;K7EJE9;K7EK03;K7ELJ8;K7EJ24	Q99615-2;Q99615;K7EPP7;K7EIH8;K7ESP1	DnaJ homolog subfamily C member 7	DNAJC7	29.5712	29.7531	29.6068	30.7414	31.0083	30.607	1.14943	0.00191188	0.00622416
SDF4	Q9BRK5;Q9BRK5-6;G3V1E2;Q9BRK5-4;Q9BRK5-3;H0Y3T6;Q9BRK5-2;Q9BRK5-5	Q9BRK5;Q9BRK5-6;G3V1E2;Q9BRK5-4;Q9BRK5-3;H0Y3T6;Q9BRK5-2	45 kDa calcium-binding protein	SDF4	29.5947	29.5682	29.431	30.584	30.8852	30.542	1.14557	0.00152407	0.00549137
CNIH4	A6NLH6;Q9P003	A6NLH6;Q9P003	Protein cornichon homolog 4	CNIH4	24.6697	24.6619	24.5865	25.7489	26.0119	25.5469	1.14201	0.0057561	0.0135003
DDB1	Q16531;F5GY55;Q16531-2;F5H2L3;F5GWI0;F5GZY8;F5GYG8;F5H198	Q16531;F5GY55	DNA damage-binding protein 1	DDB1	32.4488	32.3622	32.4132	33.4801	33.5191	33.6339	1.13737	8.917e-05	0.00112984
ZNF195	A0A087WT67;O14628-7;O14628-6;O14628-4;O14628-5;O14628;E9PLF5;E9PMX5;E9PNM0;E9PIY8;A0A0M3HEQ9;O14628-8;Q8N859;K7ERG6;E7ENB8;M0QZA4;M0R099;M0R1T0;F8WEN0;C9JUE3;C9J3R7;I3L137;K7ENX6;M0R1N1;E5RGH0;E5RGC2;M0R0I7;M0QYU5;M0R183;M0R079;M0QZ38;M0QX59;M0R2R1;M0R0C2;M0QXZ4;F8WBQ5;M0QYA4;F5H490;E9PPF8;E9PIN4;M0R1V2;K7EJG2;E9PLW9;C9K0H2;M0QYA6;M0QYM6;J3KQN0;E9PN20;V9GYJ2;F6W2C3;M0QYV6;M0QZG9;M0R3A5;K7ENW2;K7E…	A0A087WT67;O14628-7;O14628-6;O14628-4;O14628-5;O14628;E9PLF5;E9PMX5;E9PNM0;E9PIY8;A0A0M3HEQ9;O14628-8;Q8N859	Zinc finger protein 195;Zinc finger protein 713	ZNF195;ZNF713	24.6697	24.6619	24.5865	25.9783	25.7989	25.5047	1.13379	0.00621853	0.0142233
DCTPP1	Q9H773;H3BSA6	Q9H773	dCTP pyrophosphatase 1	DCTPP1	28.3294	28.481	28.6568	29.61	29.6286	29.6471	1.13334	0.00314602	0.00870472
ZC3H14	Q6PJT7-9;Q6PJT7-2;H0YJA2;Q6PJT7-3;G3V5I6;A0A087WTC9;G3V3Y4;H0YJ51;G3V3R9;G3V473;H0YJ87;G3V240;G3V572;G3V4R5;G3V2X4	Q6PJT7-9;Q6PJT7-2;H0YJA2;Q6PJT7-3;G3V5I6	Zinc finger CCCH domain-containing protein 14	ZC3H14	30.5289	30.6382	30.6642	31.7317	31.7823	31.7182	1.13272	0.000103649	0.00120346
NUP153	P49790;P49790-2;P49790-3	P49790;P49790-2;P49790-3	Nuclear pore complex protein Nup153	NUP153	29.3896	29.8039	29.5057	30.8467	30.6642	30.5956	1.12896	0.0015105	0.0054621
TIMMDC1	H7C5U1;F8WAU6;F8WB00;F8WC42;C9JR82;C9JU35;G3XA94;Q9NPL8	H7C5U1;F8WAU6;F8WB00;F8WC42;C9JR82;C9JU35;G3XA94;Q9NPL8	Complex I assembly factor TIMMDC1, mitochondrial	TIMMDC1	24.6697	24.6619	24.5865	25.8712	25.9353	25.4447	1.12637	0.00820681	0.0172966
TRAP1	Q12931-2;Q12931;I3L0K7;I3L239	Q12931-2;Q12931;I3L0K7	Heat shock protein 75 kDa, mitochondrial	TRAP1	27.7172	28.2294	28.1644	29.3285	28.9998	29.1915	1.12524	0.00354894	0.00957074
POLR2C	P19387;H3BRR2	P19387	DNA-directed RNA polymerase II subunit RPB3	POLR2C	29.7857	29.5444	29.8478	30.5532	30.8766	31.0837	1.1223	0.00329393	0.00902792
TRAFD1	O14545;F8VNX8;F8VVF3;O14545-2;F8VWK2;S4R2Z9	O14545;F8VNX8	TRAF-type zinc finger domain-containing protein 1	TRAFD1	29.2488	29.5115	29.4451	30.3291	30.7752	30.4416	1.12194	0.00216202	0.0067746
TOMM22	Q9NS69	Q9NS69	Mitochondrial import receptor subunit TOM22 homolog	TOMM22	26.4128	26.6895	26.8171	28.1168	27.5528	27.5621	1.11944	0.00570379	0.0134507
RPLP0	P05388;F8VWS0;P05388-2;F8VU65;F8VQY6;F8VPE8;F8VRK7;G3V210;F8VW21;F8VWV4;F8VZS0;Q8NHW5;F8VS58;F8W1K8	P05388;F8VWS0;P05388-2;F8VU65;F8VQY6;F8VPE8;F8VRK7;G3V210;F8VW21;F8VWV4;F8VZS0;Q8NHW5;F8VS58	60S acidic ribosomal protein P0;60S acidic ribosomal protein P0-like	RPLP0;RPLP0P6	32.525	32.5801	32.5662	33.6426	33.6179	33.7595	1.11734	0.000221421	0.00175434
PTPMT1	E9PQM0;Q8WUK0-2;Q8WUK0-3;Q8WUK0	E9PQM0;Q8WUK0-2;Q8WUK0-3;Q8WUK0	Phosphatidylglycerophosphatase and protein-tyrosine phosphatase 1	PTPMT1	24.6697	24.6619	24.5865	25.6567	25.8394	25.7676	1.11666	0.000186381	0.00157855
ELP3	Q9H9T3-2;Q9H9T3;B4DKA4;Q9H9T3-4;Q9H9T3-5;E5RHR2;E5RHY2;E5RIC0;E5RIZ7	Q9H9T3-2;Q9H9T3;B4DKA4;Q9H9T3-4;Q9H9T3-5	Elongator complex protein 3	ELP3	27.2216	27.2037	27.5711	28.3265	28.5499	28.487	1.11523	0.00161897	0.00566863
LIN9	C9J5J4;H7C4T7;H0Y322;Q5TKA1-3;Q5TKA1;Q5TKA1-2	C9J5J4;H7C4T7;H0Y322;Q5TKA1-3;Q5TKA1;Q5TKA1-2	Protein lin-9 homolog	LIN9	24.6697	24.6619	24.5865	25.5764	25.7801	25.8909	1.11511	0.00206404	0.00654389
PSMC1	P62191;P62191-2;G3V4X1	P62191;P62191-2	26S protease regulatory subunit 4	PSMC1	28.3925	28.6025	27.919	29.3732	29.238	29.6818	1.11107	0.0068175	0.0151695
GBAS	O75323;F8WBI5;O75323-2;C9J7B1;C9K068;H7C333	O75323;F8WBI5;O75323-2	Protein NipSnap homolog 2	GBAS	27.1571	28.0849	27.1036	28.4112	28.7553	28.7097	1.1103	0.0269574	0.0428233
SLIRP	Q9GZT3-2;Q9GZT3;A0A087WUN7;H0YJ40;G3V4X6;G3V2S9;H0YJW7;H0YJ07;H0YJU7;H0YJI1	Q9GZT3-2;Q9GZT3;A0A087WUN7;H0YJ40;G3V4X6;G3V2S9;H0YJW7	SRA stem-loop-interacting RNA-binding protein, mitochondrial	SLIRP	29.5823	29.8939	29.8262	30.7187	31.0419	30.8668	1.1083	0.000566165	0.0029587
EEF2	P13639	P13639	Elongation factor 2	EEF2	32.9468	32.8358	32.9297	33.7851	34.1513	34.0632	1.1032	0.00299502	0.00838134
SLC25A4	P12235;V9GYG0;Q9H0C2	P12235;V9GYG0	ADP/ATP translocase 1	SLC25A4	28.573	28.4616	28.5144	29.5936	29.5171	29.7188	1.09517	0.000207344	0.00167607
GMPS	P49915-2;P49915	P49915-2;P49915	GMP synthase [glutamine-hydrolyzing]	GMPS	27.3572	27.8634	27.7591	28.8021	28.8021	28.7068	1.09516	0.00783338	0.0166747
OSTC	A0A087WUD3;Q9NRP0;Q9NRP0-2	A0A087WUD3;Q9NRP0;Q9NRP0-2	Oligosaccharyltransferase complex subunit OSTC	OSTC	26.3176	27.415	26.3782	28.2396	27.7453	27.6133	1.09498	0.0310922	0.0481228
RPS3	P23396;P23396-2;E9PL09;E9PPU1;F2Z2S8;H0YCJ7;H0YEU2;H0YF32;E9PQ96;E9PJH4;E9PK82;E9PSF4;E9PQX2;H0YES8;E9PJN9	P23396;P23396-2;E9PL09;E9PPU1;F2Z2S8;H0YCJ7;H0YEU2	40S ribosomal protein S3	RPS3	35.907	35.8826	35.7996	36.9999	36.8696	36.9999	1.09398	3.18626e-05	0.000687415
KARS	Q15046;Q15046-2;H3BVA8;J3KRL2;H3BPV7	Q15046;Q15046-2	Lysine--tRNA ligase	KARS	28.7029	28.4361	28.3043	29.2424	30.0414	29.3044	1.08649	0.0190482	0.0324033
CETN3	H0YBL5;E5RH67;E5RFM2;E5RK82;E5RJF8;O15182	H0YBL5;E5RH67;E5RFM2;E5RK82;E5RJF8;O15182	Centrin-3	CETN3	24.6697	24.6619	24.5865	25.578	25.9606	25.5877	1.08016	0.00547147	0.0129795
USMG5	Q96IX5	Q96IX5	Up-regulated during skeletal muscle growth protein 5	USMG5	28.4564	28.6471	28.2661	29.6629	29.5018	29.4488	1.07585	0.00129733	0.00494563
EIF3F	O00303;H0YDT6;E9PQV8;A0A0D9SEZ9	O00303	Eukaryotic translation initiation factor 3 subunit F	EIF3F	29.1378	29.3896	29.0277	30.3644	30.1996	30.224	1.07143	0.00167514	0.0057267
RPS27	P42677;Q5T4L4;C9J1C5	P42677;Q5T4L4	40S ribosomal protein S27	RPS27	34.4058	34.1513	34.1683	35.4562	35.1844	35.2998	1.07119	0.000357604	0.00226105
NCAPH	E9PHA2;Q15003;C9J470;Q15003-2;C9JZP1;H7C415	E9PHA2;Q15003;C9J470;Q15003-2;C9JZP1	Condensin complex subunit 2	NCAPH	29.7799	30.0971	29.8381	30.8572	31.1593	30.8927	1.06442	0.000727611	0.00347794
TARDBP	B1AKP7;G3V162;A0A087X260;A0A087WYY0;Q13148;K7EJM5;A0A087WX29;K7EN94;A0A087WXQ5;A0A087WV68;A0A087WW61;A0A087WX67;A0A087WXV3;Q13148-4;K7EJ99;A0A0A0MSV7;A0A087WZC9;A0A087WTZ4;K7EL26;A0A087WYE7	B1AKP7;G3V162;A0A087X260;A0A087WYY0;Q13148;K7EJM5;A0A087WX29;K7EN94;A0A087WXQ5;A0A087WV68	TAR DNA-binding protein 43	TARDBP	28.8021	29.0193	29.2402	30.0174	30.137	30.1302	1.06431	0.00437853	0.011131
XRCC3	O43542;G3V3H9;G3V399;G3V3C8;G3V2L7;G3V2P3;G3V5K0;G3V3Q2	O43542;G3V3H9;G3V399;G3V3C8	DNA repair protein XRCC3	XRCC3	26.2942	26.2796	26.3235	27.5054	27.0916	27.4471	1.06008	0.0070818	0.015627
AP3M1	Q9Y2T2;E5RJ52;P53677;H0YBM0;H0YBA0;E7ER80;P53677-2	Q9Y2T2	AP-3 complex subunit mu-1	AP3M1	27.9902	27.7894	28.1047	29.0215	29.0996	28.9503	1.05784	0.00119532	0.00473073
STRAP	Q9Y3F4;Q9Y3F4-2;H0YH33	Q9Y3F4;Q9Y3F4-2	Serine-threonine kinase receptor-associated protein	STRAP	32.4416	32.3232	32.2856	33.4342	33.442	33.3472	1.05678	6.96616e-05	0.00102425
ZNF384	Q8TF68;Q8TF68-3;Q8TF68-2;E9PHB3;F5H8L7;F5H0D6;F5H3Z9;F5GYZ1;R4GMR4;F5H6N8;F5H105	Q8TF68;Q8TF68-3;Q8TF68-2;E9PHB3	Zinc finger protein 384	ZNF384	30.4743	30.7966	30.5171	31.7823	31.389	31.7698	1.05501	0.00183717	0.00611686
TKT	A0A0B4J1R6;P29401;P29401-2;E9PFF2	A0A0B4J1R6;P29401;P29401-2;E9PFF2	Transketolase	TKT	26.1586	26.3193	26.1718	27.4783	27.1887	27.1111	1.04976	0.00219008	0.00680247
KIF1B	O60333-3;H7C0K6;F8W8V9;A0A087WWA3;Q4R9M9;Q12756;O60333-2;Q12756-3;Q12756-2;O60333;O60333-4	O60333-3;H7C0K6;F8W8V9;A0A087WWA3;Q4R9M9;Q12756;O60333-2;Q12756-3;Q12756-2;O60333;O60333-4	Kinesin-like protein KIF1B;Kinesin-like protein KIF1A	KIF1B;KIF1A;KIF1Bbeta	24.6697	24.6619	24.5865	25.7392	26.0199	25.1876	1.04897	0.0262051	0.0419624
CDC123	X6RA30;O75794;X6RKY7;X6RF82;H7BZW7	X6RA30;O75794;X6RKY7;X6RF82	Cell division cycle protein 123 homolog	CDC123	26.4934	27.1125	26.261	27.9058	27.6696	27.5528	1.04847	0.018001	0.0310352
HSPA9	P38646;D6RJI2;H0YBG6;D6RA73;H0Y8S0	P38646	Stress-70 protein, mitochondrial	HSPA9	32.2055	32.3191	32.2888	33.3558	33.2458	33.3516	1.04671	1.51513e-05	0.000471802
ZNF516	A0A087WUJ4;Q92618	A0A087WUJ4;Q92618	Zinc finger protein 516	ZNF516	24.6697	24.6619	24.5865	25.7915	25.7018	25.5522	1.04533	0.00086212	0.00387558
CAND1	Q86VP6;Q86VP6-2;A0A0C4DGH5;F5H6I6;H0YH27;Q86VP6-3	Q86VP6;Q86VP6-2;A0A0C4DGH5	Cullin-associated NEDD8-dissociated protein 1	CAND1	28.2007	28.5013	28.5709	29.2694	29.4187	29.7037	1.04232	0.00191598	0.00622416
BRCA2	P51587	P51587	Breast cancer type 2 susceptibility protein	BRCA2	26.1974	26.2197	25.9305	27.2037	27.1125	27.1445	1.03236	0.00246373	0.00737107
RINT1	C9J5S3;Q6NUQ1	C9J5S3;Q6NUQ1	RAD50-interacting protein 1	RINT1	24.6697	24.6619	24.5865	25.4548	25.6707	25.8596	1.03127	0.00497068	0.0121713
PCMT1	F6S8N6;A0A0A0MRJ6;H7BY58;P22061;P22061-2;F8WDT3;F8WAV5;F8WAX2;H7C4X2;C9J0F2	F6S8N6;A0A0A0MRJ6;H7BY58;P22061;P22061-2	Protein-L-isoaspartate O-methyltransferase;Protein-L-isoaspartate(D-aspartate) O-methyltransferase	PCMT1	28.3431	28.5461	29.1809	29.8887	29.8208	29.5603	1.02765	0.0187789	0.0321163
ENO1	P06733;P06733-2;K7EM90;F5H0C8;P13929-3;P09104-2;P13929-2;P13929;P09104;F5H1C3;E5RI09;E5RG95;K7EPM1;K7EKN2;E5RGZ4	P06733;P06733-2	Alpha-enolase	ENO1	31.712	31.9008	31.6722	32.7439	32.8015	32.8228	1.02464	0.0011139	0.00452449
KIF5B	P33176;A0A0G2JMZ6;J3KNA1;O60282;Q12840;O60282-2	P33176;A0A0G2JMZ6;J3KNA1;O60282;Q12840	Kinesin-1 heavy chain;Kinesin heavy chain isoform 5C;Kinesin heavy chain isoform 5A	KIF5B;KIF5A;KIF5C	26.966	26.0928	26.0682	27.2616	27.7113	27.3779	1.02366	0.0250891	0.0405977
UNC45A	Q9H3U1-2;Q9H3U1;Q9H3U1-3	Q9H3U1-2;Q9H3U1	Protein unc-45 homolog A	UNC45A	27.8165	27.4254	27.5568	28.4361	28.315	29.0363	1.02274	0.0143396	0.0261871
GEMIN7	Q9H840	Q9H840	Gem-associated protein 7	GEMIN7	24.6697	24.6619	24.5865	25.7353	25.5175	25.7219	1.02176	0.000951913	0.00409079
GAPDH	P04406-2;P04406;E7EUT5;O14556	P04406-2;P04406;E7EUT5	Glyceraldehyde-3-phosphate dehydrogenase	GAPDH	29.9202	29.4879	29.2694	30.8233	30.5385	30.4211	1.01936	0.00757961	0.0163174
PBRM1	Q86U86-5;Q86U86-4;Q86U86-7;Q86U86-9;Q86U86-2;Q86U86-8;Q86U86;E7EVG2;Q86U86-3;H0Y5B5;Q86U86-6;C9J053;C9JQF1;C9JPI5;C9JCJ2	Q86U86-5;Q86U86-4;Q86U86-7;Q86U86-9;Q86U86-2;Q86U86-8;Q86U86;E7EVG2;Q86U86-3;H0Y5B5;Q86U86-6	Protein polybromo-1	PBRM1	29.2301	29.3121	28.9182	29.9453	30.1214	30.4373	1.01933	0.00308624	0.00857647
ZBTB10	Q96DT7;Q96DT7-4;Q96DT7-3;Q96DT7-2	Q96DT7;Q96DT7-4;Q96DT7-3;Q96DT7-2	Zinc finger and BTB domain-containing protein 10	ZBTB10	28.7298	28.5958	28.1422	29.2799	29.6397	29.6397	1.01908	0.00594405	0.0137831
ATP5C1	P36542;P36542-2	P36542;P36542-2	ATP synthase subunit gamma, mitochondrial	ATP5C1	32.2346	32.3751	32.1646	33.3279	33.4107	33.0769	1.01789	0.00109818	0.00449927
STK3	Q13188;Q13188-2;A0A087WZ06;E5RFQ9;A0A087WYT4;E5RIM6;Q8NBU1	Q13188;Q13188-2;A0A087WZ06	Serine/threonine-protein kinase 3;Serine/threonine-protein kinase 3 36kDa subunit;Serine/threonine-protein kinase 3 20kDa subunit	STK3	27.9575	27.9514	27.4821	29.0335	28.7894	28.6413	1.01703	0.00400419	0.010463
EIF4G1	E7EX73;E9PGM1;E7EUU4;Q04637-8;Q04637-7;A0A0A0MR52;C9K073;C9J2Z7	E7EX73;E9PGM1;E7EUU4;Q04637-8;Q04637-7;A0A0A0MR52	Eukaryotic translation initiation factor 4 gamma 1	EIF4G1	24.6697	24.6619	24.5865	25.5853	25.6229	25.7358	1.00958	9.58307e-05	0.00115624
ARMCX3	Q9UH62	Q9UH62	Armadillo repeat-containing X-linked protein 3	ARMCX3	27.4363	27.4471	27.3173	28.4789	28.3696	28.3802	1.00902	3.07105e-05	0.000674843
ZNF592	Q92610;H0YM74	Q92610;H0YM74	Zinc finger protein 592	ZNF592	27.0386	27.0796	27.3116	28.3108	28.0472	28.0998	1.00881	0.000504498	0.00277384
BTRC	B7Z3H4;Q9Y297-2;Q9Y297;Q5T1W7	B7Z3H4;Q9Y297-2;Q9Y297	F-box/WD repeat-containing protein 1A	BTRC	24.6697	24.6619	24.5865	25.3974	25.6877	25.8211	1.00619	0.00625085	0.0142666
COG2	B7Z2Y2;Q14746-2;Q14746;V9GY21	B7Z2Y2;Q14746-2;Q14746	Conserved oligomeric Golgi complex subunit 2	COG2	24.6697	24.6619	24.5865	25.4116	25.54	25.9305	1.0048	0.0107506	0.0210463
MED8	Q96G25;Q96G25-2	Q96G25;Q96G25-2	Mediator of RNA polymerase II transcription subunit 8	MED8	24.6697	24.6619	24.5865	25.1143	25.9104	25.7854	1.00343	0.0291795	0.0456269
ZNF598	Q86UK7-2;Q86UK7-3;Q86UK7;H3BQQ2;Q86UK7-4;H3BR87	Q86UK7-2;Q86UK7-3;Q86UK7;H3BQQ2	Zinc finger protein 598	ZNF598	30.1892	30.1647	29.8439	31.1688	31.0322	31.0273	1.00334	0.0027043	0.00782141
AHCTF1	Q8WYP5;Q8WYP5-3;Q8WYP5-2;H7C4S1	Q8WYP5;Q8WYP5-3;Q8WYP5-2	Protein ELYS	AHCTF1	30.0454	30.0102	30.1143	31.0652	31.0712	31.0386	1.00115	0.000163176	0.00145944
BRE	C9J2G0;A0A075B7D2;F8W733;Q9NXR7-4;Q9NXR7-3;Q9NXR7;Q9NXR7-1	C9J2G0;A0A075B7D2;F8W733;Q9NXR7-4;Q9NXR7-3;Q9NXR7;Q9NXR7-1	BRCA1-A complex subunit BRE	BRE	24.6697	24.6619	24.5865	25.8308	25.7358	25.3024	1.00084	0.0119009	0.0226149
