# Supplementary material for: MKRN3-mediated ubiquitination of Poly(A)-binding proteins modulates the stability and translation of GNRH1 mRNA in mammalian puberty
Source: Nucleic Acids Res. 2021 Mar 21;49(7):3796–813. doi: 10.1093/nar/gkab155 (PMC8053111; doi:10.1093/nar/gkab155)
Supplement: gkab155_Supplemental_Files [file gkab155_supplemental_files.zip › Table S6.xlsx]

## Sheet: PABPC1_ub_sites
Annotated Sequence	Modifications	PABPC1 sites	Protein Accessions	列1	列2	列3	列4	列5	列6	列7	列8	列9	列10	列11	列12	列13	列14	列15
ALDTMNFDVIkGKPVR	K11(Ub)	k78	E5RGH3; A0A024R9E2; E5RJB9; A0A087WTT1; E7EQV3; B3KT93; B4DQX0; B4DZW4; E5RH24; P11940; E7ERJ7
VDEAVAVLQAHQAKEAAQk	K19(Ub)	k625	H0YAS6; A0A087WTT1; E7EQV3; B3KT93; H0YB75; H0YC10; B4DQX0; B4DZW4; H0YAS7; P11940; E7ERJ7
SKVDEAVAVLQAHQAkEAAQK	K16(Ub)	k620	H0YAS6; A0A087WTT1; E7EQV3; B3KT93; H0YB75; H0YC10; B4DQX0; B4DZW4; H0YAS7; P11940; E7ERJ7
SKVDEAVAVLQAHQAkEAAQK	K16(Ub)	k620	H0YAS6; A0A087WTT1; E7EQV3; B3KT93; H0YB75; H0YC10; B4DQX0; B4DZW4; H0YAS7; P11940; E7ERJ7
SKVDEAVAVLQAHQAkEAAQK	K16(Ub)	k620	H0YAS6; A0A087WTT1; E7EQV3; B3KT93; H0YB75; H0YC10; B4DQX0; B4DZW4; H0YAS7; P11940; E7ERJ7
VDEAVAVLQAHQAkEAAQK	K14(Ub)	k620	H0YAS6; A0A087WTT1; E7EQV3; B3KT93; H0YB75; H0YC10; B4DQX0; B4DZW4; H0YAS7; P11940; E7ERJ7
VDEAVAVLQAHQAkEAAQK	K14(Ub)	k620	H0YAS6; A0A087WTT1; E7EQV3; B3KT93; H0YB75; H0YC10; B4DQX0; B4DZW4; H0YAS7; P11940; E7ERJ7
VDEAVAVLQAHQAkEAAQK	K14(Ub)	k620	H0YAS6; A0A087WTT1; E7EQV3; B3KT93; H0YB75; H0YC10; B4DQX0; B4DZW4; H0YAS7; P11940; E7ERJ7
TVPQYkYAAGVR	K6(Ub)	k512	H0YAS6; E7EQV3; B3KT93; H0YB75; H0YAW6; B4DQX0; B4DZW4; H0YAS7; P11940; E7ERJ7
TVPQYkYAAGVR	K6(Ub)	k512	H0YAS6; E7EQV3; B3KT93; H0YB75; H0YAW6; B4DQX0; B4DZW4; H0YAS7; P11940; E7ERJ7
kEFSPFGTITSAK	K1(Ub)	k312	H0YB86; H0YAR2; A0A024R9E2; A0A087WTT1; E7EQV3; B3KT93; B4DQX0; B4DZW4; P11940; H0YAP2; E7ERJ7
kEFSPFGTITSAK	K1(Ub)	k312	H0YB86; H0YAR2; A0A024R9E2; A0A087WTT1; E7EQV3; B3KT93; B4DQX0; B4DZW4; P11940; H0YAP2; E7ERJ7
DLFGkFGPALSVK	K5(Ub)	k213	H0YBN4; Q9H361; A0A024R9E2; A0A087WTT1; E7EQV3; Q3ZCS4; B4DQX0; B4DZW4; P11940; H0YAP2; Q2VIP3; E7ERJ7
AkEFTNVYIK	K2(Ub)	k188	H0YAR2; Q6IQ30; H0YBN4; A0A024R9E2; Q13310; H0Y5F5; A0A087WTT1; E7EQV3; B3KT93; B4DQX0; B4DZW4; H0YCC8; B1ANR0; P11940; E7ERJ7
AkEFTNVYIK	K2(Ub)	k188	H0YAR2; Q6IQ30; H0YBN4; A0A024R9E2; Q13310; H0Y5F5; A0A087WTT1; E7EQV3; B3KT93; B4DQX0; B4DZW4; H0YCC8; B1ANR0; P11940; E7ERJ7
AIEkMNGMLLNDRK	K4(Ub)	k157	H0YAR2; Q6IQ30; H0YBN4; A0A024R9E2; Q13310; H0Y5F5; A0A087WTT1; E7EQV3; B3KT93; B4DQX0; B4DZW4; H0YCC8; B1ANR0; H0YEQ8; P11940; E7ERJ7
AIEkMNGMLLNDRK	K4(Ub)	k157	H0YAR2; Q6IQ30; H0YBN4; A0A024R9E2; Q13310; H0Y5F5; A0A087WTT1; E7EQV3; B3KT93; B4DQX0; B4DZW4; H0YCC8; B1ANR0; H0YEQ8; P11940; E7ERJ7
QAHLTNQYmQR	M9(Oxidation)		H0YB86; H0YAR2; A0A024R9E2; A0A087WTT1; E7EQV3; B3KT93; B4DQX0; B4DZW4; P11940; E7ERJ7
VGAGAPVYmAAVLEYLTAEILELAGNAAR	M9(Oxidation)		Q16777; Q6FI13
VANTSTQTmGPRPAAAAAAATPAVR	M9(Oxidation)		H0YAS6; E7EQV3; B3KT93; H0YB75; H0YAW6; B4DQX0; B4DZW4; P11940; E7ERJ7
LFPLIQAmHPTLAGK	M8(Oxidation)		Q9H361; H0YAS6; A0A087WTT1; E7EQV3; B3KT93; Q3ZCS4; H0YB75; B4DQX0; B4DZW4; P11940; Q2VIP3; E7ERJ7
NFGEDmDDERLKDLFGK	M6(Oxidation)		H0YBN4; Q9H361; A0A024R9E2; A0A087WTT1; E7EQV3; B3KT93; Q3ZCS4; B4DQX0; B4DZW4; P11940; Q2VIP3; E7ERJ7
NFGEDmDDERLK	M6(Oxidation)		H0YAR2; H0YBN4; Q9H361; A0A024R9E2; A0A087WTT1; E7EQV3; B3KT93; Q3ZCS4; B4DQX0; B4DZW4; P11940; Q2VIP3; E7ERJ7
LRGGmQIFVkTLTGkAITLEVEPSDTIENVK	M5(Oxidation); K10(Ub); K15(Ub)		L8B196
LLQSmMGNWR	M5(Oxidation)		L8EC67
ALDTmNFDVIK	M5(Oxidation)		Q6IQ30; E5RGH3; H0YBN4; A0A024R9E2; B1ANR1; Q13310; E5RJB9; A0A087WTT1; E7EQV3; B3KT93; B4DQX0; B4DZW4; B1ANR0; H0YEQ8; E5RH24; P11940; E7ERJ7
LRGGmQIFVKTLTGKAITLEVEPSDTIENVK	M5(Oxidation)		L8B196
LDQPmTEIVSR	M5(Oxidation)		B3KUJ2; Q5JRR6; B4DL67; B4DDE4; A0A024R1A3
HLTmQIFVkTLTGkTITLEVEPSDTIENVK	M4(Oxidation); K9(Ub); K14(Ub)		Q96H31; Q66K58; Q59EM9
HLTmQIFVKTLTGkTITLEVEPSDTIENVK	M4(Oxidation); K14(Ub)		Q96H31; Q66K58; Q59EM9
ITGmLLEIDNSELLHMLESPESLR	M4(Oxidation)		Q6IQ30; H0YAS6; Q13310; H0Y5F5; A0A087WTT1; E7EQV3; B3KT93; Q53GL4; H0YB75; H0Y6X6; B4DQX0; H0YER0; B4DZW4; H0YAS7; B1ANR0; Q59GZ7; P11940; E7ERJ7
ITGmLLEIDNSELLHMLESPESLR	M4(Oxidation)		Q6IQ30; H0YAS6; Q13310; H0Y5F5; A0A087WTT1; E7EQV3; B3KT93; Q53GL4; H0YB75; H0Y6X6; B4DQX0; H0YER0; B4DZW4; H0YAS7; B1ANR0; Q59GZ7; P11940; E7ERJ7
ITGmLLEIDNSELLHMLESPESLR	M4(Oxidation)		Q6IQ30; H0YAS6; Q13310; H0Y5F5; A0A087WTT1; E7EQV3; B3KT93; Q53GL4; H0YB75; H0Y6X6; B4DQX0; H0YER0; B4DZW4; H0YAS7; B1ANR0; Q59GZ7; P11940; E7ERJ7
ITGmLLEIDNSELLHMLESPESLR	M4(Oxidation)		Q6IQ30; H0YAS6; Q13310; H0Y5F5; A0A087WTT1; E7EQV3; B3KT93; Q53GL4; H0YB75; H0Y6X6; B4DQX0; H0YER0; B4DZW4; H0YAS7; B1ANR0; Q59GZ7; P11940; E7ERJ7
MNGmLLNDRK	M4(Oxidation)		H0YAR2; Q6IQ30; H0YBN4; A0A024R9E2; Q13310; H0Y5F5; A0A087WTT1; E7EQV3; B3KT93; B4DQX0; B4DZW4; H0YCC8; B1ANR0; H0YEQ8; P11940; E7ERJ7
MNGmLLNDRK	M4(Oxidation)		H0YAR2; Q6IQ30; H0YBN4; A0A024R9E2; Q13310; H0Y5F5; A0A087WTT1; E7EQV3; B3KT93; B4DQX0; B4DZW4; H0YCC8; B1ANR0; H0YEQ8; P11940; E7ERJ7
GGmQIFVkTLTGKTITLEVEPSDTIENVKAK	M3(Oxidation); K8(Ub)		F5H388; F5H265; F5GXK7; L8B196; L8B4J3; Q96C32; A8K674; J3QLP7; F5GYU3; P0CG47; J3QRK5; Q9UFQ0; L8B4I8; L8B4Z6; F5H747; B4DV12; L8B4R0; P0CG48; Q5PY61; Q5UGI3; F5H6Q2; Q96H31; L8B4M0; Q96MH4; Q66K58; Q59EM9; F5H2Z3; J3QKN0
GGmQIFVKTLTGkTITLEVEPSDTIENVKAK	M3(Oxidation); K13(Ub)		F5H388; F5H265; F5GXK7; L8B196; L8B4J3; Q96C32; A8K674; J3QLP7; F5GYU3; P0CG47; J3QRK5; Q9UFQ0; L8B4I8; L8B4Z6; F5H747; B4DV12; L8B4R0; P0CG48; Q5PY61; Q5UGI3; F5H6Q2; Q96H31; L8B4M0; Q96MH4; Q66K58; Q59EM9; F5H2Z3; J3QKN0
DYTTSEMETFPLLLLSLGLVLAEASESTmKIIKEEFTDEEMQYDMAKSGQE	M29(Oxidation)		V9GYQ6
GLIDGVVEADLVEALQEFGPISYVVVmPK	M27(Oxidation)		M0QXS5; B4DPK8; M0QYL7; P14866; M0R1W6; B2R959; Q6NTA2
KLAYVAAGDLAPINAFIGGLAAQEVmK	M26(Oxidation)		A0A024R1A3
LAYVAAGDLAPINAFIGGLAAQEVmK	M25(Oxidation)		A0A024R1A3
TEHKLEITMLSQGVSMLYSFFmPAAK	M22(Oxidation)		B3KUJ2; Q5JRR6; B4DL67; B4DDE4; A0A024R1A3
AVPNPVINPYQPAPPSGYFmAAIPQTQNR	M20(Oxidation)		H0YB86; A0A087WTT1; E7EQV3; B3KT93; H0YAW6; B4DZW4; P11940; E7ERJ7
YAAGVRNPQQHLNAQPQVTmQQPAVHVQGQEPLTASMLASAPPQEQK	M20(Oxidation)		H0YAS6; E7EQV3; H0YB75; B4DQX0; B4DZW4; H0YAS7; P11940; E7ERJ7
AVPNPVINPYQPAPPSGYFmAAIPQTQNR	M20(Oxidation)		H0YB86; A0A087WTT1; E7EQV3; B3KT93; H0YAW6; B4DZW4; P11940; E7ERJ7
FmPIMQWLYFDALEcLPEDK	M2(Oxidation); C15(Nethylmaleimide)		A0A024R1A3
NmGGPYGGGNYGPGGSGGSGGYGGR	M2(Oxidation)		A0A024RA28; A0A024RA27; P22626
NLSPPTSLKEISLIQLDSmR	M19(Oxidation)		V9GY51; Q96PN6
LEITMLSQGVSMLYSFFmPAAK	M18(Oxidation)		B3KUJ2; Q5JRR6; B4DL67; B4DDE4; A0A024R1A3
ITGMLLEIDNSELLHmLESPESLR	M16(Oxidation)		Q6IQ30; H0YAS6; Q13310; H0Y5F5; A0A087WTT1; E7EQV3; B3KT93; Q53GL4; H0YB75; H0Y6X6; B4DQX0; H0YER0; B4DZW4; H0YAS7; B1ANR0; Q59GZ7; P11940; E7ERJ7
ITGMLLEIDNSELLHmLESPESLR	M16(Oxidation)		Q6IQ30; H0YAS6; Q13310; H0Y5F5; A0A087WTT1; E7EQV3; B3KT93; Q53GL4; H0YB75; H0Y6X6; B4DQX0; H0YER0; B4DZW4; H0YAS7; B1ANR0; Q59GZ7; P11940; E7ERJ7
ITGMLLEIDNSELLHmLESPESLR	M16(Oxidation)		Q6IQ30; H0YAS6; Q13310; H0Y5F5; A0A087WTT1; E7EQV3; B3KT93; Q53GL4; H0YB75; H0Y6X6; B4DQX0; H0YER0; B4DZW4; H0YAS7; B1ANR0; Q59GZ7; P11940; E7ERJ7
ITGMLLEIDNSELLHmLESPESLR	M16(Oxidation)		Q6IQ30; H0YAS6; Q13310; H0Y5F5; A0A087WTT1; E7EQV3; B3KT93; Q53GL4; H0YB75; H0Y6X6; B4DQX0; H0YER0; B4DZW4; H0YAS7; B1ANR0; Q59GZ7; P11940; E7ERJ7
ITGMLLEIDNSELLHmLESPESLR	M16(Oxidation)		Q6IQ30; H0YAS6; Q13310; H0Y5F5; A0A087WTT1; E7EQV3; B3KT93; Q53GL4; H0YB75; H0Y6X6; B4DQX0; H0YER0; B4DZW4; H0YAS7; B1ANR0; Q59GZ7; P11940; E7ERJ7
NPQQHLNAQPQVTmQQPAVHVQGQEPLTASmLASAPPQEQK	M14(Oxidation); M31(Oxidation)		H0YAS6; E7EQV3; H0YB75; B4DQX0; B4DZW4; H0YAS7; P11940; E7ERJ7
NPQQHLNAQPQVTmQQPAVHVQGQEPLTASMLASAPPQEQK	M14(Oxidation)		H0YAS6; E7EQV3; H0YB75; B4DQX0; B4DZW4; H0YAS7; P11940; E7ERJ7
FEVQGLQPNGEEmTLK	M13(Oxidation)		B3KUJ2; Q5JRR6; B4DL67; B4DDE4; A0A024R1A3; Q712V1
QLYVLGHEAmK	M10(Oxidation)		Q5JRS1; Q5JRR9; A0A024R1A3; Q5JRS3; Q5JRS2; Q5JRS0
QLYVLGHEAmK	M10(Oxidation)		Q5JRS1; Q5JRR9; A0A024R1A3; Q5JRS3; Q5JRS2; Q5JRS0
mQIFVkTLTGkTITLEVEPSDTIENVKAK	M1(Oxidation); K6(Ub); K11(Ub)		M0R1V7; J3QTR3; F5H388; F5H265; F5GXK7; Q3MIH3; L8B196; P62979; L8B4J3; Q96C32; A8K674; F5GYU3; J3QSA3; P0CG47; L8B4I8; L8B4Z6; Q5RKT7; F5H747; B4DV12; L8B4R0; P0CG48; Q5PY61; Q5UGI3; F5H6Q2; Q49A90; J3QS39; L8B4M0; Q96MH4; F5H2Z3; J3QKN0; F5GZ39
mNGMLLNDRK	M1(Oxidation)		H0YAR2; Q6IQ30; H0YBN4; A0A024R9E2; Q13310; H0Y5F5; A0A087WTT1; E7EQV3; B3KT93; B4DQX0; B4DZW4; H0YCC8; B1ANR0; H0YEQ8; P11940; E7ERJ7
mNGMLLNDRK	M1(Oxidation)		H0YAR2; Q6IQ30; H0YBN4; A0A024R9E2; Q13310; H0Y5F5; A0A087WTT1; E7EQV3; B3KT93; B4DQX0; B4DZW4; H0YCC8; B1ANR0; H0YEQ8; P11940; E7ERJ7
mMVAGFK	M1(Oxidation)		Q7Z4Q5; Q00839; B4DLR3; Q96BA7; B3KX72
PSDTIENVkAkIQDKEGIPPDQQR	K9(Ub); K11(Ub)		M0R2S1
TLSDYNIQkESTLHLVLR	K9(Ub)		J3QTR3; F5H388; F5H265; M0R2S1; F5GXK7; Q3MIH3; L8B196; P62979; M0R1M6; L8B4J3; Q96C32; A8K674; F5GYU3; P0CG47; Q9UFQ0; L8B4I8; L8B4Z6; Q5RKT7; F5H747; Q8WYN9; B4DV12; L8B4R0; P0CG48; Q5PY61; Q5UGI3; F5H6Q2; Q96H31; J3QS39; L8B4M0; Q96MH4; Q66K58; Q59EM9; F5H2Z3; J3QKN0
TLSDYNIQkESTLHLVLR	K9(Ub)		J3QTR3; F5H388; F5H265; M0R2S1; F5GXK7; Q3MIH3; L8B196; P62979; M0R1M6; L8B4J3; Q96C32; A8K674; F5GYU3; P0CG47; Q9UFQ0; L8B4I8; L8B4Z6; Q5RKT7; F5H747; Q8WYN9; B4DV12; L8B4R0; P0CG48; Q5PY61; Q5UGI3; F5H6Q2; Q96H31; J3QS39; L8B4M0; Q96MH4; Q66K58; Q59EM9; F5H2Z3; J3QKN0
TLSDYNIQkESTLHLVLR	K9(Ub)		J3QTR3; F5H388; F5H265; M0R2S1; F5GXK7; Q3MIH3; L8B196; P62979; M0R1M6; L8B4J3; Q96C32; A8K674; F5GYU3; P0CG47; Q9UFQ0; L8B4I8; L8B4Z6; Q5RKT7; F5H747; Q8WYN9; B4DV12; L8B4R0; P0CG48; Q5PY61; Q5UGI3; F5H6Q2; Q96H31; J3QS39; L8B4M0; Q96MH4; Q66K58; Q59EM9; F5H2Z3; J3QKN0
TLSDYNIQkESTLHLVLR	K9(Ub)		J3QTR3; F5H388; F5H265; M0R2S1; F5GXK7; Q3MIH3; L8B196; P62979; M0R1M6; L8B4J3; Q96C32; A8K674; F5GYU3; P0CG47; Q9UFQ0; L8B4I8; L8B4Z6; Q5RKT7; F5H747; Q8WYN9; B4DV12; L8B4R0; P0CG48; Q5PY61; Q5UGI3; F5H6Q2; Q96H31; J3QS39; L8B4M0; Q96MH4; Q66K58; Q59EM9; F5H2Z3; J3QKN0
TLSDYNIQkESTLHLVLR	K9(Ub)		J3QTR3; F5H388; F5H265; M0R2S1; F5GXK7; Q3MIH3; L8B196; P62979; M0R1M6; L8B4J3; Q96C32; A8K674; F5GYU3; P0CG47; Q9UFQ0; L8B4I8; L8B4Z6; Q5RKT7; F5H747; Q8WYN9; B4DV12; L8B4R0; P0CG48; Q5PY61; Q5UGI3; F5H6Q2; Q96H31; J3QS39; L8B4M0; Q96MH4; Q66K58; Q59EM9; F5H2Z3; J3QKN0
TLSDYNIQkESTLHLVLR	K9(Ub)		J3QTR3; F5H388; F5H265; M0R2S1; F5GXK7; Q3MIH3; L8B196; P62979; M0R1M6; L8B4J3; Q96C32; A8K674; F5GYU3; P0CG47; Q9UFQ0; L8B4I8; L8B4Z6; Q5RKT7; F5H747; Q8WYN9; B4DV12; L8B4R0; P0CG48; Q5PY61; Q5UGI3; F5H6Q2; Q96H31; J3QS39; L8B4M0; Q96MH4; Q66K58; Q59EM9; F5H2Z3; J3QKN0
MGEGNMLYkSIK	K9(Ub) k459		Q13064
TLSDYNIQkESTLHLVLR	K9(Ub)		J3QTR3; F5H388; F5H265; M0R2S1; F5GXK7; Q3MIH3; L8B196; P62979; M0R1M6; L8B4J3; Q96C32; A8K674; F5GYU3; P0CG47; Q9UFQ0; L8B4I8; L8B4Z6; Q5RKT7; F5H747; Q8WYN9; B4DV12; L8B4R0; P0CG48; Q5PY61; Q5UGI3; F5H6Q2; Q96H31; J3QS39; L8B4M0; Q96MH4; Q66K58; Q59EM9; F5H2Z3; J3QKN0
GGMQIFVkTLTGkTITLEVEPSDTIENVK	K8(Ub); K13(Ub)		F5H388; F5H265; F5GXK7; L8B196; L8B4J3; Q96C32; A8K674; J3QLP7; F5GYU3; P0CG47; J3QRK5; Q9UFQ0; L8B4I8; L8B4Z6; F5H747; B4DV12; L8B4R0; P0CG48; Q5PY61; Q5UGI3; F5H6Q2; Q96H31; L8B4M0; Q96MH4; Q66K58; Q59EM9; F5H2Z3; J3QKN0
ATLPSPDkLPGFK	K8(Ub)		B3KUJ2; Q5JRR6; B4DL67; B4DDE4; A0A024R1A3
ATLPSPDkLPGFK	K8(Ub)		B3KUJ2; Q5JRR6; B4DL67; B4DDE4; A0A024R1A3
LIFAGKkLEDGRTLSDYSIQKESTLHLVLR	K7(Ub)		J3QRK5; K7EMA8
LIFAGkQLEDGRTLSGYNIQkESTLHLVLR	K6(Ub); K21(Ub)		Q5UGI3
LIFAGkQLEDGRTLSGYNIQkESTLHLVLR	K6(Ub); K21(Ub)		Q5UGI3
LIQQYkEAMSNkAcR	K6(Ub) k392; K12(Ub) k398; C14(Nethylmaleimide)		Q13064; H3BPL3
EAMSNkAcR	K6(Ub)k398; C8(Nethylmaleimide)		Q13064; B4DM96; H3BPL3; Q9UHC7
LIFAGkQLEDGR	K6(Ub)		M0R1V7; J3QTR3; F5H388; F5H265; M0R2S1; F5GXK7; Q3MIH3; L8B196; P62979; M0R1M6; L8B4J3; Q96C32; A8K674; J3QLP7; F5GYU3; P0CG47; J3QRK5; Q9UFQ0; L8B4I8; L8B4Z6; Q5RKT7; F5H747; Q8WYN9; B4DV12; L8B4R0; P0CG48; Q5PY61; Q5UGI3; F5H6Q2; Q96H31; Q49A90; J3QS39; L8B4M0; Q96MH4; Q66K58; Q59EM9; F5H2Z3; J3QKN0; F5GZ39
LIFAGkQREDGRSLSDYNIQKESTLHLVLR	K6(Ub)		J3QLP7; J3QRK5; J3KSM4
LIFAGkQREDGRSLSDYNIQKESTLHLVLR	K6(Ub)		J3QLP7; J3QRK5; J3KSM4
LIFAGkQLEDGRTLSDYNIQKESTLHLVLR	K6(Ub)		J3QTR3; F5H388; F5H265; M0R2S1; F5GXK7; Q3MIH3; L8B196; P62979; M0R1M6; L8B4J3; Q96C32; A8K674; F5GYU3; P0CG47; Q9UFQ0; L8B4I8; L8B4Z6; Q5RKT7; F5H747; Q8WYN9; B4DV12; L8B4R0; P0CG48; Q5PY61; Q5UGI3; F5H6Q2; Q96H31; J3QS39; L8B4M0; Q96MH4; Q66K58; Q59EM9; F5H2Z3; J3QKN0
LIFAGkQLEDGR	K6(Ub)		M0R1V7; J3QTR3; F5H388; F5H265; M0R2S1; F5GXK7; Q3MIH3; L8B196; P62979; M0R1M6; L8B4J3; Q96C32; A8K674; J3QLP7; F5GYU3; P0CG47; J3QRK5; Q9UFQ0; L8B4I8; L8B4Z6; Q5RKT7; F5H747; Q8WYN9; B4DV12; L8B4R0; P0CG48; Q5PY61; Q5UGI3; F5H6Q2; Q96H31; Q49A90; J3QS39; L8B4M0; Q96MH4; Q66K58; Q59EM9; F5H2Z3; J3QKN0; F5GZ39
LIFAGkQLEDGR	K6(Ub)		M0R1V7; J3QTR3; F5H388; F5H265; M0R2S1; F5GXK7; Q3MIH3; L8B196; P62979; M0R1M6; L8B4J3; Q96C32; A8K674; J3QLP7; F5GYU3; P0CG47; J3QRK5; Q9UFQ0; L8B4I8; L8B4Z6; Q5RKT7; F5H747; Q8WYN9; B4DV12; L8B4R0; P0CG48; Q5PY61; Q5UGI3; F5H6Q2; Q96H31; Q49A90; J3QS39; L8B4M0; Q96MH4; Q66K58; Q59EM9; F5H2Z3; J3QKN0; F5GZ39
LIFAGkQREDGRSLSDYNIQKESTLHLVLR	K6(Ub)		J3QLP7; J3QRK5; J3KSM4
LIFAGkQLEDGRTLSDYNIQKESTLHLVLR	K6(Ub)		J3QTR3; F5H388; F5H265; M0R2S1; F5GXK7; Q3MIH3; L8B196; P62979; M0R1M6; L8B4J3; Q96C32; A8K674; F5GYU3; P0CG47; Q9UFQ0; L8B4I8; L8B4Z6; Q5RKT7; F5H747; Q8WYN9; B4DV12; L8B4R0; P0CG48; Q5PY61; Q5UGI3; F5H6Q2; Q96H31; J3QS39; L8B4M0; Q96MH4; Q66K58; Q59EM9; F5H2Z3; J3QKN0
LIFAGkQREDGRSLSDYNIQKESTLHLVLR	K6(Ub)		J3QLP7; J3QRK5; J3KSM4
LIFAGkKLEDGRTLSDYSIQKESTLHLVLR	K6(Ub)		J3QRK5; K7EMA8
LIFAGkQLEDGRTLSDYNIQK	K6(Ub)		M0R1V7; J3QTR3; F5H388; F5H265; M0R2S1; F5GXK7; Q3MIH3; L8B196; P62979; M0R1M6; L8B4J3; Q96C32; A8K674; F5GYU3; P0CG47; Q9UFQ0; L8B4I8; L8B4Z6; Q5RKT7; F5H747; Q8WYN9; B4DV12; L8B4R0; P0CG48; Q5PY61; Q5UGI3; F5H6Q2; Q96H31; Q49A90; J3QS39; L8B4M0; Q96MH4; Q66K58; Q59EM9; F5H2Z3; J3QKN0
LIFAGkQLEDGR	K6(Ub)		M0R1V7; J3QTR3; F5H388; F5H265; M0R2S1; F5GXK7; Q3MIH3; L8B196; P62979; M0R1M6; L8B4J3; Q96C32; A8K674; J3QLP7; F5GYU3; P0CG47; J3QRK5; Q9UFQ0; L8B4I8; L8B4Z6; Q5RKT7; F5H747; Q8WYN9; B4DV12; L8B4R0; P0CG48; Q5PY61; Q5UGI3; F5H6Q2; Q96H31; Q49A90; J3QS39; L8B4M0; Q96MH4; Q66K58; Q59EM9; F5H2Z3; J3QKN0; F5GZ39
LIFAGkQLEDGR	K6(Ub)		M0R1V7; J3QTR3; F5H388; F5H265; M0R2S1; F5GXK7; Q3MIH3; L8B196; P62979; M0R1M6; L8B4J3; Q96C32; A8K674; J3QLP7; F5GYU3; P0CG47; J3QRK5; Q9UFQ0; L8B4I8; L8B4Z6; Q5RKT7; F5H747; Q8WYN9; B4DV12; L8B4R0; P0CG48; Q5PY61; Q5UGI3; F5H6Q2; Q96H31; Q49A90; J3QS39; L8B4M0; Q96MH4; Q66K58; Q59EM9; F5H2Z3; J3QKN0; F5GZ39
LIFAGkQLEDGRTLSDYNIQKESTLHLVLR	K6(Ub)		J3QTR3; F5H388; F5H265; M0R2S1; F5GXK7; Q3MIH3; L8B196; P62979; M0R1M6; L8B4J3; Q96C32; A8K674; F5GYU3; P0CG47; Q9UFQ0; L8B4I8; L8B4Z6; Q5RKT7; F5H747; Q8WYN9; B4DV12; L8B4R0; P0CG48; Q5PY61; Q5UGI3; F5H6Q2; Q96H31; J3QS39; L8B4M0; Q96MH4; Q66K58; Q59EM9; F5H2Z3; J3QKN0
MQIFVkTLTGK	K6(Ub)		M0R1V7; J3QTR3; F5H388; A8CGI2; F5H265; F5GXK7; Q3MIH3; L8B196; P62979; L8B4J3; Q96C32; A8K674; F5GYU3; J3QSA3; P0CG47; L8B4I8; L8B4Z6; Q5RKT7; F5H747; B4DV12; L8B4R0; P0CG48; Q5PY61; Q5UGI3; F5H6Q2; Q49A90; J3QS39; L8B4M0; Q96MH4; F5H2Z3; J3QKN0; F5GZ39
LIFAGkQLEDGRTLSDYNIQKESTLHLVLR	K6(Ub)		J3QTR3; F5H388; F5H265; M0R2S1; F5GXK7; Q3MIH3; L8B196; P62979; M0R1M6; L8B4J3; Q96C32; A8K674; F5GYU3; P0CG47; Q9UFQ0; L8B4I8; L8B4Z6; Q5RKT7; F5H747; Q8WYN9; B4DV12; L8B4R0; P0CG48; Q5PY61; Q5UGI3; F5H6Q2; Q96H31; J3QS39; L8B4M0; Q96MH4; Q66K58; Q59EM9; F5H2Z3; J3QKN0
IVGSkPLYVALAQR	K5(Ub) k361		Q3B867; Q6IQ30; Q147Y3; H0YEU6; Q13310; H0Y5F5; Q53GL4; B1ANR0; Q59GZ7; Q15164
IVGSkPLYVALAQR	K5(Ub)		Q3B867; Q6IQ30; Q147Y3; H0YEU6; Q13310; H0Y5F5; Q53GL4; B1ANR0; Q59GZ7; Q15164
TLTGkTITLEVEPSDTIENVKAK	K5(Ub)		M0R1V7; J3QTR3; F5H388; F5H265; F5GXK7; Q3MIH3; L8B196; P62979; L8B4J3; Q96C32; A8K674; J3QLP7; F5GYU3; J3QSA3; P0CG47; J3QRK5; Q9UFQ0; L8B4I8; L8B4Z6; Q5RKT7; F5H747; B4DV12; L8B4R0; P0CG48; Q5PY61; Q5UGI3; F5H6Q2; Q96H31; Q49A90; J3QS39; L8B4M0; Q96MH4; Q66K58; Q59EM9; F5H2Z3; J3QKN0; F5GZ39
TLTGkTITLEVEPSDTIENVK	K5(Ub)		M0R1V7; J3QTR3; F5H388; F5H265; F5GXK7; Q3MIH3; L8B196; P62979; L8B4J3; Q96C32; A8K674; J3QLP7; F5GYU3; J3QSA3; P0CG47; J3QRK5; Q9UFQ0; L8B4I8; L8B4Z6; Q5RKT7; F5H747; B4DV12; L8B4R0; P0CG48; Q5PY61; Q5UGI3; F5H6Q2; Q96H31; Q49A90; J3QS39; L8B4M0; Q96MH4; Q66K58; Q59EM9; F5H2Z3; J3QKN0; F5GZ39
SGVkIHVSDQELQSANASVDDSRLEELK	K4(Ub)		B3KUJ2; Q5JRR6; B4DL67; B4DDE4; A0A024R1A3
IQDkEGIPPDQQR	K4(Ub)		M0R1V7; J3QTR3; F5H388; F5H265; M0R2S1; F5GXK7; Q3MIH3; L8B196; P62979; M0R1M6; L8B4J3; Q96C32; A8K674; J3QLP7; F5GYU3; J3QSA3; P0CG47; J3QRK5; Q9UFQ0; L8B4I8; L8B4Z6; Q5RKT7; F5H747; B4DV12; L8B4R0; P0CG48; Q5PY61; Q5UGI3; F5H6Q2; Q96H31; Q49A90; K7EMA8; J3QS39; L8B4M0; Q96MH4; Q66K58; Q59EM9; F5H2Z3; J3QKN0; F5GZ39
IQkELSDLQR	K3(Ub)		P51668
IQkELSDLQR	K3(Ub)		P51668
VTSELVIPSEFWVEEEEEKQk	K21(Ub) k386		Q13064; H3BPL3
VTSELVIPSEFWVEEEEEKQk	K21(Ub) k386		Q13064; H3BPL3
VTSELVIPSEFWVEEEEEkQK	K19(Ub) k384		Q13064; H3BPL3
VTSELVIPSEFWVEEEEEkQK	K19(Ub) k384		Q13064; H3BPL3
TITLEVEPSDTIENVKAk	K18(Ub)		M0R1V7; J3QTR3; F5H388; F5H265; F5GXK7; Q3MIH3; L8B196; P62979; L8B4J3; Q96C32; A8K674; J3QLP7; F5GYU3; J3QSA3; P0CG47; J3QRK5; Q9UFQ0; L8B4I8; L8B4Z6; Q5RKT7; F5H747; B4DV12; L8B4R0; P0CG48; Q5PY61; Q5UGI3; F5H6Q2; Q96H31; Q49A90; J3QS39; L8B4M0; Q96MH4; Q66K58; Q59EM9; F5H2Z3; J3QKN0; F5GZ39
TITLEVEPSDTIENVKAk	K18(Ub)		M0R1V7; J3QTR3; F5H388; F5H265; F5GXK7; Q3MIH3; L8B196; P62979; L8B4J3; Q96C32; A8K674; J3QLP7; F5GYU3; J3QSA3; P0CG47; J3QRK5; Q9UFQ0; L8B4I8; L8B4Z6; Q5RKT7; F5H747; B4DV12; L8B4R0; P0CG48; Q5PY61; Q5UGI3; F5H6Q2; Q96H31; Q49A90; J3QS39; L8B4M0; Q96MH4; Q66K58; Q59EM9; F5H2Z3; J3QKN0; F5GZ39
TITLEVEPSDTIENVkAK	K16(Ub)		M0R1V7; J3QTR3; F5H388; F5H265; F5GXK7; Q3MIH3; L8B196; P62979; L8B4J3; Q96C32; A8K674; J3QLP7; F5GYU3; J3QSA3; P0CG47; J3QRK5; Q9UFQ0; L8B4I8; L8B4Z6; Q5RKT7; F5H747; B4DV12; L8B4R0; P0CG48; Q5PY61; Q5UGI3; F5H6Q2; Q96H31; Q49A90; J3QS39; L8B4M0; Q96MH4; Q66K58; Q59EM9; F5H2Z3; J3QKN0; F5GZ39
TITLEVEPSDTIENVkAK	K16(Ub)		M0R1V7; J3QTR3; F5H388; F5H265; F5GXK7; Q3MIH3; L8B196; P62979; L8B4J3; Q96C32; A8K674; J3QLP7; F5GYU3; J3QSA3; P0CG47; J3QRK5; Q9UFQ0; L8B4I8; L8B4Z6; Q5RKT7; F5H747; B4DV12; L8B4R0; P0CG48; Q5PY61; Q5UGI3; F5H6Q2; Q96H31; Q49A90; J3QS39; L8B4M0; Q96MH4; Q66K58; Q59EM9; F5H2Z3; J3QKN0; F5GZ39
RRGGMQIFVkTLTGKTITLEVEPSDTIENVK	K10(Ub)		J3QLP7; J3QRK5
RRGGMQIFVkTLTGKTITLEVEPSDTIENVK	K10(Ub)		J3QLP7; J3QRK5
kQMAVGSGLR	K1(Ub) k233		Q13064
kYEDEINKR	K1(Ub)		P35908; Q01546; P12035
kQMAVGSGLR	K1(Ub) k233		Q13064
YHTINGHNcEVK	C9(Nethylmaleimide)		P51991; B4DDB6; Q65ZQ3; B4E3E6
NMSVHLSPcFR	C9(Nethylmaleimide)		M0R1H5; P62280; M0QZC5
VLSLNFSEcHTK	C9(Nethylmaleimide)		A0A024RDB2; D6RB17; D6RAC7; A0A024RDE5; D6RBW8; A8K6V7; D6RE13; D6RBR0; D6RBM9; D6RGJ4; D6REX8
NMSVHLSPcFR	C9(Nethylmaleimide)		M0R1H5; P62280; M0QZC5
YHTVNGHNcEVR	C9(Nethylmaleimide)		F8W6I7; H0YH80; Q3MI39; F8VZ49; Q0VAC0; A0A024RB53; F8VTQ5; Q6IPF2; A0A024RC46; Q9BSM5; A0A024RAZ7
NNTQVLINcR	C9(Nethylmaleimide)		P62316; K7ERG4
YHTVNGHNcEVR	C9(Nethylmaleimide)		F8W6I7; H0YH80; Q3MI39; F8VZ49; Q0VAC0; A0A024RB53; F8VTQ5; Q6IPF2; A0A024RC46; Q9BSM5; A0A024RAZ7
YHTINGHNcEVK	C9(Nethylmaleimide)		P51991; B4DDB6; Q65ZQ3; B4E3E6
YHTINGHNcEVKK	C9(Nethylmaleimide)		P51991; B4DDB6; Q65ZQ3; B4E3E6
IGKPHTVPcK	C9(Nethylmaleimide)		Q8N5L9; Q3KQT6; Q6IPX5; Q8J014; E9PMM9; E9PM36; P15880; Q8NI61; H0YEN5; I3L404
YHTVNGHNcEVRK	C9(Nethylmaleimide)		F8W6I7; H0YH80; Q3MI39; F8VZ49; Q0VAC0; A0A024RB53; F8VTQ5; Q6IPF2; A0A024RC46; Q9BSM5; A0A024RAZ7
DIAEPHIPcLMPEYFEPQIK	C9(Nethylmaleimide)		Q96EY7
YHTINGHNcEVKK	C9(Nethylmaleimide)		P51991; B4DDB6; Q65ZQ3; B4E3E6
SGYAFVDcPDEHWAMK	C8(Nethylmaleimide)		Q9NZI8
DNPGVVTcLDEAR	C8(Nethylmaleimide)		Q5JRR9; A0A024R1A3; Q5JRS0
DNPGVVTcLDEAR	C8(Nethylmaleimide)		Q5JRR9; A0A024R1A3; Q5JRS0
HVDVLNLcFAQFEPDSTEYIK	C8(Nethylmaleimide)		P82650; G5E9W7; G5E9V5; Q59GX8
GWPLELIcEK	C8(Nethylmaleimide)		V9HWK4
DNPGVVTcLDEAR	C8(Nethylmaleimide)		Q5JRR9; A0A024R1A3; Q5JRS0
GWPLELLcEK	C8(Nethylmaleimide)		Q59GP7; Q12906; F4ZW64; F4ZW66; A8K590; F4ZW65; K7EQR9
ALLPHVLcK	C8(Nethylmaleimide)		H3BQZ7; Q1KMD3
LGEWVGLcK	C8(Nethylmaleimide)		P25398
TATAVAHcK	C8(Nethylmaleimide)		Q6IPX4; M0R1M5; M0R210; M0R3H0; P62249
HHPDLIFcR	C8(Nethylmaleimide)		A0A024R1U2
SGYAFVDcPDEHWAMK	C8(Nethylmaleimide)		Q9NZI8
SKGFGFVcFSSPEEATK	C8(Nethylmaleimide)		H0YB86; H0YAR2; Q3B867; Q6IQ30; Q9H361; A0A024R9E2; Q147Y3; H0YEU6; Q13310; H0Y5F5; A0A087WTT1; E7EQV3; B3KT93; Q53GL4; Q3ZCS4; B4DQX0; B4DZW4; B1ANR0; Q59GZ7; P11940; Q2VIP3; E7ERJ7; Q15164
SKGFGFVcFSSPEEATK	C8(Nethylmaleimide)		H0YB86; H0YAR2; Q3B867; Q6IQ30; Q9H361; A0A024R9E2; Q147Y3; H0YEU6; Q13310; H0Y5F5; A0A087WTT1; E7EQV3; B3KT93; Q53GL4; Q3ZCS4; B4DQX0; B4DZW4; B1ANR0; Q59GZ7; P11940; Q2VIP3; E7ERJ7; Q15164
YYIHGQckEGENcR	C7(Nethylmaleimide); K8(Ub) k110; C13(Nethylmaleimide)		Q13064
YYIHGQckEGENcR	C7(Nethylmaleimide); K8(Ub); C13(Nethylmaleimide)		Q13064
QFLFVDccDRHLTMQIFVkTLTGkTITLEVEPSDTIENVK	C7(Nethylmaleimide); C8(Nethylmaleimide); K19(Ub); K24(Ub)		Q96H31
QFLFVDccDRHLTMQIFVkTLTGkTITLEVEPSDTIENVK	C7(Nethylmaleimide); C8(Nethylmaleimide); K19(Ub); K24(Ub)		Q96H31
ALVLELccNDESGEDVEVPYVR	C7(Nethylmaleimide); C8(Nethylmaleimide)		B3KUJ2; Q5JRR6; B4DL67; B4DDE4; A0A024R1A3
ALVLELccNDESGEDVEVPYVR	C7(Nethylmaleimide); C8(Nethylmaleimide)		B3KUJ2; Q5JRR6; B4DL67; B4DDE4; A0A024R1A3
ALVLELccNDESGEDVEVPYVR	C7(Nethylmaleimide); C8(Nethylmaleimide)		B3KUJ2; Q5JRR6; B4DL67; B4DDE4; A0A024R1A3
ALVLELccNDESGEDVEVPYVR	C7(Nethylmaleimide); C8(Nethylmaleimide)		B3KUJ2; Q5JRR6; B4DL67; B4DDE4; A0A024R1A3
ALVLELccNDESGEDVEVPYVR	C7(Nethylmaleimide); C8(Nethylmaleimide)		B3KUJ2; Q5JRR6; B4DL67; B4DDE4; A0A024R1A3
ALVLELccNDESGEDVEVPYVR	C7(Nethylmaleimide); C8(Nethylmaleimide)		B3KUJ2; Q5JRR6; B4DL67; B4DDE4; A0A024R1A3
FGILSNcNHSFcIR	C7(Nethylmaleimide); C12(Nethylmaleimide)		Q13064
FGILSNcNHSFcIR	C7(Nethylmaleimide); C12(Nethylmaleimide)		Q13064
FGILSNcNHSFcIR	C7(Nethylmaleimide); C12(Nethylmaleimide)		Q13064
FGILSNcNHSFcIR	C7(Nethylmaleimide); C12(Nethylmaleimide)		Q13064
FGILSNcNHSFcIR	C7(Nethylmaleimide); C12(Nethylmaleimide)		Q13064
FGILSNcNHSFcIR	C7(Nethylmaleimide); C12(Nethylmaleimide)		Q13064
FGILSNcNHSFcIR	C7(Nethylmaleimide); C12(Nethylmaleimide)		Q13064
VDEFPLcGHMVSDEYEQLSSEALEAAR	C7(Nethylmaleimide)		X5D2W5; B8A6G2; P27635; X1WI28; A6QRI9; X5D2T3
YNPTWHcIVGR	C7(Nethylmaleimide)		Q96FJ2; Q6FGH9
YNPTWHcIVGR	C7(Nethylmaleimide)		Q96FJ2; Q6FGH9
FGEVVDcTIK	C7(Nethylmaleimide)		Q99729; D6RBZ0; B4DMY3; D6R9P3; Q53F64; D6RD18; B4DTA2; A0A024RDF6; A0A087WZV1; A0A087WUK2
FGEVVDcTLK	C7(Nethylmaleimide)		D6RD83; H0Y8G5; H0YA96; D6RBQ9; Q12771; A0A024RDF4; B4DTC3; Q14103; D6RAF8; D6RF44; A0A024RDB4
VDEFPLcGHMVSDEYEQLSSEALEAAR	C7(Nethylmaleimide)		X5D2W5; B8A6G2; P27635; X1WI28; A6QRI9; X5D2T3
QYEMGEcTR	C7(Nethylmaleimide)		Q8WU68; Q01081; Q7Z780; B5BU08
WGTLTDcVVMRDPQTK	C7(Nethylmaleimide)		P51991; B4DDB6; B4E3E6
NFILDQcNVYNSGQR	C7(Nethylmaleimide)		H3BQZ7; Q1KMD3
YYIHGQcK	C7(Nethylmaleimide)		Q13064
WGTLTDcVVMRDPQTK	C7(Nethylmaleimide)		P51991; B4DDB6; B4E3E6
YYIHGQcK	C7(Nethylmaleimide)		Q13064
YNPTWHcIVGR	C7(Nethylmaleimide)		Q96FJ2; Q6FGH9
WGTLTDcVVMR	C7(Nethylmaleimide)		P51991; B4DDB6; B4E3E6
ARFEELcSDLFR	C7(Nethylmaleimide)		P48741; B4E1S9; V9GZ37; B4DI39; A0A0G2JIW1; P17066; Q53FC7; B4DHP5; B3KSM6; B4DFN9; B4DWK5; B4DNT8; P0DMV9; B2R6X5; B4E388; B4DNV4; Q59EJ3; B4DVU9; B3KTT5
VTDDLVcLVYK	C7(Nethylmaleimide)		P49458; Q8WVW9
FGEVVDcTIK	C7(Nethylmaleimide)		Q99729; D6RBZ0; B4DMY3; D6R9P3; Q53F64; D6RD18; B4DTA2; A0A024RDF6; A0A087WZV1; A0A087WUK2
FDTGNLcMVTGGANLGR	C7(Nethylmaleimide)		Q96IR1; P62701; Q53HV1
NFLYAWcGK	C7(Nethylmaleimide)		Q58F26; Q08211; Q6PJK6
FGEVVDcTLK	C7(Nethylmaleimide)		D6RD83; H0Y8G5; H0YA96; D6RBQ9; Q12771; A0A024RDF4; B4DTC3; Q14103; D6RAF8; D6RF44; A0A024RDB4
LIDFLEcGK	C7(Nethylmaleimide)		J3QSF1; J3KRZ1; Q7Z2V5; B4DN41; Q59E92; B5BUE6; J3KTA4; P17844; B4DNG2
YNPTWHcIVGR	C7(Nethylmaleimide)		Q96FJ2; Q6FGH9
GHYAYDcHR	C7(Nethylmaleimide)		Q16629; Q8NB80; C9JAB2; B4DEK2; A0A0B4J1Z1; F8WEA1
DPPAHcSAGPVGDDLFHWQATImGPPDSAYQGGVFFLTVHFPTDYPFKPPK	C6(Nethylmaleimide); M23(Oxidation)		P51668
DPPAHcSAGPVGDDLFHWQATImGPPDSAYQGGVFFLTVHFPTDYPFKPPK	C6(Nethylmaleimide); M23(Oxidation)		P51668
DPPAHcSAGPVGDDLFHWQATImGPPDSAYQGGVFFLTVHFPTDYPFKPPK	C6(Nethylmaleimide); M23(Oxidation)		P51668
DPPAHcSAGPVGDDLFHWQATImGPPDSAYQGGVFFLTVHFPTDYPFKPPK	C6(Nethylmaleimide); M23(Oxidation)		P51668
DPPAHcSAGPVGDDLFHWQATImGPPDSAYQGGVFFLTVHFPTDYPFKPPK	C6(Nethylmaleimide); M23(Oxidation)		P51668
DPPAHcSAGPVGDDLFHWQATImGPPDSAYQGGVFFLTVHFPTDYPFKPPK	C6(Nethylmaleimide); M23(Oxidation)		P51668
VLLSIcSLLcDPNPDDPLVPDIAQIYKSDk	C6(Nethylmaleimide); C10(Nethylmaleimide); K30(Ub)		P51668; A0A087WW00
VLLSIcSLLcDPNPDDPLVPDIAQIYKSDk	C6(Nethylmaleimide); C10(Nethylmaleimide); K30(Ub)		P51668; A0A087WW00
VLLSIcSLLcDPNPDDPLVPDIAQIYkSDK	C6(Nethylmaleimide); C10(Nethylmaleimide); K27(Ub)		P51668; A0A087WW00
VLLSIcSLLcDPNPDDPLVPDIAQIYkSDKEK	C6(Nethylmaleimide); C10(Nethylmaleimide); K27(Ub)		P51668; A0A087WW00
VLLSIcSLLcDPNPDDPLVPDIAQIYkSDKEK	C6(Nethylmaleimide); C10(Nethylmaleimide); K27(Ub)		P51668; A0A087WW00
VLLSIcSLLcDPNPDDPLVPEIAHTYk	C6(Nethylmaleimide); C10(Nethylmaleimide); K27(Ub)		Q9Y2X8; Q9UQL0
VLLSIcSLLcDPNPDDPLVPDIAQIYkSDK	C6(Nethylmaleimide); C10(Nethylmaleimide); K27(Ub)		P51668; A0A087WW00
VLLSIcSLLcDPNPDDPLVPDIAQIYK	C6(Nethylmaleimide); C10(Nethylmaleimide)		P51668; A0A087WW00
VLLSIcSLLcDPNPDDPLVPDIAQIYK	C6(Nethylmaleimide); C10(Nethylmaleimide)		P51668; A0A087WW00
VLLSIcSLLcDPNPDDPLVPDIAQIYK	C6(Nethylmaleimide); C10(Nethylmaleimide)		P51668; A0A087WW00
VLLSIcSLLcDPNPDDPLVPDIAQIYK	C6(Nethylmaleimide); C10(Nethylmaleimide)		P51668; A0A087WW00
VLLSIcSLLcDPNPDDPLVPDIAQIYK	C6(Nethylmaleimide); C10(Nethylmaleimide)		P51668; A0A087WW00
VLLSIcSLLcDPNPDDPLVPDIAQIYK	C6(Nethylmaleimide); C10(Nethylmaleimide)		P51668; A0A087WW00
VLLSIcSLLcDPNPDDPLVPDIAQIYK	C6(Nethylmaleimide); C10(Nethylmaleimide)		P51668; A0A087WW00
VLLSIcSLLcDPNPDDPLVPDIAQIYK	C6(Nethylmaleimide); C10(Nethylmaleimide)		P51668; A0A087WW00
VLLSIcSLLcDPNPDDPLVPDIAQIYK	C6(Nethylmaleimide); C10(Nethylmaleimide)		P51668; A0A087WW00
VLLSIcSLLcDPNPDDPLVPDIAQIYK	C6(Nethylmaleimide); C10(Nethylmaleimide)		P51668; A0A087WW00
VLLSIcSLLcDPNPDDPLVPDIAQIYK	C6(Nethylmaleimide); C10(Nethylmaleimide)		P51668; A0A087WW00
VLLSIcSLLcDPNPDDPLVPDIAQIYK	C6(Nethylmaleimide); C10(Nethylmaleimide)		P51668; A0A087WW00
VLLSIcSLLcDPNPDDPLVPDIAQIYK	C6(Nethylmaleimide); C10(Nethylmaleimide)		P51668; A0A087WW00
VLLSIcSLLcDPNPDDPLVPDIAQIYK	C6(Nethylmaleimide); C10(Nethylmaleimide)		P51668; A0A087WW00
VLLSIcSLLcDPNPDDPLVPDIAQIYK	C6(Nethylmaleimide); C10(Nethylmaleimide)		P51668; A0A087WW00
VLLSIcSLLcDPNPDDPLVPDIAQIYK	C6(Nethylmaleimide); C10(Nethylmaleimide)		P51668; A0A087WW00
VLLSIcSLLcDPNPDDPLVPDIAQIYK	C6(Nethylmaleimide); C10(Nethylmaleimide)		P51668; A0A087WW00
VLLSIcSLLcDPNPDDPLVPDIAQIYK	C6(Nethylmaleimide); C10(Nethylmaleimide)		P51668; A0A087WW00
VRPGFcFHLcSR	C6(Nethylmaleimide); C10(Nethylmaleimide)		B3KU66; Q08211
VLLSIcSLLcDPNPDDPLVPDIAQIYK	C6(Nethylmaleimide); C10(Nethylmaleimide)		P51668; A0A087WW00
VRPGFcFHLcSR	C6(Nethylmaleimide); C10(Nethylmaleimide)		B3KU66; Q08211
VRPGFcFHLcSR	C6(Nethylmaleimide); C10(Nethylmaleimide)		B3KU66; Q08211
VRPGFcFHLcSR	C6(Nethylmaleimide); C10(Nethylmaleimide)		B3KU66; Q08211
VLLSIcSLLcDPNPDDPLVPDIAQIYK	C6(Nethylmaleimide); C10(Nethylmaleimide)		P51668; A0A087WW00
VLLSIcSLLcDPNPDDPLVPDIAQIYK	C6(Nethylmaleimide); C10(Nethylmaleimide)		P51668; A0A087WW00
VLLSIcSLLcDPNPDDPLVPDIAQIYK	C6(Nethylmaleimide); C10(Nethylmaleimide)		P51668; A0A087WW00
VLLSIcSLLcDPNPDDPLVPDIAQIYK	C6(Nethylmaleimide); C10(Nethylmaleimide)		P51668; A0A087WW00
VLLSIcSLLcDPNPDDPLVPDIAQIYK	C6(Nethylmaleimide); C10(Nethylmaleimide)		P51668; A0A087WW00
VLLSIcSLLcDPNPDDPLVPDIAQIYK	C6(Nethylmaleimide); C10(Nethylmaleimide)		P51668; A0A087WW00
VLLSIcSLLcDPNPDDPLVPDIAQIYK	C6(Nethylmaleimide); C10(Nethylmaleimide)		P51668; A0A087WW00
VLLSIcSLLcDPNPDDPLVPDIAQIYK	C6(Nethylmaleimide); C10(Nethylmaleimide)		P51668; A0A087WW00
VLLSIcSLLcDPNPDDPLVPDIAQIYK	C6(Nethylmaleimide); C10(Nethylmaleimide)		P51668; A0A087WW00
VLLSIcSLLcDPNPDDPLVPDIAQIYK	C6(Nethylmaleimide); C10(Nethylmaleimide)		P51668; A0A087WW00
VLLSIcSLLcDPNPDDPLVPDIAQIYK	C6(Nethylmaleimide); C10(Nethylmaleimide)		P51668; A0A087WW00
VLLSIcSLLcDPNPDDPLVPDIAQIYK	C6(Nethylmaleimide); C10(Nethylmaleimide)		P51668; A0A087WW00
VLLSIcSLLcDPNPDDPLVPDIAQIYK	C6(Nethylmaleimide); C10(Nethylmaleimide)		P51668; A0A087WW00
VLLSIcSLLcDPNPDDPLVPDIAQIYK	C6(Nethylmaleimide); C10(Nethylmaleimide)		P51668; A0A087WW00
VLLSIcSLLcDPNPDDPLVPDIAQIYK	C6(Nethylmaleimide); C10(Nethylmaleimide)		P51668; A0A087WW00
VLLSIcSLLcDPNPDDPLVPDIAQIYK	C6(Nethylmaleimide); C10(Nethylmaleimide)		P51668; A0A087WW00
VLLSIcSLLcDPNPDDPLVPDIAQIYK	C6(Nethylmaleimide); C10(Nethylmaleimide)		P51668; A0A087WW00
DPPAHcSAGPVGDDLFHWQATIMGPPDSAYQGGVFFLTVHFPTDYPFKPPK	C6(Nethylmaleimide)		P51668
DPPAHcSAGPVGDDLFHWQATIMGPPDSAYQGGVFFLTVHFPTDYPFKPPK	C6(Nethylmaleimide)		P51668
DPPAHcSAGPVGDDLFHWQATIMGPPDSAYQGGVFFLTVHFPTDYPFKPPK	C6(Nethylmaleimide)		P51668
DPPAHcSAGPVGDDLFHWQATIMGPPDSAYQGGVFFLTVHFPTDYPFKPPK	C6(Nethylmaleimide)		P51668
EAGDVcYADVYR	C6(Nethylmaleimide)		Q59FA2; A8K1L8; J3KTL2; J3KSR8; B7Z570; Q07955
VFNVFcLYGNVEK	C6(Nethylmaleimide)		M0R076; M0QXS5; M0QYT0; P14866; B2R959; Q6NTA2
DPPAHcSAGPVGDDLFHWQATIMGPPDSAYQGGVFFLTVHFPTDYPFKPPK	C6(Nethylmaleimide)		P51668
DPPAHcSAGPVGDDLFHWQATIMGPPDSAYQGGVFFLTVHFPTDYPFKPPK	C6(Nethylmaleimide)		P51668
GLPWScSADEVMR	C6(Nethylmaleimide)		B4DP00; B4DFK9; P55795
DPPAHcSAGPVGDDLFHWQATIMGPPDSAYQGGVFFLTVHFPTDYPFKPPK	C6(Nethylmaleimide)		P51668
DPPAHcSAGPVGDDLFHWQATIMGPPDSAYQGGVFFLTVHFPTDYPFKPPK	C6(Nethylmaleimide)		P51668
DPPAHcSAGPVGDDLFHWQATIMGPPDSAYQGGVFFLTVHFPTDYPFKPPK	C6(Nethylmaleimide)		P51668
GSDFDcELR	C6(Nethylmaleimide)		B4DUQ1; A0A024R228; Q5EC54; Q6IBN1; B4DFF1; P61978; Q5T6W2
DPPAHcSAGPVGDDLFHWQATIMGPPDSAYQGGVFFLTVHFPTDYPFKPPK	C6(Nethylmaleimide)		P51668
DPPAHcSAGPVGDDLFHWQATIMGPPDSAYQGGVFFLTVHFPTDYPFKPPK	C6(Nethylmaleimide)		P51668
TFSEAcLMVR	C6(Nethylmaleimide)		V9GZ03; P51398; V9GYL9
DPPAHcSAGPVGDDLFHWQATIMGPPDSAYQGGVFFLTVHFPTDYPFKPPK	C6(Nethylmaleimide)		P51668
DPPAHcSAGPVGDDLFHWQATIMGPPDSAYQGGVFFLTVHFPTDYPFKPPK	C6(Nethylmaleimide)		P51668
LALGGcTNRPFYR	C6(Nethylmaleimide)		A6ND22; Q9Y3D3
DPPAHcSAGPVGDDLFHWQATIMGPPDSAYQGGVFFLTVHFPTDYPFKPPK	C6(Nethylmaleimide)		P51668
DPPAHcSAGPVGDDLFHWQATIMGPPDSAYQGGVFFLTVHFPTDYPFKPPK	C6(Nethylmaleimide)		P51668
DPPAHcSAGPVGDDLFHWQATIMGPPDSAYQGGVFFLTVHFPTDYPFKPPK	C6(Nethylmaleimide)		P51668
DPPAHcSAGPVGDDLFHWQATIMGPPDSAYQGGVFFLTVHFPTDYPFKPPK	C6(Nethylmaleimide)		P51668
DPPAHcSAGPVGDDLFHWQATIMGPPDSAYQGGVFFLTVHFPTDYPFKPPK	C6(Nethylmaleimide)		P51668
DPPAHcSAGPVGDDLFHWQATIMGPPDSAYQGGVFFLTVHFPTDYPFKPPK	C6(Nethylmaleimide)		P51668
DPPAHcSAGPVGDDLFHWQATIMGPPDSAYQGGVFFLTVHFPTDYPFKPPK	C6(Nethylmaleimide)		P51668
DPPAHcSAGPVGDDLFHWQATIMGPPDSAYQGGVFFLTVHFPTDYPFKPPK	C6(Nethylmaleimide)		P51668
DPPAHcSAGPVGDDLFHWQATIMGPPDSAYQGGVFFLTVHFPTDYPFKPPK	C6(Nethylmaleimide)		P51668
DPPAHcSAGPVGDDLFHWQATIMGPPDSAYQGGVFFLTVHFPTDYPFKPPK	C6(Nethylmaleimide)		P51668
DPPAHcSAGPVGDDLFHWQATIMGPPDSAYQGGVFFLTVHFPTDYPFKPPK	C6(Nethylmaleimide)		P51668
DPPAHcSAGPVGDDLFHWQATIMGPPDSAYQGGVFFLTVHFPTDYPFKPPK	C6(Nethylmaleimide)		P51668
DPPAHcSAGPVGDDLFHWQATIMGPPDSAYQGGVFFLTVHFPTDYPFKPPK	C6(Nethylmaleimide)		P51668
DPPAHcSAGPVGDDLFHWQATIMGPPDSAYQGGVFFLTVHFPTDYPFKPPK	C6(Nethylmaleimide)		P51668
DPPAHcSAGPVGDDLFHWQATIMGPPDSAYQGGVFFLTVHFPTDYPFKPPK	C6(Nethylmaleimide)		P51668
DPPAHcSAGPVGDDLFHWQATIMGPPDSAYQGGVFFLTVHFPTDYPFKPPK	C6(Nethylmaleimide)		P51668
DPPAHcSAGPVGDDLFHWQATIMGPPDSAYQGGVFFLTVHFPTDYPFKPPK	C6(Nethylmaleimide)		P51668
DPPAHcSAGPVGDDLFHWQATIMGPPDSAYQGGVFFLTVHFPTDYPFKPPK	C6(Nethylmaleimide)		P51668
DPPAHcSAGPVGDDLFHWQATIMGPPDSAYQGGVFFLTVHFPTDYPFKPPK	C6(Nethylmaleimide)		P51668
DPPAHcSAGPVGDDLFHWQATIMGPPDSAYQGGVFFLTVHFPTDYPFKPPK	C6(Nethylmaleimide)		P51668
DPPAHcSAGPVGDDLFHWQATIMGPPDSAYQGGVFFLTVHFPTDYPFKPPK	C6(Nethylmaleimide)		P51668
GFGFVcFSSPEEATK	C6(Nethylmaleimide)		H0YB86; H0YAR2; Q3B867; Q6IQ30; Q9H361; A0A024R9E2; Q147Y3; H0YEU6; Q13310; H0Y5F5; A0A087WTT1; E7EQV3; B3KT93; Q53GL4; Q3ZCS4; B4DQX0; B4DZW4; B1ANR0; Q59GZ7; P11940; Q4VXU2; Q2VIP3; E7ERJ7; Q15164
IGLDFcK	C6(Nethylmaleimide)		O00571; Q5S4N1; B4E132; A0A024R9A4; B4E010; A0A0D9SG12; B5BTY4; Q59GX6; A0A0D9SFB3; B4DLU5; A0A0D9SF53
DPPAHcSAGPVGDDLFHWQATIMGPPDSAYQGGVFFLTVHFPTDYPFKPPK	C6(Nethylmaleimide)		P51668
GFGFVcFSSPEEATK	C6(Nethylmaleimide)		H0YB86; H0YAR2; Q3B867; Q6IQ30; Q9H361; A0A024R9E2; Q147Y3; H0YEU6; Q13310; H0Y5F5; A0A087WTT1; E7EQV3; B3KT93; Q53GL4; Q3ZCS4; B4DQX0; B4DZW4; B1ANR0; Q59GZ7; P11940; Q4VXU2; Q2VIP3; E7ERJ7; Q15164
GDGPIcLVLAPTR	C6(Nethylmaleimide)		J3QRQ7; J3KRZ1; Q7Z2V5; B4DN41; Q59E92; B5BUE6; J3KTA4; Q92841; H3BLZ8; B4DZQ7; P17844; B4DNG2; Q59F66
DPPAHcSAGPVGDDLFHWQATIMGPPDSAYQGGVFFLTVHFPTDYPFKPPK	C6(Nethylmaleimide)		P51668
DPPAHcSAGPVGDDLFHWQATIMGPPDSAYQGGVFFLTVHFPTDYPFKPPK	C6(Nethylmaleimide)		P51668
DPPAHcSAGPVGDDLFHWQATIMGPPDSAYQGGVFFLTVHFPTDYPFKPPK	C6(Nethylmaleimide)		P51668
DPPAHcSAGPVGDDLFHWQATIMGPPDSAYQGGVFFLTVHFPTDYPFKPPK	C6(Nethylmaleimide)		P51668
DPPAHcSAGPVGDDLFHWQATIMGPPDSAYQGGVFFLTVHFPTDYPFKPPK	C6(Nethylmaleimide)		P51668
DPPAHcSAGPVGDDLFHWQATIMGPPDSAYQGGVFFLTVHFPTDYPFKPPK	C6(Nethylmaleimide)		P51668
DPPAHcSAGPVGDDLFHWQATIMGPPDSAYQGGVFFLTVHFPTDYPFKPPK	C6(Nethylmaleimide)		P51668
DPPAHcSAGPVGDDLFHWQATIMGPPDSAYQGGVFFLTVHFPTDYPFKPPK	C6(Nethylmaleimide)		P51668
DPPAHcSAGPVGDDLFHWQATIMGPPDSAYQGGVFFLTVHFPTDYPFKPPK	C6(Nethylmaleimide)		P51668
KAVVVcPK	C6(Nethylmaleimide)		Q7Z4Q5; Q00839; B4DLR3; Q96BA7; B3KX72
DPPAHcSAGPVGDDLFHWQATIMGPPDSAYQGGVFFLTVHFPTDYPFKPPK	C6(Nethylmaleimide)		P51668
DPPAHcSAGPVGDDLFHWQATIMGPPDSAYQGGVFFLTVHFPTDYPFKPPK	C6(Nethylmaleimide)		P51668
DPPAHcSAGPVGDDLFHWQATIMGPPDSAYQGGVFFLTVHFPTDYPFKPPK	C6(Nethylmaleimide)		P51668
LAAQScALSLVR	C6(Nethylmaleimide)		Q58F26; Q08211; Q6PJK6
DPPAHcSAGPVGDDLFHWQATIMGPPDSAYQGGVFFLTVHFPTDYPFKPPK	C6(Nethylmaleimide)		P51668
DPPAHcSAGPVGDDLFHWQATIMGPPDSAYQGGVFFLTVHFPTDYPFKPPK	C6(Nethylmaleimide)		P51668
LVEALcAEHQINLIK	C6(Nethylmaleimide)		P25398
DPPAHcSAGPVGDDLFHWQATIMGPPDSAYQGGVFFLTVHFPTDYPFKPPK	C6(Nethylmaleimide)		P51668
GLPWScSADEVQR	C6(Nethylmaleimide)		D6RDU3; D6RIT2; E9PCY7; D6R9T0; D6RAM1; D6RIH9; D6RDL0; D6RFM3; D6RJ04; P31943; D6RIU0; E7EQJ0; E5RGV0; G8JLB6; D6RF17; D6R9D3; D6RBM0; E7EN40
LVEALcAEHQINLIK	C6(Nethylmaleimide)		P25398
DPPAHcSAGPVGDDLFHWQATIMGPPDSAYQGGVFFLTVHFPTDYPFKPPK	C6(Nethylmaleimide)		P51668
DPPAHcSAGPVGDDLFHWQATIMGPPDSAYQGGVFFLTVHFPTDYPFKPPK	C6(Nethylmaleimide)		P51668
DPPAHcSAGPVGDDLFHWQATIMGPPDSAYQGGVFFLTVHFPTDYPFKPPK	C6(Nethylmaleimide)		P51668
DPPAHcSAGPVGDDLFHWQATIMGPPDSAYQGGVFFLTVHFPTDYPFKPPK	C6(Nethylmaleimide)		P51668
LFQEccPHSTDR	C5(Nethylmaleimide); C6(Nethylmaleimide)		B4DUQ1; A0A024R228; Q5EC54; Q6IBN1; B4DFF1; P61978; Q5T6W2
LFQEccPHSTDR	C5(Nethylmaleimide); C6(Nethylmaleimide)		B4DUQ1; A0A024R228; Q5EC54; Q6IBN1; B4DFF1; P61978; Q5T6W2
LFQEccPHSTDR	C5(Nethylmaleimide); C6(Nethylmaleimide)		B4DUQ1; A0A024R228; Q5EC54; Q6IBN1; B4DFF1; P61978; Q5T6W2
LFQEccPHSTDR	C5(Nethylmaleimide); C6(Nethylmaleimide)		B4DUQ1; A0A024R228; Q5EC54; Q6IBN1; B4DFF1; P61978; Q5T6W2
QAHLcVLASNcDEPMYVK	C5(Nethylmaleimide); C11(Nethylmaleimide)		P25398
DLNYcFSGMSDHR	C5(Nethylmaleimide)		E9PCY7; H0YBG7; B4DP00; B4DFK9; P31943; H0YB39; G8JLB6; H0YBD7; P55795; Q68DG4
TLEFcLSR	C5(Nethylmaleimide)		Q92615
IAVHcTVR	C5(Nethylmaleimide)		P62913; Q08ES8; Q5VVC8; Q5VVC9
FTLDcTHPVEDGIMDAANFEQFLQER	C5(Nethylmaleimide)		Q7Z4W8; P35268
AVVVcPK	C5(Nethylmaleimide)		Q7Z4Q5; Q00839; B4DLR3; Q96BA7; B3KX72
TIAEcLADELINAAK	C5(Nethylmaleimide)		M0R0R2; M0R0F0; A0A024R4Q8; M0QZN2; Q53G25
DLNYcFSGMSDHR	C5(Nethylmaleimide)		E9PCY7; H0YBG7; B4DP00; B4DFK9; P31943; H0YB39; G8JLB6; H0YBD7; P55795; Q68DG4
HIGVcISVANNR	C5(Nethylmaleimide)		B2R8Z8; Q59GL1; Q05CK9; O60506; B7Z645
HLGVcISVANNR	C5(Nethylmaleimide)		Q6MZS5; B4DT28; O43390; B4DMB1; Q0VGD6; B4DMD1; B2R7W4
HIGVcISVANNR	C5(Nethylmaleimide)		B2R8Z8; Q59GL1; Q05CK9; O60506; B7Z645
HLGVcISVANNR	C5(Nethylmaleimide)		Q6MZS5; B4DT28; O43390; B4DMB1; Q0VGD6; B4DMD1; B2R7W4
DLNYcFSGMSDHR	C5(Nethylmaleimide)		E9PCY7; H0YBG7; B4DP00; B4DFK9; P31943; H0YB39; G8JLB6; H0YBD7; P55795; Q68DG4
AIVIcPTDEDLKDR	C5(Nethylmaleimide)		M0R3F1; B3KM60; A8K6U7; Q9BUJ2; A8K3W4; A0A0A0MRA5; A8K5K0; B7Z4B8; A0A024R0J9
HSPNcWYLR	C5(Nethylmaleimide)		B4DT94; D6RH20; G5EA06; Q92552; D6RJC7
GPEGcMGPRSS	C5(Nethylmaleimide)		E7ET36
HWIGcGAHLSKPMEK	C5(Nethylmaleimide)		A6ND22; Q9Y3D3
EKPVcGTTYK	C5(Nethylmaleimide)		Q14444; A0A087X082; G3V153; B3KXU8
VLEcLASGIVMPDGSGIYDPcEK	C4(Nethylmaleimide); C21(Nethylmaleimide)		Q59GP7; Q12906; F4ZW64; F4ZW66; A8K590
GEScMYLHGDIcDMcGLQTLHPMDAAQR	C4(Nethylmaleimide); C12(Nethylmaleimide); C15(Nethylmaleimide)		Q13064
LGVcFDVPTASVTEIQEK	C4(Nethylmaleimide)		Q9NR30; Q8NI92
LTDcVVMRDPASK	C4(Nethylmaleimide)		I6L957; A0A087WUI2; A0A024RA27; P22626
LTDcVVMRDPASKR	C4(Nethylmaleimide)		I6L957; A0A087WUI2; A0A024RA27; P22626
LTDcVVMR	C4(Nethylmaleimide)		I6L957; A0A087WUI2; A0A024RA27; P22626
VELcSFSGYK	C4(Nethylmaleimide)		P83731; C9JXB8; C9JNW5
AAEcNIVVTQPR	C4(Nethylmaleimide)		Q58F26; Q08211; Q6PJK6
LTDcVVMRDPASK	C4(Nethylmaleimide)		I6L957; A0A087WUI2; A0A024RA27; P22626
LTDcVVMR	C4(Nethylmaleimide)		I6L957; A0A087WUI2; A0A024RA27; P22626
IVGcSVHK	C4(Nethylmaleimide)		B4DSU6; Q86SE5; B4DY08; G3V3K6; G3V4C1; A8K9A4; B4DMJ1; G3V4W0; E5RG71; B3KSX3; P07910; B2R603; G3V575; D3DPI2; G3V251; B2R5W2; B3KT61; G3V2Q1; G3V4M8; G3V2H6; G3V576; G3V5X6; B3KX96; G3V555
GNcPFGDTcFYK	C3(Nethylmaleimide); C9(Nethylmaleimide)		Q13064
GNcPFGDTcFYK	C3(Nethylmaleimide); C9(Nethylmaleimide)		Q13064
GNcPFGDTcFYK	C3(Nethylmaleimide); C9(Nethylmaleimide)		Q13064
GFcFITFK	C3(Nethylmaleimide)		H0Y8G5; B4E0W4; H0YA96; Q12771; A0A024RDF4; B4DTC3; Q14103; A0A024RDB4
STcIYGGAPK	C3(Nethylmaleimide)		J3QRQ7; J3KRZ1; Q7Z2V5; B4DN41; Q59E92; B5BUE6; J3KTA4; Q92841; H3BLZ8; B4DZQ7; P17844; B4DNG2; Q59F66
KDcEVVMMIGLPGAGK	C3(Nethylmaleimide)		Q7Z4Q5; Q00839; B4DLR3; Q96BA7; B3KX72
LFcVGFTK	C3(Nethylmaleimide)		A8K4W0; D6RG13; H0Y8L7; D6RB09; H0Y9Y4; D6RAT0; B7Z3M5; P61247; E9PFI5; D6R9B6; Q6NXR8; D6RAS7
EGcTEVSLLR	C3(Nethylmaleimide)		H3BQZ7; Q1KMD3
KDcEVVMMIGLPGAGK	C3(Nethylmaleimide)		Q7Z4Q5; Q00839; B4DLR3; Q96BA7; B3KX72
LNcFLEQDLK	C3(Nethylmaleimide)		B2RAM6; P52732; Q59GZ5
GFcFLEYEDHK	C3(Nethylmaleimide)		Q6MZS5; B4DT28; B2R8Z8; O43390; Q59GL1; Q05CK9; B4DMB1; O60506; Q0VGD6; B7Z645; B4DMD1; B2R7W4
VVcDENGSK	C3(Nethylmaleimide)		Q6IQ30; E5RGH3; A0A024R9E2; Q13310; H0Y5F5; A0A087WTT1; E7EQV3; B3KT93; B4DZW4; B1ANR0; H0YEQ8; P11940
EEcGPLPIVVASPR	C3(Nethylmaleimide)		P82675
FQSSAVMALQEASEAYLVGLFEDTNLcAIHAK	C27(Nethylmaleimide)		Q71DI3
SVNSVLLFTILNPIYSITTDVLYTIcNPcGPVQR	C26(Nethylmaleimide); C29(Nethylmaleimide)		M0QXS5; B4DPK8; B4DVF8; M0QYL7; P14866; M0R1W6; B2R959; Q6NTA2
SVNSVLLFTILNPIYSITTDVLYTIcNPcGPVQR	C26(Nethylmaleimide); C29(Nethylmaleimide)		M0QXS5; B4DPK8; B4DVF8; M0QYL7; P14866; M0R1W6; B2R959; Q6NTA2
GGPGGGFRPFVPHIPFDFYLcEMAFPR	C21(Nethylmaleimide)		F4ZW63; A0A0A0MRL0; F4ZW62; Q53FG3
VcGIcMEVVYEK	C2(Nethylmaleimide); C5(Nethylmaleimide)		Q13064; Q13434
VcGIcMEVVYEK	C2(Nethylmaleimide); C5(Nethylmaleimide)		Q13064; Q13434
VcGIcMEVVYEK	C2(Nethylmaleimide); C5(Nethylmaleimide)		Q13064; Q13434
VcGIcMEVVYEK	C2(Nethylmaleimide); C5(Nethylmaleimide)		Q13064; Q13434
VcGIcMEVVYEK	C2(Nethylmaleimide); C5(Nethylmaleimide)		Q13064; Q13434
VcGIcMEVVYEK	C2(Nethylmaleimide); C5(Nethylmaleimide)		Q13064; Q13434
AcIEAHEK	C2(Nethylmaleimide)		Q13064
AcQSIYPLHDVFVR	C2(Nethylmaleimide)		A8K4W0; D6RG13; D6RB09; H0Y9Y4; D6RAT0; P61247; D6R9B6; Q6NXR8
AcQSIYPLHDVFVR	C2(Nethylmaleimide)		A8K4W0; D6RG13; D6RB09; H0Y9Y4; D6RAT0; P61247; D6R9B6; Q6NXR8
AcIEAHEKDMELSFAVQR	C2(Nethylmaleimide)		Q13064
VcEEIAIIPSKK	C2(Nethylmaleimide)		H0YN88; A0A075B716; H0YN73; P08708
AcIEAHEK	C2(Nethylmaleimide)		Q13064
McLFAGFQR	C2(Nethylmaleimide)		Q7Z4Q5; Q00839; B4DLR3; Q96BA7; B3KX72
LcDSYEIRPGK	C2(Nethylmaleimide)		Q6MZS5; B4DT28; O43390; B4DMB1; Q0VGD6; B2R7W4
FcYYASR	C2(Nethylmaleimide)		Q13064
AcIEAHEK	C2(Nethylmaleimide)		Q13064
AcIEAHEK	C2(Nethylmaleimide)		Q13064
EcLPLIIFLR	C2(Nethylmaleimide)		B7Z1M6; Q96IR1; P62701; A6NH36; Q53HV1
LcSLFYTNEEVAK	C2(Nethylmaleimide)		A8MXP9; Q9H4N1; Q68D11; Q5CZA7; B4DF66; P43243; Q68E03; B3KM87; B4DRS1
IcHQIEYYFGDFNLPR	C2(Nethylmaleimide)		Q2F832; B5BUB5; P05455; E7ERC4; E9PFL9
EcLPLIIFLR	C2(Nethylmaleimide)		B7Z1M6; Q96IR1; P62701; A6NH36; Q53HV1
NcIVLIDSTPYR	C2(Nethylmaleimide)		Q5JR94; Q5JR95
FcYYASR	C2(Nethylmaleimide)		Q13064
GcTATLGNFAK	C2(Nethylmaleimide)		Q8N5L9; Q3KQT6; Q6IPX5; Q8J014; Q9BSW5; E9PQD7; Q8NI62; O60249; P15880; H0YEN5
HcNMVLENVK	C2(Nethylmaleimide)		P62316
NcIVLIDSTPYR	C2(Nethylmaleimide)		Q5JR94; Q5JR95
LcFSTAQHAS	C2(Nethylmaleimide)		M0QXS5; P14866; B2R959; Q6NTA2
AcYGVLR	C2(Nethylmaleimide)		A7E2S3; P23396; Q9NQS8; E9PL09; H0YEU2; Q53G83
McLFAGFQR	C2(Nethylmaleimide)		Q7Z4Q5; Q00839; B4DLR3; Q96BA7; B3KX72
FcYYASR	C2(Nethylmaleimide)		Q13064
NcMTFFEVS	C2(Nethylmaleimide)		H3BME4
NcLLLLTYLISELEAAR	C2(Nethylmaleimide)		Q05CT2; I6L9E8; Q8NCA5; E9PH82
VcEEIAIIPSK	C2(Nethylmaleimide)		H0YN88; A0A075B716; H0YN73; P08708
NcLTNFHGMDLTR	C2(Nethylmaleimide)		A8K4W0; D6RG13; H0Y8L7; D6RED7; D6RB09; D6RAT0; B7Z3M5; P61247; E9PFI5; Q6NXR8; D6RAS7
NcLTNFHGMDLTR	C2(Nethylmaleimide)		A8K4W0; D6RG13; H0Y8L7; D6RED7; D6RB09; D6RAT0; B7Z3M5; P61247; E9PFI5; Q6NXR8; D6RAS7
NcLLLLTYLISELEAAR	C2(Nethylmaleimide)		Q05CT2; I6L9E8; Q8NCA5; E9PH82
NcLTNFHGMDLTR	C2(Nethylmaleimide)		A8K4W0; D6RG13; H0Y8L7; D6RED7; D6RB09; D6RAT0; B7Z3M5; P61247; E9PFI5; Q6NXR8; D6RAS7
YcDPDSYHR	C2(Nethylmaleimide)		B5BU25; P26368; K7ENG2
YcDPDSYHR	C2(Nethylmaleimide)		B5BU25; P26368; K7ENG2
QPAIMPGQSYGLEDGScSYK	C17(Nethylmaleimide)		M0QXS5; M0QYT0; P14866; B2R959; Q6NTA2
IIPAIATTTAAVVGLVcLELYK	C17(Nethylmaleimide)		B3KUJ2; Q5JRR6; B4DL67; B4DDE4; Q8WY81; A0A024R1A3
IIPAIATTTAAVVGLVcLELYK	C17(Nethylmaleimide)		B3KUJ2; Q5JRR6; B4DL67; B4DDE4; Q8WY81; A0A024R1A3
IIPAIATTTAAVVGLVcLELYK	C17(Nethylmaleimide)		B3KUJ2; Q5JRR6; B4DL67; B4DDE4; Q8WY81; A0A024R1A3
IIPAIATTTAAVVGLVcLELYK	C17(Nethylmaleimide)		B3KUJ2; Q5JRR6; B4DL67; B4DDE4; Q8WY81; A0A024R1A3
IIPAIATTTAAVVGLVcLELYK	C17(Nethylmaleimide)		B3KUJ2; Q5JRR6; B4DL67; B4DDE4; Q8WY81; A0A024R1A3
IIPAIATTTAAVVGLVcLELYK	C17(Nethylmaleimide)		B3KUJ2; Q5JRR6; B4DL67; B4DDE4; Q8WY81; A0A024R1A3
IIPAIATTTAAVVGLVcLELYK	C17(Nethylmaleimide)		B3KUJ2; Q5JRR6; B4DL67; B4DDE4; Q8WY81; A0A024R1A3
SIEIPRPVDGVEVPGcGK	C16(Nethylmaleimide)		B5BU25; P26368; K7ENG2
YGDSEFTVQSTTGHcVHMR	C15(Nethylmaleimide)		A0A024R7T3; B4DKS8
YGDGGSTFQSTTGHcVHMR	C15(Nethylmaleimide)		D6RIT2; E9PCY7; B4DP51; H0YBG7; P31943; H0YB39; G8JLB6; H0YBD7; Q68DG4
YGDGGSTFQSTTGHcVHMR	C15(Nethylmaleimide)		D6RIT2; E9PCY7; B4DP51; H0YBG7; P31943; H0YB39; G8JLB6; H0YBD7; Q68DG4
NADMSEEMQQDSVEcATQALEK	C15(Nethylmaleimide)		F8VXI7; F8VRV5; F8VXL2; Q6FGH9
FMPIMQWLYFDALEcLPEDK	C15(Nethylmaleimide)		A0A024R1A3
YGDGGSSFQSTTGHcVHMR	C15(Nethylmaleimide)		B4DP00; B4DFK9; P55795
DSEDNPQTLLFSATcPHWVFNVAK	C15(Nethylmaleimide)		Q9NR30
YGDGGSSFQSTTGHcVHMR	C15(Nethylmaleimide)		B4DP00; B4DFK9; P55795
ALYDTFSAFGNILScK	C15(Nethylmaleimide)		Q6IQ30; E5RGH3; A0A024R9E2; B1ANR1; Q13310; H0Y5F5; E5RJB9; A0A087WTT1; E7EQV3; B3KT93; B4DZW4; B1ANR0; H0YEQ8; P11940
ALYDTFSAFGNILScK	C15(Nethylmaleimide)		Q6IQ30; E5RGH3; A0A024R9E2; B1ANR1; Q13310; H0Y5F5; E5RJB9; A0A087WTT1; E7EQV3; B3KT93; B4DZW4; B1ANR0; H0YEQ8; P11940
FMPIMQWLYFDALEcLPEDK	C15(Nethylmaleimide)		A0A024R1A3
ALYDTFSAFGNILScK	C15(Nethylmaleimide)		Q6IQ30; E5RGH3; A0A024R9E2; B1ANR1; Q13310; H0Y5F5; E5RJB9; A0A087WTT1; E7EQV3; B3KT93; B4DZW4; B1ANR0; H0YEQ8; P11940
YGDGGSTFQSTTGHcVHMR	C15(Nethylmaleimide)		D6RIT2; E9PCY7; B4DP51; H0YBG7; P31943; H0YB39; G8JLB6; H0YBD7; Q68DG4
ALYDTFSAFGNILScK	C15(Nethylmaleimide)		Q6IQ30; E5RGH3; A0A024R9E2; B1ANR1; Q13310; H0Y5F5; E5RJB9; A0A087WTT1; E7EQV3; B3KT93; B4DZW4; B1ANR0; H0YEQ8; P11940
ALYDTFSAFGNILScK	C15(Nethylmaleimide)		Q6IQ30; E5RGH3; A0A024R9E2; B1ANR1; Q13310; H0Y5F5; E5RJB9; A0A087WTT1; E7EQV3; B3KT93; B4DZW4; B1ANR0; H0YEQ8; P11940
YGDSEFTVQSTTGHcVHMR	C15(Nethylmaleimide)		A0A024R7T3; B4DKS8
YGDSEFTVQSTTGHcVHMR	C15(Nethylmaleimide)		A0A024R7T3; B4DKS8
ALYDTFSAFGNILScK	C15(Nethylmaleimide)		Q6IQ30; E5RGH3; A0A024R9E2; B1ANR1; Q13310; H0Y5F5; E5RJB9; A0A087WTT1; E7EQV3; B3KT93; B4DZW4; B1ANR0; H0YEQ8; P11940
DKDDDGGEDDDANcNLIcGDEYGPETR	C14(Nethylmaleimide); C18(Nethylmaleimide)		Q08211
FQSSAVMALQEAcEAYLVGLFEDTNLcAIHAK	C13(Nethylmaleimide); C27(Nethylmaleimide)		P68431
IYHPNINSNGSIcLDILR	C13(Nethylmaleimide)		D6RA11; P51668; H9KV45; A0A024RDH2; A0A087WY85; Q9Y2X8; P62837; D6RAW0; C9J9H9; D6RAH7; A0A0A0MQU3; Q9UQL0; A0A087WW00; D6RFM0
IYHPNINSNGSIcLDILR	C13(Nethylmaleimide)		D6RA11; P51668; H9KV45; A0A024RDH2; A0A087WY85; Q9Y2X8; P62837; D6RAW0; C9J9H9; D6RAH7; A0A0A0MQU3; Q9UQL0; A0A087WW00; D6RFM0
IYHPNINSNGSIcLDILR	C13(Nethylmaleimide)		D6RA11; P51668; H9KV45; A0A024RDH2; A0A087WY85; Q9Y2X8; P62837; D6RAW0; C9J9H9; D6RAH7; A0A0A0MQU3; Q9UQL0; A0A087WW00; D6RFM0
IYHPNINSNGSIcLDILR	C13(Nethylmaleimide)		D6RA11; P51668; H9KV45; A0A024RDH2; A0A087WY85; Q9Y2X8; P62837; D6RAW0; C9J9H9; D6RAH7; A0A0A0MQU3; Q9UQL0; A0A087WW00; D6RFM0
IYHPNINSNGSIcLDILR	C13(Nethylmaleimide)		D6RA11; P51668; H9KV45; A0A024RDH2; A0A087WY85; Q9Y2X8; P62837; D6RAW0; C9J9H9; D6RAH7; A0A0A0MQU3; Q9UQL0; A0A087WW00; D6RFM0
ISLGLPVGAVINcADNTGAK	C13(Nethylmaleimide)		C9JD32; J3KT29; A0A024R1Q8; B9ZVP7; Q9BTQ7
IYHPNINSNGSIcLDILR	C13(Nethylmaleimide)		D6RA11; P51668; H9KV45; A0A024RDH2; A0A087WY85; Q9Y2X8; P62837; D6RAW0; C9J9H9; D6RAH7; A0A0A0MQU3; Q9UQL0; A0A087WW00; D6RFM0
IYHPNINSNGSIcLDILR	C13(Nethylmaleimide)		D6RA11; P51668; H9KV45; A0A024RDH2; A0A087WY85; Q9Y2X8; P62837; D6RAW0; C9J9H9; D6RAH7; A0A0A0MQU3; Q9UQL0; A0A087WW00; D6RFM0
IYHPNINSNGSIcLDILR	C13(Nethylmaleimide)		D6RA11; P51668; H9KV45; A0A024RDH2; A0A087WY85; Q9Y2X8; P62837; D6RAW0; C9J9H9; D6RAH7; A0A0A0MQU3; Q9UQL0; A0A087WW00; D6RFM0
IYHPNINSNGSIcLDILR	C13(Nethylmaleimide)		D6RA11; P51668; H9KV45; A0A024RDH2; A0A087WY85; Q9Y2X8; P62837; D6RAW0; C9J9H9; D6RAH7; A0A0A0MQU3; Q9UQL0; A0A087WW00; D6RFM0
IYHPNINSNGSIcLDILR	C13(Nethylmaleimide)		D6RA11; P51668; H9KV45; A0A024RDH2; A0A087WY85; Q9Y2X8; P62837; D6RAW0; C9J9H9; D6RAH7; A0A0A0MQU3; Q9UQL0; A0A087WW00; D6RFM0
IYHPNINSNGSIcLDILR	C13(Nethylmaleimide)		D6RA11; P51668; H9KV45; A0A024RDH2; A0A087WY85; Q9Y2X8; P62837; D6RAW0; C9J9H9; D6RAH7; A0A0A0MQU3; Q9UQL0; A0A087WW00; D6RFM0
IYHPNINSNGSIcLDILR	C13(Nethylmaleimide)		D6RA11; P51668; H9KV45; A0A024RDH2; A0A087WY85; Q9Y2X8; P62837; D6RAW0; C9J9H9; D6RAH7; A0A0A0MQU3; Q9UQL0; A0A087WW00; D6RFM0
IYHPNINSNGSIcLDILR	C13(Nethylmaleimide)		D6RA11; P51668; H9KV45; A0A024RDH2; A0A087WY85; Q9Y2X8; P62837; D6RAW0; C9J9H9; D6RAH7; A0A0A0MQU3; Q9UQL0; A0A087WW00; D6RFM0
IYHPNINSNGSIcLDILR	C13(Nethylmaleimide)		D6RA11; P51668; H9KV45; A0A024RDH2; A0A087WY85; Q9Y2X8; P62837; D6RAW0; C9J9H9; D6RAH7; A0A0A0MQU3; Q9UQL0; A0A087WW00; D6RFM0
IYHPNINSNGSIcLDILR	C13(Nethylmaleimide)		D6RA11; P51668; H9KV45; A0A024RDH2; A0A087WY85; Q9Y2X8; P62837; D6RAW0; C9J9H9; D6RAH7; A0A0A0MQU3; Q9UQL0; A0A087WW00; D6RFM0
IYHPNINSNGSIcLDILR	C13(Nethylmaleimide)		D6RA11; P51668; H9KV45; A0A024RDH2; A0A087WY85; Q9Y2X8; P62837; D6RAW0; C9J9H9; D6RAH7; A0A0A0MQU3; Q9UQL0; A0A087WW00; D6RFM0
IYHPNINSNGSIcLDILR	C13(Nethylmaleimide)		D6RA11; P51668; H9KV45; A0A024RDH2; A0A087WY85; Q9Y2X8; P62837; D6RAW0; C9J9H9; D6RAH7; A0A0A0MQU3; Q9UQL0; A0A087WW00; D6RFM0
IYHPNINSNGSIcLDILR	C13(Nethylmaleimide)		D6RA11; P51668; H9KV45; A0A024RDH2; A0A087WY85; Q9Y2X8; P62837; D6RAW0; C9J9H9; D6RAH7; A0A0A0MQU3; Q9UQL0; A0A087WW00; D6RFM0
IYHPNINSNGSIcLDILR	C13(Nethylmaleimide)		D6RA11; P51668; H9KV45; A0A024RDH2; A0A087WY85; Q9Y2X8; P62837; D6RAW0; C9J9H9; D6RAH7; A0A0A0MQU3; Q9UQL0; A0A087WW00; D6RFM0
IYHPNINSNGSIcLDILR	C13(Nethylmaleimide)		D6RA11; P51668; H9KV45; A0A024RDH2; A0A087WY85; Q9Y2X8; P62837; D6RAW0; C9J9H9; D6RAH7; A0A0A0MQU3; Q9UQL0; A0A087WW00; D6RFM0
IYHPNINSNGSIcLDILR	C13(Nethylmaleimide)		D6RA11; P51668; H9KV45; A0A024RDH2; A0A087WY85; Q9Y2X8; P62837; D6RAW0; C9J9H9; D6RAH7; A0A0A0MQU3; Q9UQL0; A0A087WW00; D6RFM0
IYHPNINSNGSIcLDILR	C13(Nethylmaleimide)		D6RA11; P51668; H9KV45; A0A024RDH2; A0A087WY85; Q9Y2X8; P62837; D6RAW0; C9J9H9; D6RAH7; A0A0A0MQU3; Q9UQL0; A0A087WW00; D6RFM0
IYHPNINSNGSIcLDILR	C13(Nethylmaleimide)		D6RA11; P51668; H9KV45; A0A024RDH2; A0A087WY85; Q9Y2X8; P62837; D6RAW0; C9J9H9; D6RAH7; A0A0A0MQU3; Q9UQL0; A0A087WW00; D6RFM0
IYHPNINSNGSIcLDILR	C13(Nethylmaleimide)		D6RA11; P51668; H9KV45; A0A024RDH2; A0A087WY85; Q9Y2X8; P62837; D6RAW0; C9J9H9; D6RAH7; A0A0A0MQU3; Q9UQL0; A0A087WW00; D6RFM0
IYHPNINSNGSIcLDILR	C13(Nethylmaleimide)		D6RA11; P51668; H9KV45; A0A024RDH2; A0A087WY85; Q9Y2X8; P62837; D6RAW0; C9J9H9; D6RAH7; A0A0A0MQU3; Q9UQL0; A0A087WW00; D6RFM0
IYHPNINSNGSIcLDILR	C13(Nethylmaleimide)		D6RA11; P51668; H9KV45; A0A024RDH2; A0A087WY85; Q9Y2X8; P62837; D6RAW0; C9J9H9; D6RAH7; A0A0A0MQU3; Q9UQL0; A0A087WW00; D6RFM0
IYHPNINSNGSIcLDILR	C13(Nethylmaleimide)		D6RA11; P51668; H9KV45; A0A024RDH2; A0A087WY85; Q9Y2X8; P62837; D6RAW0; C9J9H9; D6RAH7; A0A0A0MQU3; Q9UQL0; A0A087WW00; D6RFM0
IYHPNINSNGSIcLDILR	C13(Nethylmaleimide)		D6RA11; P51668; H9KV45; A0A024RDH2; A0A087WY85; Q9Y2X8; P62837; D6RAW0; C9J9H9; D6RAH7; A0A0A0MQU3; Q9UQL0; A0A087WW00; D6RFM0
IYHPNINSNGSIcLDILR	C13(Nethylmaleimide)		D6RA11; P51668; H9KV45; A0A024RDH2; A0A087WY85; Q9Y2X8; P62837; D6RAW0; C9J9H9; D6RAH7; A0A0A0MQU3; Q9UQL0; A0A087WW00; D6RFM0
IYHPNINSNGSIcLDILR	C13(Nethylmaleimide)		D6RA11; P51668; H9KV45; A0A024RDH2; A0A087WY85; Q9Y2X8; P62837; D6RAW0; C9J9H9; D6RAH7; A0A0A0MQU3; Q9UQL0; A0A087WW00; D6RFM0
IYHPNINSNGSIcLDILR	C13(Nethylmaleimide)		D6RA11; P51668; H9KV45; A0A024RDH2; A0A087WY85; Q9Y2X8; P62837; D6RAW0; C9J9H9; D6RAH7; A0A0A0MQU3; Q9UQL0; A0A087WW00; D6RFM0
IYHPNINSNGSIcLDILR	C13(Nethylmaleimide)		D6RA11; P51668; H9KV45; A0A024RDH2; A0A087WY85; Q9Y2X8; P62837; D6RAW0; C9J9H9; D6RAH7; A0A0A0MQU3; Q9UQL0; A0A087WW00; D6RFM0
IYHPNINSNGSIcLDILR	C13(Nethylmaleimide)		D6RA11; P51668; H9KV45; A0A024RDH2; A0A087WY85; Q9Y2X8; P62837; D6RAW0; C9J9H9; D6RAH7; A0A0A0MQU3; Q9UQL0; A0A087WW00; D6RFM0
IYHPNINSNGSIcLDILR	C13(Nethylmaleimide)		D6RA11; P51668; H9KV45; A0A024RDH2; A0A087WY85; Q9Y2X8; P62837; D6RAW0; C9J9H9; D6RAH7; A0A0A0MQU3; Q9UQL0; A0A087WW00; D6RFM0
IYHPNINSNGSIcLDILR	C13(Nethylmaleimide)		D6RA11; P51668; H9KV45; A0A024RDH2; A0A087WY85; Q9Y2X8; P62837; D6RAW0; C9J9H9; D6RAH7; A0A0A0MQU3; Q9UQL0; A0A087WW00; D6RFM0
IYHPNINSNGSIcLDILR	C13(Nethylmaleimide)		D6RA11; P51668; H9KV45; A0A024RDH2; A0A087WY85; Q9Y2X8; P62837; D6RAW0; C9J9H9; D6RAH7; A0A0A0MQU3; Q9UQL0; A0A087WW00; D6RFM0
IYHPNINSNGSIcLDILR	C13(Nethylmaleimide)		D6RA11; P51668; H9KV45; A0A024RDH2; A0A087WY85; Q9Y2X8; P62837; D6RAW0; C9J9H9; D6RAH7; A0A0A0MQU3; Q9UQL0; A0A087WW00; D6RFM0
IYHPNINSNGSIcLDILR	C13(Nethylmaleimide)		D6RA11; P51668; H9KV45; A0A024RDH2; A0A087WY85; Q9Y2X8; P62837; D6RAW0; C9J9H9; D6RAH7; A0A0A0MQU3; Q9UQL0; A0A087WW00; D6RFM0
IYHPNINSNGSIcLDILR	C13(Nethylmaleimide)		D6RA11; P51668; H9KV45; A0A024RDH2; A0A087WY85; Q9Y2X8; P62837; D6RAW0; C9J9H9; D6RAH7; A0A0A0MQU3; Q9UQL0; A0A087WW00; D6RFM0
IYHPNINSNGSIcLDILR	C13(Nethylmaleimide)		D6RA11; P51668; H9KV45; A0A024RDH2; A0A087WY85; Q9Y2X8; P62837; D6RAW0; C9J9H9; D6RAH7; A0A0A0MQU3; Q9UQL0; A0A087WW00; D6RFM0
IYHPNINSNGSIcLDILR	C13(Nethylmaleimide)		D6RA11; P51668; H9KV45; A0A024RDH2; A0A087WY85; Q9Y2X8; P62837; D6RAW0; C9J9H9; D6RAH7; A0A0A0MQU3; Q9UQL0; A0A087WW00; D6RFM0
IYHPNINSNGSIcLDILR	C13(Nethylmaleimide)		D6RA11; P51668; H9KV45; A0A024RDH2; A0A087WY85; Q9Y2X8; P62837; D6RAW0; C9J9H9; D6RAH7; A0A0A0MQU3; Q9UQL0; A0A087WW00; D6RFM0
IYHPNINSNGSIcLDILR	C13(Nethylmaleimide)		D6RA11; P51668; H9KV45; A0A024RDH2; A0A087WY85; Q9Y2X8; P62837; D6RAW0; C9J9H9; D6RAH7; A0A0A0MQU3; Q9UQL0; A0A087WW00; D6RFM0
IYHPNINSNGSIcLDILR	C13(Nethylmaleimide)		D6RA11; P51668; H9KV45; A0A024RDH2; A0A087WY85; Q9Y2X8; P62837; D6RAW0; C9J9H9; D6RAH7; A0A0A0MQU3; Q9UQL0; A0A087WW00; D6RFM0
IYHPNINSNGSIcLDILR	C13(Nethylmaleimide)		D6RA11; P51668; H9KV45; A0A024RDH2; A0A087WY85; Q9Y2X8; P62837; D6RAW0; C9J9H9; D6RAH7; A0A0A0MQU3; Q9UQL0; A0A087WW00; D6RFM0
IYHPNINSNGSIcLDILR	C13(Nethylmaleimide)		D6RA11; P51668; H9KV45; A0A024RDH2; A0A087WY85; Q9Y2X8; P62837; D6RAW0; C9J9H9; D6RAH7; A0A0A0MQU3; Q9UQL0; A0A087WW00; D6RFM0
IYHPNINSNGSIcLDILR	C13(Nethylmaleimide)		D6RA11; P51668; H9KV45; A0A024RDH2; A0A087WY85; Q9Y2X8; P62837; D6RAW0; C9J9H9; D6RAH7; A0A0A0MQU3; Q9UQL0; A0A087WW00; D6RFM0
IYHPNINSNGSIcLDILR	C13(Nethylmaleimide)		D6RA11; P51668; H9KV45; A0A024RDH2; A0A087WY85; Q9Y2X8; P62837; D6RAW0; C9J9H9; D6RAH7; A0A0A0MQU3; Q9UQL0; A0A087WW00; D6RFM0
IYHPNINSNGSIcLDILR	C13(Nethylmaleimide)		D6RA11; P51668; H9KV45; A0A024RDH2; A0A087WY85; Q9Y2X8; P62837; D6RAW0; C9J9H9; D6RAH7; A0A0A0MQU3; Q9UQL0; A0A087WW00; D6RFM0
IYHPNINSNGSIcLDILR	C13(Nethylmaleimide)		D6RA11; P51668; H9KV45; A0A024RDH2; A0A087WY85; Q9Y2X8; P62837; D6RAW0; C9J9H9; D6RAH7; A0A0A0MQU3; Q9UQL0; A0A087WW00; D6RFM0
IYHPNINSNGSIcLDILR	C13(Nethylmaleimide)		D6RA11; P51668; H9KV45; A0A024RDH2; A0A087WY85; Q9Y2X8; P62837; D6RAW0; C9J9H9; D6RAH7; A0A0A0MQU3; Q9UQL0; A0A087WW00; D6RFM0
IYHPNINSNGSIcLDILR	C13(Nethylmaleimide)		D6RA11; P51668; H9KV45; A0A024RDH2; A0A087WY85; Q9Y2X8; P62837; D6RAW0; C9J9H9; D6RAH7; A0A0A0MQU3; Q9UQL0; A0A087WW00; D6RFM0
IYHPNINSNGSIcLDILR	C13(Nethylmaleimide)		D6RA11; P51668; H9KV45; A0A024RDH2; A0A087WY85; Q9Y2X8; P62837; D6RAW0; C9J9H9; D6RAH7; A0A0A0MQU3; Q9UQL0; A0A087WW00; D6RFM0
IYHPNINSNGSIcLDILR	C13(Nethylmaleimide)		D6RA11; P51668; H9KV45; A0A024RDH2; A0A087WY85; Q9Y2X8; P62837; D6RAW0; C9J9H9; D6RAH7; A0A0A0MQU3; Q9UQL0; A0A087WW00; D6RFM0
IYHPNINSNGSIcLDILR	C13(Nethylmaleimide)		D6RA11; P51668; H9KV45; A0A024RDH2; A0A087WY85; Q9Y2X8; P62837; D6RAW0; C9J9H9; D6RAH7; A0A0A0MQU3; Q9UQL0; A0A087WW00; D6RFM0
IYHPNINSNGSIcLDILR	C13(Nethylmaleimide)		D6RA11; P51668; H9KV45; A0A024RDH2; A0A087WY85; Q9Y2X8; P62837; D6RAW0; C9J9H9; D6RAH7; A0A0A0MQU3; Q9UQL0; A0A087WW00; D6RFM0
IYHPNINSNGSIcLDILR	C13(Nethylmaleimide)		D6RA11; P51668; H9KV45; A0A024RDH2; A0A087WY85; Q9Y2X8; P62837; D6RAW0; C9J9H9; D6RAH7; A0A0A0MQU3; Q9UQL0; A0A087WW00; D6RFM0
IYHPNINSNGSIcLDILR	C13(Nethylmaleimide)		D6RA11; P51668; H9KV45; A0A024RDH2; A0A087WY85; Q9Y2X8; P62837; D6RAW0; C9J9H9; D6RAH7; A0A0A0MQU3; Q9UQL0; A0A087WW00; D6RFM0
IYHPNINSNGSIcLDILR	C13(Nethylmaleimide)		D6RA11; P51668; H9KV45; A0A024RDH2; A0A087WY85; Q9Y2X8; P62837; D6RAW0; C9J9H9; D6RAH7; A0A0A0MQU3; Q9UQL0; A0A087WW00; D6RFM0
IYHPNINSNGSIcLDILR	C13(Nethylmaleimide)		D6RA11; P51668; H9KV45; A0A024RDH2; A0A087WY85; Q9Y2X8; P62837; D6RAW0; C9J9H9; D6RAH7; A0A0A0MQU3; Q9UQL0; A0A087WW00; D6RFM0
IYHPNINSNGSIcLDILR	C13(Nethylmaleimide)		D6RA11; P51668; H9KV45; A0A024RDH2; A0A087WY85; Q9Y2X8; P62837; D6RAW0; C9J9H9; D6RAH7; A0A0A0MQU3; Q9UQL0; A0A087WW00; D6RFM0
IYHPNINSNGSIcLDILR	C13(Nethylmaleimide)		D6RA11; P51668; H9KV45; A0A024RDH2; A0A087WY85; Q9Y2X8; P62837; D6RAW0; C9J9H9; D6RAH7; A0A0A0MQU3; Q9UQL0; A0A087WW00; D6RFM0
IYHPNINSNGSIcLDILR	C13(Nethylmaleimide)		D6RA11; P51668; H9KV45; A0A024RDH2; A0A087WY85; Q9Y2X8; P62837; D6RAW0; C9J9H9; D6RAH7; A0A0A0MQU3; Q9UQL0; A0A087WW00; D6RFM0
DVQIGDIVTVGEcRPLSK	C13(Nethylmaleimide)		M0R1H5; P62280
IYHPNINSNGSIcLDILR	C13(Nethylmaleimide)		D6RA11; P51668; H9KV45; A0A024RDH2; A0A087WY85; Q9Y2X8; P62837; D6RAW0; C9J9H9; D6RAH7; A0A0A0MQU3; Q9UQL0; A0A087WW00; D6RFM0
IYHPNINSNGSIcLDILR	C13(Nethylmaleimide)		D6RA11; P51668; H9KV45; A0A024RDH2; A0A087WY85; Q9Y2X8; P62837; D6RAW0; C9J9H9; D6RAH7; A0A0A0MQU3; Q9UQL0; A0A087WW00; D6RFM0
DVQIGDIVTVGEcRPLSK	C13(Nethylmaleimide)		M0R1H5; P62280
IYHPNINSNGSIcLDILR	C13(Nethylmaleimide)		D6RA11; P51668; H9KV45; A0A024RDH2; A0A087WY85; Q9Y2X8; P62837; D6RAW0; C9J9H9; D6RAH7; A0A0A0MQU3; Q9UQL0; A0A087WW00; D6RFM0
IYHPNINSNGSIcLDILR	C13(Nethylmaleimide)		D6RA11; P51668; H9KV45; A0A024RDH2; A0A087WY85; Q9Y2X8; P62837; D6RAW0; C9J9H9; D6RAH7; A0A0A0MQU3; Q9UQL0; A0A087WW00; D6RFM0
IYHPNINSNGSIcLDILR	C13(Nethylmaleimide)		D6RA11; P51668; H9KV45; A0A024RDH2; A0A087WY85; Q9Y2X8; P62837; D6RAW0; C9J9H9; D6RAH7; A0A0A0MQU3; Q9UQL0; A0A087WW00; D6RFM0
IYHPNINSNGSIcLDILR	C13(Nethylmaleimide)		D6RA11; P51668; H9KV45; A0A024RDH2; A0A087WY85; Q9Y2X8; P62837; D6RAW0; C9J9H9; D6RAH7; A0A0A0MQU3; Q9UQL0; A0A087WW00; D6RFM0
IYHPNINSNGSIcLDILR	C13(Nethylmaleimide)		D6RA11; P51668; H9KV45; A0A024RDH2; A0A087WY85; Q9Y2X8; P62837; D6RAW0; C9J9H9; D6RAH7; A0A0A0MQU3; Q9UQL0; A0A087WW00; D6RFM0
IYHPNINSNGSIcLDILR	C13(Nethylmaleimide)		D6RA11; P51668; H9KV45; A0A024RDH2; A0A087WY85; Q9Y2X8; P62837; D6RAW0; C9J9H9; D6RAH7; A0A0A0MQU3; Q9UQL0; A0A087WW00; D6RFM0
IYHPNINSNGSIcLDILR	C13(Nethylmaleimide)		D6RA11; P51668; H9KV45; A0A024RDH2; A0A087WY85; Q9Y2X8; P62837; D6RAW0; C9J9H9; D6RAH7; A0A0A0MQU3; Q9UQL0; A0A087WW00; D6RFM0
IYHPNINSNGSIcLDILR	C13(Nethylmaleimide)		D6RA11; P51668; H9KV45; A0A024RDH2; A0A087WY85; Q9Y2X8; P62837; D6RAW0; C9J9H9; D6RAH7; A0A0A0MQU3; Q9UQL0; A0A087WW00; D6RFM0
IYHPNINSNGSIcLDILR	C13(Nethylmaleimide)		D6RA11; P51668; H9KV45; A0A024RDH2; A0A087WY85; Q9Y2X8; P62837; D6RAW0; C9J9H9; D6RAH7; A0A0A0MQU3; Q9UQL0; A0A087WW00; D6RFM0
IYHPNINSNGSIcLDILR	C13(Nethylmaleimide)		D6RA11; P51668; H9KV45; A0A024RDH2; A0A087WY85; Q9Y2X8; P62837; D6RAW0; C9J9H9; D6RAH7; A0A0A0MQU3; Q9UQL0; A0A087WW00; D6RFM0
IYHPNINSNGSIcLDILR	C13(Nethylmaleimide)		D6RA11; P51668; H9KV45; A0A024RDH2; A0A087WY85; Q9Y2X8; P62837; D6RAW0; C9J9H9; D6RAH7; A0A0A0MQU3; Q9UQL0; A0A087WW00; D6RFM0
IYHPNINSNGSIcLDILR	C13(Nethylmaleimide)		D6RA11; P51668; H9KV45; A0A024RDH2; A0A087WY85; Q9Y2X8; P62837; D6RAW0; C9J9H9; D6RAH7; A0A0A0MQU3; Q9UQL0; A0A087WW00; D6RFM0
IYHPNINSNGSIcLDILR	C13(Nethylmaleimide)		D6RA11; P51668; H9KV45; A0A024RDH2; A0A087WY85; Q9Y2X8; P62837; D6RAW0; C9J9H9; D6RAH7; A0A0A0MQU3; Q9UQL0; A0A087WW00; D6RFM0
IYHPNINSNGSIcLDILR	C13(Nethylmaleimide)		D6RA11; P51668; H9KV45; A0A024RDH2; A0A087WY85; Q9Y2X8; P62837; D6RAW0; C9J9H9; D6RAH7; A0A0A0MQU3; Q9UQL0; A0A087WW00; D6RFM0
IYHPNINSNGSIcLDILR	C13(Nethylmaleimide)		D6RA11; P51668; H9KV45; A0A024RDH2; A0A087WY85; Q9Y2X8; P62837; D6RAW0; C9J9H9; D6RAH7; A0A0A0MQU3; Q9UQL0; A0A087WW00; D6RFM0
IYHPNINSNGSIcLDILR	C13(Nethylmaleimide)		D6RA11; P51668; H9KV45; A0A024RDH2; A0A087WY85; Q9Y2X8; P62837; D6RAW0; C9J9H9; D6RAH7; A0A0A0MQU3; Q9UQL0; A0A087WW00; D6RFM0
IYHPNINSNGSIcLDILR	C13(Nethylmaleimide)		D6RA11; P51668; H9KV45; A0A024RDH2; A0A087WY85; Q9Y2X8; P62837; D6RAW0; C9J9H9; D6RAH7; A0A0A0MQU3; Q9UQL0; A0A087WW00; D6RFM0
IYHPNINSNGSIcLDILR	C13(Nethylmaleimide)		D6RA11; P51668; H9KV45; A0A024RDH2; A0A087WY85; Q9Y2X8; P62837; D6RAW0; C9J9H9; D6RAH7; A0A0A0MQU3; Q9UQL0; A0A087WW00; D6RFM0
IYHPNINSNGSIcLDILR	C13(Nethylmaleimide)		D6RA11; P51668; H9KV45; A0A024RDH2; A0A087WY85; Q9Y2X8; P62837; D6RAW0; C9J9H9; D6RAH7; A0A0A0MQU3; Q9UQL0; A0A087WW00; D6RFM0
IYHPNINSNGSIcLDILR	C13(Nethylmaleimide)		D6RA11; P51668; H9KV45; A0A024RDH2; A0A087WY85; Q9Y2X8; P62837; D6RAW0; C9J9H9; D6RAH7; A0A0A0MQU3; Q9UQL0; A0A087WW00; D6RFM0
IYHPNINSNGSIcLDILR	C13(Nethylmaleimide)		D6RA11; P51668; H9KV45; A0A024RDH2; A0A087WY85; Q9Y2X8; P62837; D6RAW0; C9J9H9; D6RAH7; A0A0A0MQU3; Q9UQL0; A0A087WW00; D6RFM0
IYHPNINSNGSIcLDILR	C13(Nethylmaleimide)		D6RA11; P51668; H9KV45; A0A024RDH2; A0A087WY85; Q9Y2X8; P62837; D6RAW0; C9J9H9; D6RAH7; A0A0A0MQU3; Q9UQL0; A0A087WW00; D6RFM0
SHFEQWGTLTDcVVMR	C12(Nethylmaleimide)		F8W6I7; F8VZ49; Q0VAC0; A0A024RB53; A0A024QZ98; B4DP35; B4E0B5; Q6IPF2; A0A024RC46; Q9BSM5; A0A024RAZ7; F8W646
VLHEAEGHIVTcETNTGEVYR	C12(Nethylmaleimide)		P62318; H3BT13
SHFEQWGTLTDcVVMR	C12(Nethylmaleimide)		F8W6I7; F8VZ49; Q0VAC0; A0A024RB53; A0A024QZ98; B4DP35; B4E0B5; Q6IPF2; A0A024RC46; Q9BSM5; A0A024RAZ7; F8W646
SHFEQWGTLTDcVVMR	C12(Nethylmaleimide)		F8W6I7; F8VZ49; Q0VAC0; A0A024RB53; A0A024QZ98; B4DP35; B4E0B5; Q6IPF2; A0A024RC46; Q9BSM5; A0A024RAZ7; F8W646
SHFEQWGTLTDcVVMR	C12(Nethylmaleimide)		F8W6I7; F8VZ49; Q0VAC0; A0A024RB53; A0A024QZ98; B4DP35; B4E0B5; Q6IPF2; A0A024RC46; Q9BSM5; A0A024RAZ7; F8W646
TYPVQEYFLEDcIQMTHFVPPPK	C12(Nethylmaleimide)		Q58F26; Q08211; Q6PJK6
AISVHSTPEGcSSAcK	C11(Nethylmaleimide); C15(Nethylmaleimide)		Q9NZI8; D3DTW3
YFLVGAGAIGcELLK	C11(Nethylmaleimide)		A0A024R1A3
YFLVGAGAIGcELLK	C11(Nethylmaleimide)		A0A024R1A3
EGVSGPDLPVcEPSGESAAPDSALPHAAR	C11(Nethylmaleimide)		Q6NSB6; Q13064; H3BPL3
YFLVGAGAIGcELLK	C11(Nethylmaleimide)		A0A024R1A3
YFLVGAGAIGcELLK	C11(Nethylmaleimide)		A0A024R1A3
YFLVGAGAIGcELLK	C11(Nethylmaleimide)		A0A024R1A3
YFLVGAGAIGcELLK	C11(Nethylmaleimide)		A0A024R1A3
EGVSGPDLPVcEPSGESAAPDSALPHAAR	C11(Nethylmaleimide)		Q6NSB6; Q13064; H3BPL3
YFLVGAGAIGcELLK	C11(Nethylmaleimide)		A0A024R1A3
KLLMMAGIDDcYTSAR	C11(Nethylmaleimide)		Q8N5L9; Q3KQT6; Q6IPX5; Q8J014; Q9BSW5; E9PQD7; E9PM36; P15880; H0YEN5; I3L404
YFLVGAGAIGcELLK	C11(Nethylmaleimide)		A0A024R1A3
YFLVGAGAIGcELLK	C11(Nethylmaleimide)		A0A024R1A3
EGVSGPDLPVcEPSGESAAPDSALPHAAR	C11(Nethylmaleimide)		Q6NSB6; Q13064; H3BPL3
YFLVGAGAIGcELLK	C11(Nethylmaleimide)		A0A024R1A3
IENVVLDANcSR	C10(Nethylmaleimide)		D6REB4; Q9H074; A0A024R094
VLGPYTFSIcDTSNFSDYIR	C10(Nethylmaleimide)		A0A024R1A3
VLGPYTFSIcDTSNFSDYIR	C10(Nethylmaleimide)		A0A024R1A3
VLGPYTFSIcDTSNFSDYIR	C10(Nethylmaleimide)		A0A024R1A3
LNISFPATGcQK	C10(Nethylmaleimide)		A2A3R6; Q96DV6; A2A3R7
VLGPYTFSIcDTSNFSDYIR	C10(Nethylmaleimide)		A0A024R1A3
VLGPYTFSIcDTSNFSDYIR	C10(Nethylmaleimide)		A0A024R1A3
VLGPYTFSIcDTSNFSDYIR	C10(Nethylmaleimide)		A0A024R1A3
VLGPYTFSIcDTSNFSDYIR	C10(Nethylmaleimide)		A0A024R1A3
VLGPYTFSIcDTSNFSDYIR	C10(Nethylmaleimide)		A0A024R1A3
VLGPYTFSIcDTSNFSDYIR	C10(Nethylmaleimide)		A0A024R1A3
VLGPYTFSIcDTSNFSDYIR	C10(Nethylmaleimide)		A0A024R1A3
EDAMAMVDHcLK	C10(Nethylmaleimide)		A8MXP9; Q9H4N1; D6REM6; H0Y8T4; Q68D11; Q5CZA7; B4DF66; P43243; B3KM87; B4DRS1
VLGPYTFSIcDTSNFSDYIR	C10(Nethylmaleimide)		A0A024R1A3
VLGPYTFSIcDTSNFSDYIR	C10(Nethylmaleimide)		A0A024R1A3
ITAFVPNDGcLNFIEENDEVLVAGFGR	C10(Nethylmaleimide)		D6RD47; A8K517
VLGPYTFSIcDTSNFSDYIR	C10(Nethylmaleimide)		A0A024R1A3
VLGPYTFSIcDTSNFSDYIR	C10(Nethylmaleimide)		A0A024R1A3
cDRHLTMQIFVkTLTGKTITLEVEPSDTIENVK	C1(Nethylmaleimide); K12(Ub)		Q66K58; Q59EM9
cQSGFAYHLFPR	C1(Nethylmaleimide)		H7BXY3; A0A024R2T6; Q6W6M7
cLAALASLR	C1(Nethylmaleimide)		Q59GP7; Q12906; F4ZW64; F4ZW66; A8K590; F4ZW65; K7EQR9; K7EKJ9
cRPFNLAER	C1(Nethylmaleimide)		B2RAM6; P52732
cENIQKPLSSVQENIQQK	C1(Nethylmaleimide)		B2RAM6; P52732; Q59GZ5
cLAALASLR	C1(Nethylmaleimide)		Q59GP7; Q12906; F4ZW64; F4ZW66; A8K590; F4ZW65; K7EQR9; K7EKJ9
cGSVLVR	C1(Nethylmaleimide)		Q8N5L9; Q3KQT6; Q6IPX5; Q8J014; E9PQD7; E9PMM9; E9PM36; P15880; H0YEN5; I3L404
cPSIAAAIAAVNALHGR	C1(Nethylmaleimide)		B4DRA0; B7Z4L7; Q6MZY7; Q68DD9; Q6N037; E1P5S2; Q7Z3L0; B4E1M7; Q14498; B3KWX7; B4DLM0
cFQEMLEEEEEHEWFIPAR	C1(Nethylmaleimide)		Q49AE6; D6RA77; Q6FID7; Q9BPZ3
cRDDSFFGETSHNYHK	C1(Nethylmaleimide)		A8MXP9; D6REM6; D6R991; H0Y8T4; Q68D11; P43243
cQEVISWLDANTLAEKDEFEHK	C1(Nethylmaleimide)		B4E1S9; B4DNX1; V9GZ37; B4E1T6; B4DI39; A0A0G2JIW1; B4DFN9; B4DWK5; B4DNT8; P0DMV9; B4E388; Q59EJ3; B4DVU9; B3KTT5
cFQEMLEEEEEHEWFIPAR	C1(Nethylmaleimide)		Q49AE6; D6RA77; Q6FID7; Q9BPZ3
cFQEMLEEEEEHEWFIPAR	C1(Nethylmaleimide)		Q49AE6; D6RA77; Q6FID7; Q9BPZ3
cQEVISWLDANTLAEKDEFEHK	C1(Nethylmaleimide)		B4E1S9; B4DNX1; V9GZ37; B4E1T6; B4DI39; A0A0G2JIW1; B4DFN9; B4DWK5; B4DNT8; P0DMV9; B4E388; Q59EJ3; B4DVU9; B3KTT5
TPLENLVLQAK			H7BXY3; A0A024R2T6; Q6W6M7
TITLEVEPSDTIENVK			M0R1V7; J3QTR3; F5H388; F5H265; F5GXK7; Q3MIH3; L8B196; P62979; L8B4J3; Q96C32; A8K674; J3QLP7; F5GYU3; J3QSA3; P0CG47; J3QRK5; Q9UFQ0; L8B4I8; L8B4Z6; Q5RKT7; F5H747; B4DV12; L8B4R0; P0CG48; Q5PY61; Q5UGI3; F5H6Q2; Q96H31; Q49A90; J3QS39; L8B4M0; Q96MH4; Q66K58; Q59EM9; F5H2Z3; J3QKN0; F5GZ39
SELLNELMDSAK			Q96EY7; B2RDU4
LLQDFFNGK			E9PKE3; P17066; E9PNE6; P54652; Q53HF2; A8K7Q2; Q53FC7; Q53GZ6; B4DHP5; V9HW22; Q96IS6; B3KSM6; B2R6X5; B3KUS2; E9PN89; B4E1Q1; B3KTV0
SVGDGETVEFDVVEGEKGAEAANVTGPGGVPVQGSK			Q05D43; H0Y449; Q6PKI6; Q7KZ24; P67809; A0A087X1S2
QLLHNFPPDQLTSSGAPFWSGPK			B3KUJ2; Q5JRR6; B4DL67; B4DDE4; A0A024R1A3
LLEQYKEESKK			Q7Z4Q5; Q00839; B4DLR3; Q96BA7; B3KX72
AVYHNMPLIWKPGYLDR			B4DT94; D6RH20; G5EA06; Q6PKB3; Q92552
MFIGGLSWDTTK			D6RD83; H0Y8G5; H0YA96; D6RBQ9; Q12771; A0A024RDF4; B4DTC3; Q14103; D6RAF8; D6RF44; A0A024RDB4
TLTGKTITLEVEPSDTIENVKAKIQDKEGIPPDQQR			M0R1V7; J3QTR3; F5H388; F5H265; F5GXK7; Q3MIH3; L8B196; P62979; L8B4J3; Q96C32; A8K674; J3QLP7; F5GYU3; J3QSA3; P0CG47; J3QRK5; Q9UFQ0; L8B4I8; L8B4Z6; Q5RKT7; F5H747; B4DV12; L8B4R0; P0CG48; Q5PY61; Q5UGI3; F5H6Q2; Q96H31; Q49A90; J3QS39; L8B4M0; Q96MH4; Q66K58; Q59EM9; F5H2Z3; J3QKN0; F5GZ39
GLGVEIAKNIILGGVK			Q5JRS1; Q5JRR9; A0A024R1A3; Q5JRS3; Q5JRS2; Q5JRS0
VLGLVLLR			Q15182; Q53HE7; Q6LBS1; Q9UIS4; P14678; J3QLE5; B4DVS0; A8MT02; Q66K91; Q5XPV6; P63162
TLTGKTITLEVEPSDTIENVKAKIQDKEGIPPDQQR			M0R1V7; J3QTR3; F5H388; F5H265; F5GXK7; Q3MIH3; L8B196; P62979; L8B4J3; Q96C32; A8K674; J3QLP7; F5GYU3; J3QSA3; P0CG47; J3QRK5; Q9UFQ0; L8B4I8; L8B4Z6; Q5RKT7; F5H747; B4DV12; L8B4R0; P0CG48; Q5PY61; Q5UGI3; F5H6Q2; Q96H31; Q49A90; J3QS39; L8B4M0; Q96MH4; Q66K58; Q59EM9; F5H2Z3; J3QKN0; F5GZ39
NLANTVTEEILEK			B2R8Z8; Q59GL1; Q05CK9; O60506; B7Z645; B7Z213
LAGTQPLEVLEAVQR			B3KUJ2; Q5JRR6; B4DL67; B4DDE4; A0A024R1A3
QLLHNFPPDQLTSSGAPFWSGPK			B3KUJ2; Q5JRR6; B4DL67; B4DDE4; A0A024R1A3
LAGTQPLEVLEAVQR			B3KUJ2; Q5JRR6; B4DL67; B4DDE4; A0A024R1A3
ESVLTATSILNNPIVK			Q5BKZ1; A0A0A0MRN4
MATEGGVSPPGASAGGGPSTAAHIEPPTQEVAEAPPAASSLSLPVIGSAAER			Q13064
GYGFVHFETQEAAER			H0YAR2; E5RGH3; H0YBN4; A0A024R9E2; A0A087WTT1; E7EQV3; B3KT93; B4DQX0; B4DZW4; P11940; E7ERJ7
LFPLIQAMHPTLAGK			Q9H361; H0YAS6; A0A087WTT1; E7EQV3; B3KT93; Q3ZCS4; H0YB75; B4DQX0; B4DZW4; P11940; Q2VIP3; E7ERJ7
MATEGGVSPPGASAGGGPSTAAHIEPPTQEVAEAPPAASSLSLPVIGSAAER			Q13064
ILPTLEAVAALGNK			F4ZW63; B4DY09; F4ZW62; X6R6Z1; Q53FG3
TVTAMDVVYALK			P62805; Q0VAS5
LFPLIQAMHPTLAGK			Q9H361; H0YAS6; A0A087WTT1; E7EQV3; B3KT93; Q3ZCS4; H0YB75; B4DQX0; B4DZW4; P11940; Q2VIP3; E7ERJ7
QIEYYFSVDNLER			H0YC73; Q6PKG0; A0A0B4J210; H0YBW1; E5RH50
NDWHGGAIVSALSQTGSLFKPR			V9GZ03; V9GZ61; P51398; V9GYC9; V9GYA7; V9GYJ9
QVVNIPSFIVR			A5D904; P46781
VFIGNLNTLVVK			B4DSU6; A0A0G2JNQ3; B4DY08; G3V3K6; Q569J8; G3V4C1; A8K9A4; A0A0G2JPF8; B4DMJ1; G3V4W0; O60812; P07910; B2R603; G3V575; P0DMR1; D3DPI2; G3V251; B2R5W2; Q6PKD2; G3V2Q1; G3V4M8; G3V2H6; B2RXH8; G3V576; G3V5X6; B3KX96; G3V555
TLTGKTITLEVEPSDTIENVKAKIQDKEGIPPDQQR			M0R1V7; J3QTR3; F5H388; F5H265; F5GXK7; Q3MIH3; L8B196; P62979; L8B4J3; Q96C32; A8K674; J3QLP7; F5GYU3; J3QSA3; P0CG47; J3QRK5; Q9UFQ0; L8B4I8; L8B4Z6; Q5RKT7; F5H747; B4DV12; L8B4R0; P0CG48; Q5PY61; Q5UGI3; F5H6Q2; Q96H31; Q49A90; J3QS39; L8B4M0; Q96MH4; Q66K58; Q59EM9; F5H2Z3; J3QKN0; F5GZ39
TIGGGDDSFNTFFSETGAGK			Q13748; B7Z1K5; F5H5D3; F8VXZ7; F8VRZ4; Q53GA7; F8VRK0; F8VS66; F8VQQ4; A8JZY9; Q6PEY2; B3KT06; Q71U36; B4DN58; P68363; B3KPS3; Q8N532; F8VWV9; F8W0F6; Q9BQE3; F8VVB9; F8VX09
NQDLAPNSAEQASILSLVTK			F4ZW63; B4DY09; A0A0A0MRL0; F4ZW62; X6R6Z1; Q53FG3
NDWHGGAIVSALSQTGSLFKPR			V9GZ03; V9GZ61; P51398; V9GYC9; V9GYA7; V9GYJ9
LFPLIQAMHPTLAGK			Q9H361; H0YAS6; A0A087WTT1; E7EQV3; B3KT93; Q3ZCS4; H0YB75; B4DQX0; B4DZW4; P11940; Q2VIP3; E7ERJ7
SHEGETSYIR			Q13242; A8K3M9
TYSYLTPDLWK			Q8N5L9; Q3KQT6; A4D0Y7; Q6IPX5; Q8J014; Q9BSW5; E9PQD7; Q8NI62; O60249; P15880; H0YEN5
MDMSLDDIIK			E9PB61; Q86V81
LVLDPYLLK			E9PE17; Q8IY71; Q9Y2R5; I3L0E3
LIFAGKQLEDGRTLSDYNIQKESTLHLVLR			J3QTR3; F5H388; F5H265; M0R2S1; F5GXK7; Q3MIH3; L8B196; P62979; M0R1M6; L8B4J3; Q96C32; A8K674; F5GYU3; P0CG47; Q9UFQ0; L8B4I8; L8B4Z6; Q5RKT7; F5H747; Q8WYN9; B4DV12; L8B4R0; P0CG48; Q5PY61; Q5UGI3; F5H6Q2; Q96H31; J3QS39; L8B4M0; Q96MH4; Q66K58; Q59EM9; F5H2Z3; J3QKN0
LFPLIQAMHPTLAGK			Q9H361; H0YAS6; A0A087WTT1; E7EQV3; B3KT93; Q3ZCS4; H0YB75; B4DQX0; B4DZW4; P11940; Q2VIP3; E7ERJ7
YVFTDISYSIPHR			H7C5L9; P82650; G5E9W7; H7C5H3; G5E9V5; Q8NBL6; H7C5F2; A8K9Y7
GFGFITFTNPEHASVAMR			A0A024QYX3
IGPYQPNVPVGIDYVIPK			A8MXP9; Q9H4N1; Q68D11; Q5CZA7; P43243; Q68E03; B3KM87; B4DRS1
GDVAEGDLIEHFSQFGTVEK			Q13151
GDVAEGDLIEHFSQFGTVEK			Q13151
IQDKEGIPPDQQR			M0R1V7; J3QTR3; F5H388; F5H265; M0R2S1; F5GXK7; Q3MIH3; L8B196; P62979; M0R1M6; L8B4J3; Q96C32; A8K674; J3QLP7; F5GYU3; J3QSA3; P0CG47; J3QRK5; Q9UFQ0; L8B4I8; L8B4Z6; Q5RKT7; F5H747; B4DV12; L8B4R0; P0CG48; Q5PY61; Q5UGI3; F5H6Q2; Q96H31; Q49A90; K7EMA8; J3QS39; L8B4M0; Q96MH4; Q66K58; Q59EM9; F5H2Z3; J3QKN0; F5GZ39
QEVPSWLENMAYEHHYK			A0A087WVZ1; O00571; Q5S4N1; B4E132; A0A024R9A4; A0A0J9YVQ7; A0A0D9SG12; B5BTY4; Q59GX6; A0A0D9SFB3; B4DLU5; A0A0D9SF53
MATEGGVSPPGASAGGGPSTAAHIEPPTQEVAEAPPAASSLSLPVIGSAAER			Q13064
QLLHNFPPDQLTSSGAPFWSGPK			B3KUJ2; Q5JRR6; B4DL67; B4DDE4; A0A024R1A3
TLAYLLPAIVHINHQPYLER			Q92841; H3BLZ8; B4DZQ7; Q59F66
TITLEVEPSDTIENVK			M0R1V7; J3QTR3; F5H388; F5H265; F5GXK7; Q3MIH3; L8B196; P62979; L8B4J3; Q96C32; A8K674; J3QLP7; F5GYU3; J3QSA3; P0CG47; J3QRK5; Q9UFQ0; L8B4I8; L8B4Z6; Q5RKT7; F5H747; B4DV12; L8B4R0; P0CG48; Q5PY61; Q5UGI3; F5H6Q2; Q96H31; Q49A90; J3QS39; L8B4M0; Q96MH4; Q66K58; Q59EM9; F5H2Z3; J3QKN0; F5GZ39
QLLHNFPPDQLTSSGAPFWSGPK			B3KUJ2; Q5JRR6; B4DL67; B4DDE4; A0A024R1A3
AMQRPETAATLKR			P82932
GFGFITFTNPEHASVAMR			A0A024QYX3
QLYHLGVVEAYSGLTK			Q58F26; Q08211; Q6PJK6
TLAYLLPAIVHINHQPYLER			Q92841; H3BLZ8; B4DZQ7; Q59F66
VSELKEELKK			Q00839; B4DLR3; Q9UEL2; B3KX72
TLAYLLPAIVHINHQPYLER			Q92841; H3BLZ8; B4DZQ7; Q59F66
NPPGFAFVEFEDPR			Q16629; A0A087X2D0; C9JAB2; B4DEK2; B2R6F3; A0A0B4J1Z1
DSQLYAVDYETLTRPFSGR			A4UCR9; A0A087WUZ8; C9JJ19; P82930
TLSDYNIQKESTLHLVLRLR			J3QTR3; F5H388; F5H265; M0R2S1; F5GXK7; Q3MIH3; L8B196; P62979; M0R1M6; L8B4J3; Q96C32; A8K674; F5GYU3; P0CG47; Q9UFQ0; L8B4I8; L8B4Z6; Q5RKT7; F5H747; Q8WYN9; B4DV12; L8B4R0; P0CG48; Q5PY61; Q5UGI3; F5H6Q2; Q96H31; J3QS39; L8B4M0; Q96MH4; Q66K58; Q59EM9; F5H2Z3; J3QKN0
QLLHNFPPDQLTSSGAPFWSGPK			B3KUJ2; Q5JRR6; B4DL67; B4DDE4; A0A024R1A3
LDYILGLK			B5MCT8; C9JM19; A5D904; P46781; B7Z732
FTLLQSVHIYK			B4DP77; A0A024RD03
TITLEVEPSDTIENVK			M0R1V7; J3QTR3; F5H388; F5H265; F5GXK7; Q3MIH3; L8B196; P62979; L8B4J3; Q96C32; A8K674; J3QLP7; F5GYU3; J3QSA3; P0CG47; J3QRK5; Q9UFQ0; L8B4I8; L8B4Z6; Q5RKT7; F5H747; B4DV12; L8B4R0; P0CG48; Q5PY61; Q5UGI3; F5H6Q2; Q96H31; Q49A90; J3QS39; L8B4M0; Q96MH4; Q66K58; Q59EM9; F5H2Z3; J3QKN0; F5GZ39
FAEFQYLQPGPPR			Q8N163; H0YB24; B3KTJ9; G3V119; E5RHJ4
STGEAFVQFASQEIAEK			E9PCY7; B4DFK9; P31943; D6RIU0; H0YB39; E5RGV0; G8JLB6; D6RBM0; E7EN40; P55795; E5RGH4
NAVITVPAYFNDSQR			Q8N1C8; B7Z4V2; B7Z1V7; V9HW84; B7Z4T3; P38646; Q2F839
TGTAYTFFTPNNIK			B4DN41; B5BUE6; J3KTA4; P17844; B4DNG2
ESTLHLVLR			J3QTR3; F5H388; F5H265; M0R2S1; F5GXK7; Q3MIH3; L8B196; P62979; M0R1M6; L8B4J3; Q96C32; A8K674; J3QLP7; F5GYU3; P0CG47; J3QRK5; Q9UFQ0; L8B4I8; L8B4Z6; Q5RKT7; F5H747; Q8WYN9; B4DV12; L8B4R0; J3KSM4; P0CG48; Q5PY61; Q5UGI3; F5H6Q2; Q96H31; K7EMA8; J3QS39; L8B4M0; Q96MH4; Q66K58; Q59EM9; F5H2Z3; J3QKN0
NPPGFAFVEFEDPRDAEDAVR			Q16629; C9JAB2; B4DEK2; A0A0B4J1Z1
LLEQYKEESKK			Q7Z4Q5; Q00839; B4DLR3; Q96BA7; B3KX72
FINWFSHHLSNFQFR			Q09161
LIFAGKQLEDGRTLSDYNIQKESTLHLVLR			J3QTR3; F5H388; F5H265; M0R2S1; F5GXK7; Q3MIH3; L8B196; P62979; M0R1M6; L8B4J3; Q96C32; A8K674; F5GYU3; P0CG47; Q9UFQ0; L8B4I8; L8B4Z6; Q5RKT7; F5H747; Q8WYN9; B4DV12; L8B4R0; P0CG48; Q5PY61; Q5UGI3; F5H6Q2; Q96H31; J3QS39; L8B4M0; Q96MH4; Q66K58; Q59EM9; F5H2Z3; J3QKN0
NSRDGAELDPEANQDAPDAGALQR			Q8TBE3
TTGIVMDSGDGVTHTVPIYEGYALPHAILR			Q562Y8; Q562M3; Q53G99; Q6PJ43; Q562L5; Q562S0; Q53GK6; Q1KLZ0; Q562M5; Q8WVW5; Q53G76; Q562X9; A0AUL6; I3L1U9; Q562R8; I3L4N8; Q562L9; B4DW52; Q562P0; Q562Z6; Q562Z7; P63261; Q562N8; Q562N2; B3KWQ3; Q562N0; B7ZAP6
GFGFVTFDDHDPVDKIVLQK			A0A024RA28; I6L957; A0A087WUI2; A0A024RA27; P22626
TITLEVEPSDTIENVK			M0R1V7; J3QTR3; F5H388; F5H265; F5GXK7; Q3MIH3; L8B196; P62979; L8B4J3; Q96C32; A8K674; J3QLP7; F5GYU3; J3QSA3; P0CG47; J3QRK5; Q9UFQ0; L8B4I8; L8B4Z6; Q5RKT7; F5H747; B4DV12; L8B4R0; P0CG48; Q5PY61; Q5UGI3; F5H6Q2; Q96H31; Q49A90; J3QS39; L8B4M0; Q96MH4; Q66K58; Q59EM9; F5H2Z3; J3QKN0; F5GZ39
QADFVQTPITGIFGGHIR			Q14694; H3BNA1
FTLLQSVHIYK			B4DP77; A0A024RD03
FVDGLMIHSGDPVNYYVDTAVR			A7E2S3; P23396; Q9NQS8; E9PL09; E9PSF4; H0YEU2; Q53G83
SAAEMYGSSFDLDYDFQR			B4DY08; G3V3K6; G3V4C1; G3V4W0; G3V2D6; G3V251; B2R5W2; G3V5X6; B3KX96
FVDGLMIHSGDPVNYYVDTAVR			A7E2S3; P23396; Q9NQS8; E9PL09; E9PSF4; H0YEU2; Q53G83
SGYAFVDYPDQNWAIR			Q9Y6M1; F8W930
LFIGGLSFETTDDSLREHFEK			P51991; B4DDB6; Q65ZQ3; B4E3E6
GVFVLNK			V9HWA9; B4E216
LFPLIQAMHPTLAGK			Q9H361; H0YAS6; A0A087WTT1; E7EQV3; B3KT93; Q3ZCS4; H0YB75; B4DQX0; B4DZW4; P11940; Q2VIP3; E7ERJ7
NNQFQALLQYADPVSAQHAK			A6NLN1; K7EK45; P26599; K7EKJ7; Q59H49; A0A087WU68
QLLHNFPPDQLTSSGAPFWSGPK			B3KUJ2; Q5JRR6; B4DL67; B4DDE4; A0A024R1A3
NNQFQALLQYADPVSAQHAK			A6NLN1; K7EK45; P26599; K7EKJ7; Q59H49; A0A087WU68
GFAFVTFDDHDSVDK			F8W6I7; H0YH80; F8VZ49; Q0VAC0; A0A024RB53; F8VTQ5; A0A024QZ98; Q6IPF2; A0A024RC46; Q9BSM5; A0A024RAZ7
QLLHNFPPDQLTSSGAPFWSGPK			B3KUJ2; Q5JRR6; B4DL67; B4DDE4; A0A024R1A3
LFPLIQAMHPTLAGK			Q9H361; H0YAS6; A0A087WTT1; E7EQV3; B3KT93; Q3ZCS4; H0YB75; B4DQX0; B4DZW4; P11940; Q2VIP3; E7ERJ7
ENGFTQHVYHK			Q6PKG0
TILSNQTVDIPENVDITLK			Q53Z07; D6RAN4; B4E1M5; B4DLV8; E7ESE0
LFPLIQAMHPTLAGK			Q9H361; H0YAS6; A0A087WTT1; E7EQV3; B3KT93; Q3ZCS4; H0YB75; B4DQX0; B4DZW4; P11940; Q2VIP3; E7ERJ7
HFNAPSHIR			J3KTJ8; J3QQQ9; J3KSS0; J3QRI7; P61254; J3QQV1; J3QRC4; Q6IBH6; A0A024RBF6
MGANNLER			M0QZM1; A0A087X0X3; Q6P2D7; Q59ES8; M0R2I7; Q7KYM9; P52272
SKGLAPDLPEDLYHLIK			P62277; J3KMX5
AKIQDKEGIPPDQQR			M0R1V7; J3QTR3; F5H388; F5H265; M0R2S1; F5GXK7; Q3MIH3; L8B196; P62979; M0R1M6; L8B4J3; Q96C32; A8K674; J3QLP7; F5GYU3; J3QSA3; P0CG47; J3QRK5; Q9UFQ0; L8B4I8; L8B4Z6; Q5RKT7; F5H747; B4DV12; L8B4R0; P0CG48; Q5PY61; Q5UGI3; F5H6Q2; Q96H31; Q49A90; K7EMA8; J3QS39; L8B4M0; Q96MH4; Q66K58; Q59EM9; F5H2Z3; J3QKN0; F5GZ39
SDALETLGFLNHYQMK			M0R076; M0QXS5; M0QYT0; P14866; B2R959; Q6NTA2
TITLEVEPSDTIENVK			M0R1V7; J3QTR3; F5H388; F5H265; F5GXK7; Q3MIH3; L8B196; P62979; L8B4J3; Q96C32; A8K674; J3QLP7; F5GYU3; J3QSA3; P0CG47; J3QRK5; Q9UFQ0; L8B4I8; L8B4Z6; Q5RKT7; F5H747; B4DV12; L8B4R0; P0CG48; Q5PY61; Q5UGI3; F5H6Q2; Q96H31; Q49A90; J3QS39; L8B4M0; Q96MH4; Q66K58; Q59EM9; F5H2Z3; J3QKN0; F5GZ39
SDALETLGFLNHYQMK			M0R076; M0QXS5; M0QYT0; P14866; B2R959; Q6NTA2
QRFDQPLEASTWLK			V9GYJ3; V9GZ03; P51398; V9GYL9; V9GYJ9; V9GY11
TLTGKTITLEVEPSDTIENVKAKIQDEEGIPPDQQR			J3QRK5
HVINFDLPSDIEEYVHR			O00571; Q5S4N1; B4E132; A0A024R9A4; A0A0J9YVQ7; A0A0D9SG12; B5BTY4; Q59GX6; A0A0D9SFB3; A0A0D9SF53
AKIQDKEGIPPDQQR			M0R1V7; J3QTR3; F5H388; F5H265; M0R2S1; F5GXK7; Q3MIH3; L8B196; P62979; M0R1M6; L8B4J3; Q96C32; A8K674; J3QLP7; F5GYU3; J3QSA3; P0CG47; J3QRK5; Q9UFQ0; L8B4I8; L8B4Z6; Q5RKT7; F5H747; B4DV12; L8B4R0; P0CG48; Q5PY61; Q5UGI3; F5H6Q2; Q96H31; Q49A90; K7EMA8; J3QS39; L8B4M0; Q96MH4; Q66K58; Q59EM9; F5H2Z3; J3QKN0; F5GZ39
QLLHNFPPDQLTSSGAPFWSGPK			B3KUJ2; Q5JRR6; B4DL67; B4DDE4; A0A024R1A3
QLLHNFPPDQLTSSGAPFWSGPK			B3KUJ2; Q5JRR6; B4DL67; B4DDE4; A0A024R1A3
STGEAFVQFASQEIAEK			E9PCY7; B4DFK9; P31943; D6RIU0; H0YB39; E5RGV0; G8JLB6; D6RBM0; E7EN40; P55795; E5RGH4
EVMLILIR			O75533; Q7Z497
FGGSYGGR			Q5BKZ1
HFNAPSHIR			J3KTJ8; J3QQQ9; J3KSS0; J3QRI7; P61254; J3QQV1; J3QRC4; Q6IBH6; A0A024RBF6
NPPGFAFVEFEDPRDAADAVR			A0A087X2D0; B2R6F3
LFIGGLSFETTDDSLREHFEK			P51991; B4DDB6; Q65ZQ3; B4E3E6
QLLHNFPPDQLTSSGAPFWSGPK			B3KUJ2; Q5JRR6; B4DL67; B4DDE4; A0A024R1A3
LFIGGLSFETTDDSLREHFEK			P51991; B4DDB6; Q65ZQ3; B4E3E6
NPPGFAFVEFEDPRDAADAVR			A0A087X2D0; B2R6F3
LFPLIQAMHPTLAGK			Q9H361; H0YAS6; A0A087WTT1; E7EQV3; B3KT93; Q3ZCS4; H0YB75; B4DQX0; B4DZW4; P11940; Q2VIP3; E7ERJ7
VTSELVIPSEFWVEEEEEKQK			Q13064; H3BPL3
IQDKEGIPPDQQR			M0R1V7; J3QTR3; F5H388; F5H265; M0R2S1; F5GXK7; Q3MIH3; L8B196; P62979; M0R1M6; L8B4J3; Q96C32; A8K674; J3QLP7; F5GYU3; J3QSA3; P0CG47; J3QRK5; Q9UFQ0; L8B4I8; L8B4Z6; Q5RKT7; F5H747; B4DV12; L8B4R0; P0CG48; Q5PY61; Q5UGI3; F5H6Q2; Q96H31; Q49A90; K7EMA8; J3QS39; L8B4M0; Q96MH4; Q66K58; Q59EM9; F5H2Z3; J3QKN0; F5GZ39
FSPAGPILSIR			H0YBN4; Q9H361; E5RFD8; A0A024R9E2; E5RJB9; A0A087WTT1; B3KT93; Q3ZCS4; B4DQX0; E5RHG7; E5RH24; P11940; E5RGC4; Q4VXU2; Q5JQF8; Q2VIP3; E7ERJ7
TLTGKTITLEVEPSDTIENVKAKIQDKEGIPPDQQR			M0R1V7; J3QTR3; F5H388; F5H265; F5GXK7; Q3MIH3; L8B196; P62979; L8B4J3; Q96C32; A8K674; J3QLP7; F5GYU3; J3QSA3; P0CG47; J3QRK5; Q9UFQ0; L8B4I8; L8B4Z6; Q5RKT7; F5H747; B4DV12; L8B4R0; P0CG48; Q5PY61; Q5UGI3; F5H6Q2; Q96H31; Q49A90; J3QS39; L8B4M0; Q96MH4; Q66K58; Q59EM9; F5H2Z3; J3QKN0; F5GZ39
ESTLHLVLR			J3QTR3; F5H388; F5H265; M0R2S1; F5GXK7; Q3MIH3; L8B196; P62979; M0R1M6; L8B4J3; Q96C32; A8K674; J3QLP7; F5GYU3; P0CG47; J3QRK5; Q9UFQ0; L8B4I8; L8B4Z6; Q5RKT7; F5H747; Q8WYN9; B4DV12; L8B4R0; J3KSM4; P0CG48; Q5PY61; Q5UGI3; F5H6Q2; Q96H31; K7EMA8; J3QS39; L8B4M0; Q96MH4; Q66K58; Q59EM9; F5H2Z3; J3QKN0
VTSELVIPSEFWVEEEEEKQK			Q13064; H3BPL3
AWGILTFK			A4UCR9; A0A087WUZ8; C9JJ19; P82930
VGNLGLATSFFNER			A0A087WVZ1; O00571; Q5S4N1; A0A0J9YVQ7; A0A0D9SG12; B5BTY4; Q59GX6; A0A0D9SFB3; A0A0D9SF53
IPNFLHLTPVAIK			P82673; H0YG82
AFITNIPFDVK			M0R019; A0A087X0X3; B4DEG4; M0R0N3; M0QYQ7; P52272; M0R0Y6; M0R2T0
SLGYAYVNFQQPADAER			Q6IQ30; E5RGH3; H0YBN4; A0A024R9E2; B1ANR1; Q13310; E5RJB9; A0A087WTT1; E7EQV3; B3KT93; B4DQX0; B4DZW4; E5RHG7; B1ANR0; E5RH24; P11940; E7ERJ7
GQSLQDPFLNALRR			Q8TCX0
KADIDLTK			P62269
TVTAMDVVYALKR			P62805; Q0VAS5
SENQEFYQDTFGQQWK			B2R8Z8; O60506
TLTGKTITLEVEPSDTIENVKAKIQDEEGIPPDQQR			J3QRK5
YGPQYGHPPPPPPPPEYGPHADSPVLMVYGLDQSK			M0QXS5; P14866; B2R959; Q6NTA2
TLTGKTITLEVEPSDTIENVKAKIQDKEGIPPDQQR			M0R1V7; J3QTR3; F5H388; F5H265; F5GXK7; Q3MIH3; L8B196; P62979; L8B4J3; Q96C32; A8K674; J3QLP7; F5GYU3; J3QSA3; P0CG47; J3QRK5; Q9UFQ0; L8B4I8; L8B4Z6; Q5RKT7; F5H747; B4DV12; L8B4R0; P0CG48; Q5PY61; Q5UGI3; F5H6Q2; Q96H31; Q49A90; J3QS39; L8B4M0; Q96MH4; Q66K58; Q59EM9; F5H2Z3; J3QKN0; F5GZ39
LIFAGKQLEDGRTLSDYNIQKESTLHLVLR			J3QTR3; F5H388; F5H265; M0R2S1; F5GXK7; Q3MIH3; L8B196; P62979; M0R1M6; L8B4J3; Q96C32; A8K674; F5GYU3; P0CG47; Q9UFQ0; L8B4I8; L8B4Z6; Q5RKT7; F5H747; Q8WYN9; B4DV12; L8B4R0; P0CG48; Q5PY61; Q5UGI3; F5H6Q2; Q96H31; J3QS39; L8B4M0; Q96MH4; Q66K58; Q59EM9; F5H2Z3; J3QKN0
GFGFVTFDDHDPVDK			A0A024RA28; I6L957; A0A087WUI2; A0A024RA27; P22626
LIFAGKQLEDGRTLSDYNIQKESTLHLVLR			J3QTR3; F5H388; F5H265; M0R2S1; F5GXK7; Q3MIH3; L8B196; P62979; M0R1M6; L8B4J3; Q96C32; A8K674; F5GYU3; P0CG47; Q9UFQ0; L8B4I8; L8B4Z6; Q5RKT7; F5H747; Q8WYN9; B4DV12; L8B4R0; P0CG48; Q5PY61; Q5UGI3; F5H6Q2; Q96H31; J3QS39; L8B4M0; Q96MH4; Q66K58; Q59EM9; F5H2Z3; J3QKN0
LIFAGKQLEDGRTLSDYNIQKESTLHLVLR			J3QTR3; F5H388; F5H265; M0R2S1; F5GXK7; Q3MIH3; L8B196; P62979; M0R1M6; L8B4J3; Q96C32; A8K674; F5GYU3; P0CG47; Q9UFQ0; L8B4I8; L8B4Z6; Q5RKT7; F5H747; Q8WYN9; B4DV12; L8B4R0; P0CG48; Q5PY61; Q5UGI3; F5H6Q2; Q96H31; J3QS39; L8B4M0; Q96MH4; Q66K58; Q59EM9; F5H2Z3; J3QKN0
LIFAGKQLEDGRTLSDYNIQKESTLHLVLR			J3QTR3; F5H388; F5H265; M0R2S1; F5GXK7; Q3MIH3; L8B196; P62979; M0R1M6; L8B4J3; Q96C32; A8K674; F5GYU3; P0CG47; Q9UFQ0; L8B4I8; L8B4Z6; Q5RKT7; F5H747; Q8WYN9; B4DV12; L8B4R0; P0CG48; Q5PY61; Q5UGI3; F5H6Q2; Q96H31; J3QS39; L8B4M0; Q96MH4; Q66K58; Q59EM9; F5H2Z3; J3QKN0
LGGLTQAPGNPVLAVQINQDK			B5BU25; P26368; K7ENG2
GYGFVHFETQEAAER			H0YAR2; E5RGH3; H0YBN4; A0A024R9E2; A0A087WTT1; E7EQV3; B3KT93; B4DQX0; B4DZW4; P11940; E7ERJ7
GFGFVTFDDHDPVDK			A0A024RA28; I6L957; A0A087WUI2; A0A024RA27; P22626
AITGASLADIMAK			P83731; C9JXB8; C9JNW5
VFIGNLNTALVK			A8K4T9; Q5QPL9; Q5QPM2; B4DSJ1; Q5QPM1; Q9UKM9; Q53GL6; Q5QPM0
IINEPTAAAIAYGLDK			E9PLF4; B4DXY3; E9PKE3; E9PI65; B4DI54; P54652; Q53HF2; V9HW22; Q96IS6; V9HWB4; B2RCQ9; B4DEF7; B4DTX2; P34931; E9PN89; B4E1Q1; B3KTV0; Q53FA3
EGAFSNFPISEETIK			Q9NR30; B4DW97; K0J110; Q9BQ39; Q53FI9; A0A087WVC1; B4DED6
TITLEVEPSDTIENVKAKIQDKEGIPPDQQR			M0R1V7; J3QTR3; F5H388; F5H265; F5GXK7; Q3MIH3; L8B196; P62979; L8B4J3; Q96C32; A8K674; J3QLP7; F5GYU3; J3QSA3; P0CG47; J3QRK5; Q9UFQ0; L8B4I8; L8B4Z6; Q5RKT7; F5H747; B4DV12; L8B4R0; P0CG48; Q5PY61; Q5UGI3; F5H6Q2; Q96H31; Q49A90; J3QS39; L8B4M0; Q96MH4; Q66K58; Q59EM9; F5H2Z3; J3QKN0; F5GZ39
VFIGNLNTAIVK			Q86SE5; E5RG71; B3KSX3; E5RIX9; B3KT61
DMELSFAVQR			Q13064; Q9UHC7
ALDTMNFDVIK			Q6IQ30; E5RGH3; H0YBN4; A0A024R9E2; B1ANR1; Q13310; E5RJB9; A0A087WTT1; E7EQV3; B3KT93; B4DQX0; B4DZW4; B1ANR0; H0YEQ8; E5RH24; P11940; E7ERJ7
TVTAMDVVYALKR			P62805; Q0VAS5
TITLEVEPSDTIENVKAKIQDEEGIPPDQQR			J3QRK5
TLTGKTITLEVEPSDTIENVKAKIQDKEGIPPDQQR			M0R1V7; J3QTR3; F5H388; F5H265; F5GXK7; Q3MIH3; L8B196; P62979; L8B4J3; Q96C32; A8K674; J3QLP7; F5GYU3; J3QSA3; P0CG47; J3QRK5; Q9UFQ0; L8B4I8; L8B4Z6; Q5RKT7; F5H747; B4DV12; L8B4R0; P0CG48; Q5PY61; Q5UGI3; F5H6Q2; Q96H31; Q49A90; J3QS39; L8B4M0; Q96MH4; Q66K58; Q59EM9; F5H2Z3; J3QKN0; F5GZ39
SLGYAYVNFQQPADAER			Q6IQ30; E5RGH3; H0YBN4; A0A024R9E2; B1ANR1; Q13310; E5RJB9; A0A087WTT1; E7EQV3; B3KT93; B4DQX0; B4DZW4; E5RHG7; B1ANR0; E5RH24; P11940; E7ERJ7
TITLEVEPSDTIENVKAKIQDKEGIPPDQQR			M0R1V7; J3QTR3; F5H388; F5H265; F5GXK7; Q3MIH3; L8B196; P62979; L8B4J3; Q96C32; A8K674; J3QLP7; F5GYU3; J3QSA3; P0CG47; J3QRK5; Q9UFQ0; L8B4I8; L8B4Z6; Q5RKT7; F5H747; B4DV12; L8B4R0; P0CG48; Q5PY61; Q5UGI3; F5H6Q2; Q96H31; Q49A90; J3QS39; L8B4M0; Q96MH4; Q66K58; Q59EM9; F5H2Z3; J3QKN0; F5GZ39
DMELSFAVQR			Q13064; Q9UHC7
FEELNADLFR			E9PKE3; E9PNE6; P54652; Q53HF2; A8K7Q2; Q53GZ6; V9HW22; Q96IS6; B3KUS2; E9PN89; B4E1Q1; B3KTV0
IDGLLIDQIQR			H7C5L9; P82650; G5E9W7; G5E9V5; Q59GX8
LPAAGVGDMVMATVK			C9JD32; J3KT29; A0A024R1Q8; B9ZVP7; Q9BTQ7
QLEDGRTLSDYNIQKESTLHLVLRLR			J3QTR3; F5H388; F5H265; M0R2S1; F5GXK7; Q3MIH3; L8B196; P62979; M0R1M6; L8B4J3; Q96C32; A8K674; F5GYU3; P0CG47; Q9UFQ0; L8B4I8; L8B4Z6; Q5RKT7; F5H747; Q8WYN9; B4DV12; L8B4R0; P0CG48; Q5PY61; Q5UGI3; F5H6Q2; Q96H31; J3QS39; L8B4M0; Q96MH4; Q66K58; Q59EM9; F5H2Z3; J3QKN0
NQSQGYNQWQQGQFWGQKPWSQHYHQGYY			Q7Z4Q5; Q00839; B4DLR3; Q96BA7; B3KX72
LPLFGLGR			A4UCR9; A0A087WUZ8; C9JJ19; P82930
TITLEVEPSDTIENVKAKIQDKEGIPPDQQR			M0R1V7; J3QTR3; F5H388; F5H265; F5GXK7; Q3MIH3; L8B196; P62979; L8B4J3; Q96C32; A8K674; J3QLP7; F5GYU3; J3QSA3; P0CG47; J3QRK5; Q9UFQ0; L8B4I8; L8B4Z6; Q5RKT7; F5H747; B4DV12; L8B4R0; P0CG48; Q5PY61; Q5UGI3; F5H6Q2; Q96H31; Q49A90; J3QS39; L8B4M0; Q96MH4; Q66K58; Q59EM9; F5H2Z3; J3QKN0; F5GZ39
GFGFVSFER			H0YAR2; A8K8J2; Q9H361; A0A024R9E2; A0A087WTT1; E7EQV3; B3KT93; Q3ZCS4; B4DQX0; B4DZW4; P11940; H0YAP2; Q2VIP3; E7ERJ7
TITLEVEPSDTIENVK			M0R1V7; J3QTR3; F5H388; F5H265; F5GXK7; Q3MIH3; L8B196; P62979; L8B4J3; Q96C32; A8K674; J3QLP7; F5GYU3; J3QSA3; P0CG47; J3QRK5; Q9UFQ0; L8B4I8; L8B4Z6; Q5RKT7; F5H747; B4DV12; L8B4R0; P0CG48; Q5PY61; Q5UGI3; F5H6Q2; Q96H31; Q49A90; J3QS39; L8B4M0; Q96MH4; Q66K58; Q59EM9; F5H2Z3; J3QKN0; F5GZ39
TITLEVEPSDTIENVK			M0R1V7; J3QTR3; F5H388; F5H265; F5GXK7; Q3MIH3; L8B196; P62979; L8B4J3; Q96C32; A8K674; J3QLP7; F5GYU3; J3QSA3; P0CG47; J3QRK5; Q9UFQ0; L8B4I8; L8B4Z6; Q5RKT7; F5H747; B4DV12; L8B4R0; P0CG48; Q5PY61; Q5UGI3; F5H6Q2; Q96H31; Q49A90; J3QS39; L8B4M0; Q96MH4; Q66K58; Q59EM9; F5H2Z3; J3QKN0; F5GZ39
IEEIKDFLLTAR			J3KT73; J3KSP2; P63173; J3QL01
QLDDLKVELSQLR			P42766; A4D2M5; F2Z388; A0A024R866
IEEIKDFLLTAR			J3KT73; J3KSP2; P63173; J3QL01
FLSPEFIPR			A8K5D5; P49406; A0A0A0MRF4
QLEDGRTLSDYNIQKESTLHLVLRLR			J3QTR3; F5H388; F5H265; M0R2S1; F5GXK7; Q3MIH3; L8B196; P62979; M0R1M6; L8B4J3; Q96C32; A8K674; F5GYU3; P0CG47; Q9UFQ0; L8B4I8; L8B4Z6; Q5RKT7; F5H747; Q8WYN9; B4DV12; L8B4R0; P0CG48; Q5PY61; Q5UGI3; F5H6Q2; Q96H31; J3QS39; L8B4M0; Q96MH4; Q66K58; Q59EM9; F5H2Z3; J3QKN0
ENGFTQHVYHK			Q6PKG0
SLMIQTLEAVK			J3KSI8; J3QKW2; Q9Y2R9; J3QLS3; J3QQS1
NQSQGYNQWQQGQFWGQKPWSQHYHQGYY			Q7Z4Q5; Q00839; B4DLR3; Q96BA7; B3KX72
TITLEVEPSDTIENVKAKIQDKEGIPPDQQR			M0R1V7; J3QTR3; F5H388; F5H265; F5GXK7; Q3MIH3; L8B196; P62979; L8B4J3; Q96C32; A8K674; J3QLP7; F5GYU3; J3QSA3; P0CG47; J3QRK5; Q9UFQ0; L8B4I8; L8B4Z6; Q5RKT7; F5H747; B4DV12; L8B4R0; P0CG48; Q5PY61; Q5UGI3; F5H6Q2; Q96H31; Q49A90; J3QS39; L8B4M0; Q96MH4; Q66K58; Q59EM9; F5H2Z3; J3QKN0; F5GZ39
TITLEVEPSDTIENVKAKIQDKEGIPPDQQR			M0R1V7; J3QTR3; F5H388; F5H265; F5GXK7; Q3MIH3; L8B196; P62979; L8B4J3; Q96C32; A8K674; J3QLP7; F5GYU3; J3QSA3; P0CG47; J3QRK5; Q9UFQ0; L8B4I8; L8B4Z6; Q5RKT7; F5H747; B4DV12; L8B4R0; P0CG48; Q5PY61; Q5UGI3; F5H6Q2; Q96H31; Q49A90; J3QS39; L8B4M0; Q96MH4; Q66K58; Q59EM9; F5H2Z3; J3QKN0; F5GZ39
LMMDPLTGLNR			B2R8Z8; Q59GL1; Q05CK9; O60506; B7Z645
GLTPSQIGVILR			P62277; J3KMX5
DFQEETVKDYEAGQLYGLEK			Q6PKG0
ISEQFTAMFR			B4DMJ5; Q8N6N5; B4DMU8; Q6P602; Q13885; B2RBD5; Q13509; B4DE77; P04350; Q6LC01; Q96B85; B4E052; B4DQN9; Q5ST81; B4DXZ5; B4DY90; Q8IWP6; B7ZAF0; B2R6L0; O43209; Q53G92; B7Z4N1; Q96HX0; Q8IZ29; Q9BUU9; Q5JP53; A0A0B4J269; B4DJ43; B4DFH6; Q9BV28; Q5SU16; B3KML9; P68371; B7ZAK1; A4UCU2; Q9BVA1; A0A024QZU2
TLTGKTITLEVEPSDTIENVKAKIQDKEGIPPDQQR			M0R1V7; J3QTR3; F5H388; F5H265; F5GXK7; Q3MIH3; L8B196; P62979; L8B4J3; Q96C32; A8K674; J3QLP7; F5GYU3; J3QSA3; P0CG47; J3QRK5; Q9UFQ0; L8B4I8; L8B4Z6; Q5RKT7; F5H747; B4DV12; L8B4R0; P0CG48; Q5PY61; Q5UGI3; F5H6Q2; Q96H31; Q49A90; J3QS39; L8B4M0; Q96MH4; Q66K58; Q59EM9; F5H2Z3; J3QKN0; F5GZ39
SLFSSIGEVESAK			M0QZR9; Q15717
ALDTMNFDVIK			Q6IQ30; E5RGH3; H0YBN4; A0A024R9E2; B1ANR1; Q13310; E5RJB9; A0A087WTT1; E7EQV3; B3KT93; B4DQX0; B4DZW4; B1ANR0; H0YEQ8; E5RH24; P11940; E7ERJ7
LLLHLEELQMEHDIR			Q5JR04; Q9HCE1; Q9H8T8; B7Z700
AAMEALVVEVTK			B3KU66; Q08211
GFAFVQYVNER			B4DSU6; B4DY08; G3V3K6; G3V4C1; A8K9A4; B4DMJ1; G3V4W0; P07910; B2R603; G3V575; G3V251; B2R5W2; G3V2Q1; G3V4M8; G3V576; G3V5X6; B3KX96; G3V555
TITLEVEPSDTIENVK			M0R1V7; J3QTR3; F5H388; F5H265; F5GXK7; Q3MIH3; L8B196; P62979; L8B4J3; Q96C32; A8K674; J3QLP7; F5GYU3; J3QSA3; P0CG47; J3QRK5; Q9UFQ0; L8B4I8; L8B4Z6; Q5RKT7; F5H747; B4DV12; L8B4R0; P0CG48; Q5PY61; Q5UGI3; F5H6Q2; Q96H31; Q49A90; J3QS39; L8B4M0; Q96MH4; Q66K58; Q59EM9; F5H2Z3; J3QKN0; F5GZ39
TQLEQLPEHIKEPIWETLSEEKEESKS			B4DP77; A0A024RD03
YGGPPPDSVYSGQQPSVGTEIFVGK			B2R8Z8; Q59GL1; Q05CK9; F6UXX1; O60506; B7Z645
SNNVEMDWVLK			D6RDU3; D6RIT2; E9PCY7; D6R9T0; D6RAM1; D6RIH9; D6RFM3; D6RJ04; P31943; D6RIU0; E7EQJ0; E5RGV0; G8JLB6; H0YAQ2; D6RBM0; E5RGH4
FLAVGLVDNTVR			Q15393; A8K6V3; B3KQH1
NRGPPPSWGR			B2R6F3
VPINDVLAEDKILEGTETTK			P82650; G5E9W7; H7C5H3; G5E9V5; Q8NBL6; H7C5F2; A8K9Y7
NVESFASMLR			H7C5V3; F5H0B0; Q9Y2Q9; Q53G62; A5Y5A3; H0YC42; H0YAT2
LLLHLEELQMEHDIR			Q5JR04; Q9HCE1; Q9H8T8; B7Z700
NFGEDMDDERLKDLFGK			H0YBN4; Q9H361; A0A024R9E2; A0A087WTT1; E7EQV3; B3KT93; Q3ZCS4; B4DQX0; B4DZW4; P11940; Q2VIP3; E7ERJ7
NFGEDMDDERLKDLFGK			H0YBN4; Q9H361; A0A024R9E2; A0A087WTT1; E7EQV3; B3KT93; Q3ZCS4; B4DQX0; B4DZW4; P11940; Q2VIP3; E7ERJ7
ESTLHLVLR			J3QTR3; F5H388; F5H265; M0R2S1; F5GXK7; Q3MIH3; L8B196; P62979; M0R1M6; L8B4J3; Q96C32; A8K674; J3QLP7; F5GYU3; P0CG47; J3QRK5; Q9UFQ0; L8B4I8; L8B4Z6; Q5RKT7; F5H747; Q8WYN9; B4DV12; L8B4R0; J3KSM4; P0CG48; Q5PY61; Q5UGI3; F5H6Q2; Q96H31; K7EMA8; J3QS39; L8B4M0; Q96MH4; Q66K58; Q59EM9; F5H2Z3; J3QKN0
LAVNMVPFPR			Q8N6N5; B4DMU8; B4E386; Q13885; B2RBD5; Q13509; I3L2F9; B4DE77; Q9H4B7; P04350; Q6LC01; Q96B85; A6NNZ2; B4E052; A0A075B736; Q1KSF8; Q9BUF5; B4DQN9; Q5ST81; B4DXZ5; B4DY90; K7ESM5; Q8IWP6; B7ZAF0; B2R6L0; O43209; Q53G92; B7Z4N1; Q96HX0; Q8IZ29; Q9BUU9; B4DP54; Q9UGA2; Q5JP53; A0A0B4J269; B4DJ43; Q3ZCM7; B4DFH6; Q5SQY0; Q9BV28; Q5SU16; B3KML9; P68371; B3KS31; Q3ZCR3; Q9BVA1; Q2NKY5; A0A024QZU2
NFGEDMDDERLKDLFGK			H0YBN4; Q9H361; A0A024R9E2; A0A087WTT1; E7EQV3; B3KT93; Q3ZCS4; B4DQX0; B4DZW4; P11940; Q2VIP3; E7ERJ7
TLTGKTITLEVEPSDTIENVKAKIQDEEGIPPDQQR			J3QRK5
GFGFVSFER			H0YAR2; A8K8J2; Q9H361; A0A024R9E2; A0A087WTT1; E7EQV3; B3KT93; Q3ZCS4; B4DQX0; B4DZW4; P11940; H0YAP2; Q2VIP3; E7ERJ7
TLTGKTITLEVEPSDTIENVKAKIQDKEGIPPDQQR			M0R1V7; J3QTR3; F5H388; F5H265; F5GXK7; Q3MIH3; L8B196; P62979; L8B4J3; Q96C32; A8K674; J3QLP7; F5GYU3; J3QSA3; P0CG47; J3QRK5; Q9UFQ0; L8B4I8; L8B4Z6; Q5RKT7; F5H747; B4DV12; L8B4R0; P0CG48; Q5PY61; Q5UGI3; F5H6Q2; Q96H31; Q49A90; J3QS39; L8B4M0; Q96MH4; Q66K58; Q59EM9; F5H2Z3; J3QKN0; F5GZ39
SLGYAYVNFQQPADAER			Q6IQ30; E5RGH3; H0YBN4; A0A024R9E2; B1ANR1; Q13310; E5RJB9; A0A087WTT1; E7EQV3; B3KT93; B4DQX0; B4DZW4; E5RHG7; B1ANR0; E5RH24; P11940; E7ERJ7
TITLEVEPSDTIENVKAKIQDEEGIPPDQQR			J3QRK5
VINEPTAAALAYGLDK			Q8N1C8; B7Z4V2; B7Z1V7; V9HW84; P38646; Q2F839
TITLEVEPSDTIENVK			M0R1V7; J3QTR3; F5H388; F5H265; F5GXK7; Q3MIH3; L8B196; P62979; L8B4J3; Q96C32; A8K674; J3QLP7; F5GYU3; J3QSA3; P0CG47; J3QRK5; Q9UFQ0; L8B4I8; L8B4Z6; Q5RKT7; F5H747; B4DV12; L8B4R0; P0CG48; Q5PY61; Q5UGI3; F5H6Q2; Q96H31; Q49A90; J3QS39; L8B4M0; Q96MH4; Q66K58; Q59EM9; F5H2Z3; J3QKN0; F5GZ39
TITLEVEPSDTIENVK			M0R1V7; J3QTR3; F5H388; F5H265; F5GXK7; Q3MIH3; L8B196; P62979; L8B4J3; Q96C32; A8K674; J3QLP7; F5GYU3; J3QSA3; P0CG47; J3QRK5; Q9UFQ0; L8B4I8; L8B4Z6; Q5RKT7; F5H747; B4DV12; L8B4R0; P0CG48; Q5PY61; Q5UGI3; F5H6Q2; Q96H31; Q49A90; J3QS39; L8B4M0; Q96MH4; Q66K58; Q59EM9; F5H2Z3; J3QKN0; F5GZ39
QYYTLLNQAPDMLHR			Q6FI03; E5RJU8; E5RH42; Q13283; Q32P45; E5RI46; Q6ZP53; E5RH00; E5RIF8; Q53HH4
ELLTSFGPLK			B5BU25; P26368; K7ENG2
TITLEVEPSDTIENVKAKIQDKEGIPPDQQR			M0R1V7; J3QTR3; F5H388; F5H265; F5GXK7; Q3MIH3; L8B196; P62979; L8B4J3; Q96C32; A8K674; J3QLP7; F5GYU3; J3QSA3; P0CG47; J3QRK5; Q9UFQ0; L8B4I8; L8B4Z6; Q5RKT7; F5H747; B4DV12; L8B4R0; P0CG48; Q5PY61; Q5UGI3; F5H6Q2; Q96H31; Q49A90; J3QS39; L8B4M0; Q96MH4; Q66K58; Q59EM9; F5H2Z3; J3QKN0; F5GZ39
DLEGENIEIVFAKPPDQK			B2R8Z8; Q59GL1; Q05CK9; O60506; B7Z645; B7Z213
FMQTFVLAPEGSVANK			Q6FI03; Q13283; Q32P45; E5RIZ6; Q53HH4
LGIGQSQEMNTLFR			Q6PKG0; Q659C4
EMVLELIR			Q96AE4; B4DT31; B4DWL1; Q6PJY1; Q59FU3; B4E0X8; E9PEB5
LFPDTPLALDANK			Q12906; F4ZW64; B4DDF3; F4ZW66; B4DFG4; A8K590; F4ZW65
ESTLHLVLR			J3QTR3; F5H388; F5H265; M0R2S1; F5GXK7; Q3MIH3; L8B196; P62979; M0R1M6; L8B4J3; Q96C32; A8K674; J3QLP7; F5GYU3; P0CG47; J3QRK5; Q9UFQ0; L8B4I8; L8B4Z6; Q5RKT7; F5H747; Q8WYN9; B4DV12; L8B4R0; J3KSM4; P0CG48; Q5PY61; Q5UGI3; F5H6Q2; Q96H31; K7EMA8; J3QS39; L8B4M0; Q96MH4; Q66K58; Q59EM9; F5H2Z3; J3QKN0
MLDMGFEPQIR			J3QSF1; O00571; Q5S4N1; J3KRZ1; Q7Z2V5; B4DN41; Q59E92; B5BUE6; B4E132; J3KTA4; A0A024R9A4; Q92841; H3BLZ8; B4E010; B4DZQ7; A0A0D9SG12; B5BTY4; P17844; Q59GX6; A0A0D9SFB3; B4DNG2; B4DLU5; Q59F66; A0A0D9SF53
IINEPTAAAIAYGLDK			E9PLF4; B4DXY3; E9PKE3; E9PI65; B4DI54; P54652; Q53HF2; V9HW22; Q96IS6; V9HWB4; B2RCQ9; B4DEF7; B4DTX2; P34931; E9PN89; B4E1Q1; B3KTV0; Q53FA3
FQMAYSNLLR			P37108
EMVLEIIR			A0A024R8A7
ILTPIIFKEENLR			H7C5L9; P82650; G5E9W7; G5E9V5; Q8NBL6; Q59GX8
WMGIAFR			M0R3F1; A8K6U7; Q9BUJ2; A8K3W4; A0A0A0MRA5; A8K5K0; M0QYZ0; B7Z4B8; A0A024R0J9
TITLEVEPSDTIENVKAKIQDKEGIPPDQQR			M0R1V7; J3QTR3; F5H388; F5H265; F5GXK7; Q3MIH3; L8B196; P62979; L8B4J3; Q96C32; A8K674; J3QLP7; F5GYU3; J3QSA3; P0CG47; J3QRK5; Q9UFQ0; L8B4I8; L8B4Z6; Q5RKT7; F5H747; B4DV12; L8B4R0; P0CG48; Q5PY61; Q5UGI3; F5H6Q2; Q96H31; Q49A90; J3QS39; L8B4M0; Q96MH4; Q66K58; Q59EM9; F5H2Z3; J3QKN0; F5GZ39
SLNNQFASFIDK			H6VRF8; H6VRG0; P04264; H6VRG3; H6VRF9; H6VRG2; H6VRG1
ELDALDANDELTPLGR			B3KU66; Q08211
ILTPIIFK			H7C5L9; P82650; G5E9W7; G5E9V5; Q8NBL6; Q59GX8
AIAINTFLPK			Q92615
GTMTTGHNVADLVVILK			F4ZW63; B4DY09; A0A0A0MRL0; F4ZW62; X6R6Z1; Q53FG3
IINDLLQSLR			Q92945; A0A087WTP3
QQLSAEELDAQLDAYNAR			E9PB61; Q86V81
TVNELQNLTAAEVVVPR			Q9NZI8; D3DTW3
TVNELQNLTAAEVVVPR			Q9NZI8; D3DTW3
VLITTLITAGR			Q5JR04; Q9HCE1; B3KQ43; B7Z700
MATEVAADALGEEWK			A2A3R5; A2A3R6; Q96DV6; A2A3R7
HSSVYPTQEELEAVQNMVSHTER			Q59GP7; Q12906; F4ZW64; K7ENK6; K7ERM6; K7ER69; F4ZW66; B4DFG4; K7EJ09; A8K590; F4ZW65; K7EM82; K7EKJ9
IPDWFLNR			P62269; J3JS69
GFAFVTFDDHDSVDKIVIQK			F8W6I7; H0YH80; F8VZ49; Q0VAC0; A0A024RB53; F8VTQ5; A0A024QZ98; Q6IPF2; A0A024RC46; Q9BSM5; A0A024RAZ7
GFAFVTFDDHDSVDKIVIQK			F8W6I7; H0YH80; F8VZ49; Q0VAC0; A0A024RB53; F8VTQ5; A0A024QZ98; Q6IPF2; A0A024RC46; Q9BSM5; A0A024RAZ7
FAHIDGDHLTLLNVYHAFK			B4E0S6; O43143
MATEVAADALGEEWK			A2A3R5; A2A3R6; Q96DV6; A2A3R7
VVVSGLPPSGSWQDLK			Q59FA2; A8K1L8; J3KTL2; J3KSR8; Q07955
QTLMWSATWPK			J3QSF1; J3KRZ1; Q7Z2V5; B4DN41; Q59E92; B5BUE6; J3KTA4; Q92841; H3BLZ8; B4DZQ7; P17844; B4DNG2; Q59F66
KPTFMDEEVQSILTK			P82650; C9J5D8; G5E9W7; H7C5H3; G5E9V5; Q8NBL6; H7C5F2; A8K9Y7
SLGYAYVNFQQPADAER			Q6IQ30; E5RGH3; H0YBN4; A0A024R9E2; B1ANR1; Q13310; E5RJB9; A0A087WTT1; E7EQV3; B3KT93; B4DQX0; B4DZW4; E5RHG7; B1ANR0; E5RH24; P11940; E7ERJ7
MGANSLER			M0QZM1; M0QY96; A0A087X0X3; Q6P2D7; Q59ES8; M0R2I7; Q7KYM9; P52272
QLEDGRTLSDYNIQKESTLHLVLRLR			J3QTR3; F5H388; F5H265; M0R2S1; F5GXK7; Q3MIH3; L8B196; P62979; M0R1M6; L8B4J3; Q96C32; A8K674; F5GYU3; P0CG47; Q9UFQ0; L8B4I8; L8B4Z6; Q5RKT7; F5H747; Q8WYN9; B4DV12; L8B4R0; P0CG48; Q5PY61; Q5UGI3; F5H6Q2; Q96H31; J3QS39; L8B4M0; Q96MH4; Q66K58; Q59EM9; F5H2Z3; J3QKN0
KPTFMDEEVQSILTK			P82650; C9J5D8; G5E9W7; H7C5H3; G5E9V5; Q8NBL6; H7C5F2; A8K9Y7
LIFAGKQLEDGRTLSDYNIQKESTLHLVLRLR			J3QTR3; F5H388; F5H265; M0R2S1; F5GXK7; Q3MIH3; L8B196; P62979; M0R1M6; L8B4J3; Q96C32; A8K674; F5GYU3; P0CG47; Q9UFQ0; L8B4I8; L8B4Z6; Q5RKT7; F5H747; Q8WYN9; B4DV12; L8B4R0; P0CG48; Q5PY61; Q5UGI3; F5H6Q2; Q96H31; J3QS39; L8B4M0; Q96MH4; Q66K58; Q59EM9; F5H2Z3; J3QKN0
LHLGFIEIR			Q9Y383; B3KRR1; A0A0A6YYC3; A0A0A6YYJ8; B3KSL5
GIILFISR			A0A024R8D4; Q9Y399; Q5T8A0
FGYVDFESAEDLEK			B3KM80; P19338; Q6ZS99; B3KTP9
TLTGKTITLEVEPSDTIENVKAKIQDKEGIPPDQQR			M0R1V7; J3QTR3; F5H388; F5H265; F5GXK7; Q3MIH3; L8B196; P62979; L8B4J3; Q96C32; A8K674; J3QLP7; F5GYU3; J3QSA3; P0CG47; J3QRK5; Q9UFQ0; L8B4I8; L8B4Z6; Q5RKT7; F5H747; B4DV12; L8B4R0; P0CG48; Q5PY61; Q5UGI3; F5H6Q2; Q96H31; Q49A90; J3QS39; L8B4M0; Q96MH4; Q66K58; Q59EM9; F5H2Z3; J3QKN0; F5GZ39
IITLTGPTNAIFK			Q53SS8
TVNELQNLTSAEVIVPR			Q9Y6M1; F8W930; B4DKT5
KLFIGGLSFETTDESLR			F8W6I7; F8VZ49; Q0VAC0; A0A024RB53; F8VTQ5; A0A024QZ98; B4DP35; B4E0B5; Q6IPF2; A0A024RC46; A0A024RAZ7; F8W646
WDLSELPK			Q92841; H3BLZ8; B4DZQ7; Q59F66
QYNGVPLDGRPMNIQLVTSQIDAQR			E9PB61; Q86V81
TLTGKTITLEVEPSDTIENVKAKIQDKEGIPPDQQR			M0R1V7; J3QTR3; F5H388; F5H265; F5GXK7; Q3MIH3; L8B196; P62979; L8B4J3; Q96C32; A8K674; J3QLP7; F5GYU3; J3QSA3; P0CG47; J3QRK5; Q9UFQ0; L8B4I8; L8B4Z6; Q5RKT7; F5H747; B4DV12; L8B4R0; P0CG48; Q5PY61; Q5UGI3; F5H6Q2; Q96H31; Q49A90; J3QS39; L8B4M0; Q96MH4; Q66K58; Q59EM9; F5H2Z3; J3QKN0; F5GZ39
MIAGQVLDINLAAEPK			B4DSU6; B4DY08; G3V3K6; G3V4C1; A8K9A4; B4DMJ1; G3V4W0; P07910; B2R603; G3V575; D3DPI2; G3V251; B2R5W2; G3V2Q1; G3V576; G3V5X6; B3KX96; G3V555
VSELKEELKK			Q00839; B4DLR3; Q9UEL2; B3KX72
VNTLIRPDGEKK			K7EJV9; H7BY10; A8MUS3; P62750; K7ERT8; K7EMA7
LTPQMFQQLMK			E7EX73; E9PGM1; A0A0A0MR52; Q04637; B4DSI9; C9K073; E7EUU4; B2RU10; B2RU06; C9JF13; Q4LE58; C9J6B6; C9J2Z7; B4DGF1
VTEGLVDVILYHQPDDK			B4DT28; O43390; B4DMB1; Q0VGD6; B2R7W4
TITLEVEPSDTIENVK			M0R1V7; J3QTR3; F5H388; F5H265; F5GXK7; Q3MIH3; L8B196; P62979; L8B4J3; Q96C32; A8K674; J3QLP7; F5GYU3; J3QSA3; P0CG47; J3QRK5; Q9UFQ0; L8B4I8; L8B4Z6; Q5RKT7; F5H747; B4DV12; L8B4R0; P0CG48; Q5PY61; Q5UGI3; F5H6Q2; Q96H31; Q49A90; J3QS39; L8B4M0; Q96MH4; Q66K58; Q59EM9; F5H2Z3; J3QKN0; F5GZ39
VTEGLVDVILYHQPDDK			B4DT28; O43390; B4DMB1; Q0VGD6; B2R7W4
HSSVYPTQEELEAVQNMVSHTER			Q59GP7; Q12906; F4ZW64; K7ENK6; K7ERM6; K7ER69; F4ZW66; B4DFG4; K7EJ09; A8K590; F4ZW65; K7EM82; K7EKJ9
AIQWGEDGRPFHYLFYTGK			P82933; Q86WV4
TITLEVEPSDTIENVKAKIQDKEGIPPDQQRLIFAGK			M0R1V7; J3QTR3; F5H388; F5H265; F5GXK7; Q3MIH3; L8B196; P62979; L8B4J3; Q96C32; A8K674; J3QLP7; F5GYU3; P0CG47; J3QRK5; Q9UFQ0; L8B4I8; L8B4Z6; Q5RKT7; F5H747; B4DV12; L8B4R0; P0CG48; Q5PY61; Q5UGI3; F5H6Q2; Q96H31; Q49A90; J3QS39; L8B4M0; Q96MH4; Q66K58; Q59EM9; F5H2Z3; J3QKN0; F5GZ39
AIQWGEDGRPFHYLFYTGK			P82933; Q86WV4
SSSPAPADIAQTVQEDLR			Q6FI03; Q13283; Q32P45; B7Z8K4; Q53HH4
FIMILTEHLVR			X6R941; Q09161
FIMILTEHLVR			X6R941; Q09161
ANGTTVHVGIHPSK			J3QQQ9; E5RIT6; J3KS10; J3QRI7; P61254; J3QQV1; J3QRC4; Q6IBH6; Q9UNX3
LIFAGKQLEDGRTLSDYNIQKESTLHLVLRLR			J3QTR3; F5H388; F5H265; M0R2S1; F5GXK7; Q3MIH3; L8B196; P62979; M0R1M6; L8B4J3; Q96C32; A8K674; F5GYU3; P0CG47; Q9UFQ0; L8B4I8; L8B4Z6; Q5RKT7; F5H747; Q8WYN9; B4DV12; L8B4R0; P0CG48; Q5PY61; Q5UGI3; F5H6Q2; Q96H31; J3QS39; L8B4M0; Q96MH4; Q66K58; Q59EM9; F5H2Z3; J3QKN0
VFIGNLNTLVVK			B4DSU6; A0A0G2JNQ3; B4DY08; G3V3K6; Q569J8; G3V4C1; A8K9A4; A0A0G2JPF8; B4DMJ1; G3V4W0; O60812; P07910; B2R603; G3V575; P0DMR1; D3DPI2; G3V251; B2R5W2; Q6PKD2; G3V2Q1; G3V4M8; G3V2H6; B2RXH8; G3V576; G3V5X6; B3KX96; G3V555
LIFAGKQLEDGRTLSDYNIQKESTLHLVLR			J3QTR3; F5H388; F5H265; M0R2S1; F5GXK7; Q3MIH3; L8B196; P62979; M0R1M6; L8B4J3; Q96C32; A8K674; F5GYU3; P0CG47; Q9UFQ0; L8B4I8; L8B4Z6; Q5RKT7; F5H747; Q8WYN9; B4DV12; L8B4R0; P0CG48; Q5PY61; Q5UGI3; F5H6Q2; Q96H31; J3QS39; L8B4M0; Q96MH4; Q66K58; Q59EM9; F5H2Z3; J3QKN0
VGDFGDAINWPTPGEIAHK			Q6PKG0; A0A0B4J210; H0YAX9
LIFAGKQLEDGRTLSDYNIQKESTLHLVLRLR			J3QTR3; F5H388; F5H265; M0R2S1; F5GXK7; Q3MIH3; L8B196; P62979; M0R1M6; L8B4J3; Q96C32; A8K674; F5GYU3; P0CG47; Q9UFQ0; L8B4I8; L8B4Z6; Q5RKT7; F5H747; Q8WYN9; B4DV12; L8B4R0; P0CG48; Q5PY61; Q5UGI3; F5H6Q2; Q96H31; J3QS39; L8B4M0; Q96MH4; Q66K58; Q59EM9; F5H2Z3; J3QKN0
DMELSFAVQR			Q13064; Q9UHC7
TITLEVEPSDTIENVKAKIQDKEGIPPDQQR			M0R1V7; J3QTR3; F5H388; F5H265; F5GXK7; Q3MIH3; L8B196; P62979; L8B4J3; Q96C32; A8K674; J3QLP7; F5GYU3; J3QSA3; P0CG47; J3QRK5; Q9UFQ0; L8B4I8; L8B4Z6; Q5RKT7; F5H747; B4DV12; L8B4R0; P0CG48; Q5PY61; Q5UGI3; F5H6Q2; Q96H31; Q49A90; J3QS39; L8B4M0; Q96MH4; Q66K58; Q59EM9; F5H2Z3; J3QKN0; F5GZ39
RYAHVVLR			P62269
ESTLHLVLR			J3QTR3; F5H388; F5H265; M0R2S1; F5GXK7; Q3MIH3; L8B196; P62979; M0R1M6; L8B4J3; Q96C32; A8K674; J3QLP7; F5GYU3; P0CG47; J3QRK5; Q9UFQ0; L8B4I8; L8B4Z6; Q5RKT7; F5H747; Q8WYN9; B4DV12; L8B4R0; J3KSM4; P0CG48; Q5PY61; Q5UGI3; F5H6Q2; Q96H31; K7EMA8; J3QS39; L8B4M0; Q96MH4; Q66K58; Q59EM9; F5H2Z3; J3QKN0
IQDKEGIPPDQQR			M0R1V7; J3QTR3; F5H388; F5H265; M0R2S1; F5GXK7; Q3MIH3; L8B196; P62979; M0R1M6; L8B4J3; Q96C32; A8K674; J3QLP7; F5GYU3; J3QSA3; P0CG47; J3QRK5; Q9UFQ0; L8B4I8; L8B4Z6; Q5RKT7; F5H747; B4DV12; L8B4R0; P0CG48; Q5PY61; Q5UGI3; F5H6Q2; Q96H31; Q49A90; K7EMA8; J3QS39; L8B4M0; Q96MH4; Q66K58; Q59EM9; F5H2Z3; J3QKN0; F5GZ39
KQMAVGSGLR			Q13064
IINEPTAAAIAYGLDR			B4E1S9; B4DI39; A0A0G2JIW1; P17066; Q53FC7; B4DHP5; B3KSM6; B4DFN9; B4DWK5; B4DNT8; P0DMV9; B2R6X5; Q9UQC1; Q59EJ3; B4DVU9
FMEPYIFGSR			A0A024R8D4; Q9Y399; Q5T8A0
VEQATKPSFESGR			H3BT71; P38159; H0Y6E7; B4E352
AKIQDKEGIPPDQQR			M0R1V7; J3QTR3; F5H388; F5H265; M0R2S1; F5GXK7; Q3MIH3; L8B196; P62979; M0R1M6; L8B4J3; Q96C32; A8K674; J3QLP7; F5GYU3; J3QSA3; P0CG47; J3QRK5; Q9UFQ0; L8B4I8; L8B4Z6; Q5RKT7; F5H747; B4DV12; L8B4R0; P0CG48; Q5PY61; Q5UGI3; F5H6Q2; Q96H31; Q49A90; K7EMA8; J3QS39; L8B4M0; Q96MH4; Q66K58; Q59EM9; F5H2Z3; J3QKN0; F5GZ39
SAEFLLHMLK			J3KRX5; A0A087WXM6; J3QS96; J3KRB3; A0A087WY81; J3QQT2; A0A0A0MRF8; J3QLC8; P18621; A0A0A6YYL6; A0A087WWH0
GWAPFPVAPVPAHLR			Q6NSB6; Q13064; H3BPL3
FSTPEQAAK			M0QXS5; M0QYT0; P14866; B2R959; Q6NTA2
LIFAGKQLEDGRTLSDYNIQKESTLHLVLR			J3QTR3; F5H388; F5H265; M0R2S1; F5GXK7; Q3MIH3; L8B196; P62979; M0R1M6; L8B4J3; Q96C32; A8K674; F5GYU3; P0CG47; Q9UFQ0; L8B4I8; L8B4Z6; Q5RKT7; F5H747; Q8WYN9; B4DV12; L8B4R0; P0CG48; Q5PY61; Q5UGI3; F5H6Q2; Q96H31; J3QS39; L8B4M0; Q96MH4; Q66K58; Q59EM9; F5H2Z3; J3QKN0
LIFAGKQLEDGRTLSDYNIQKESTLHLVLR			J3QTR3; F5H388; F5H265; M0R2S1; F5GXK7; Q3MIH3; L8B196; P62979; M0R1M6; L8B4J3; Q96C32; A8K674; F5GYU3; P0CG47; Q9UFQ0; L8B4I8; L8B4Z6; Q5RKT7; F5H747; Q8WYN9; B4DV12; L8B4R0; P0CG48; Q5PY61; Q5UGI3; F5H6Q2; Q96H31; J3QS39; L8B4M0; Q96MH4; Q66K58; Q59EM9; F5H2Z3; J3QKN0
LIFAGKQLEDGRTLSDYNIQKESTLHLVLR			J3QTR3; F5H388; F5H265; M0R2S1; F5GXK7; Q3MIH3; L8B196; P62979; M0R1M6; L8B4J3; Q96C32; A8K674; F5GYU3; P0CG47; Q9UFQ0; L8B4I8; L8B4Z6; Q5RKT7; F5H747; Q8WYN9; B4DV12; L8B4R0; P0CG48; Q5PY61; Q5UGI3; F5H6Q2; Q96H31; J3QS39; L8B4M0; Q96MH4; Q66K58; Q59EM9; F5H2Z3; J3QKN0
VLLGETGKEK			P62280; M0QZC5; M0R1H6
LIFAGKQLEDGRTLSDYNIQKESTLHLVLR			J3QTR3; F5H388; F5H265; M0R2S1; F5GXK7; Q3MIH3; L8B196; P62979; M0R1M6; L8B4J3; Q96C32; A8K674; F5GYU3; P0CG47; Q9UFQ0; L8B4I8; L8B4Z6; Q5RKT7; F5H747; Q8WYN9; B4DV12; L8B4R0; P0CG48; Q5PY61; Q5UGI3; F5H6Q2; Q96H31; J3QS39; L8B4M0; Q96MH4; Q66K58; Q59EM9; F5H2Z3; J3QKN0
EDSVKPGAHLTVK			P51991; B4DDB6; Q65ZQ3; B4E3E6
QFLFRPWDVTK			B4DL67; B4DDE4; A0A024R1A3
QFLFRPWDVTK			B4DL67; B4DDE4; A0A024R1A3
LNLVDLAGSENIGR			B2RAM6; P52732
KQMAVGSGLR			Q13064
VPVSIYLVNGIK			Q8TCX0
NFPNAIEHTLQWAR			B4DL67; B4DDE4; A0A024R1A3
LIFAGKQLEDGRTLSDYNIQKESTLHLVLRLR			J3QTR3; F5H388; F5H265; M0R2S1; F5GXK7; Q3MIH3; L8B196; P62979; M0R1M6; L8B4J3; Q96C32; A8K674; F5GYU3; P0CG47; Q9UFQ0; L8B4I8; L8B4Z6; Q5RKT7; F5H747; Q8WYN9; B4DV12; L8B4R0; P0CG48; Q5PY61; Q5UGI3; F5H6Q2; Q96H31; J3QS39; L8B4M0; Q96MH4; Q66K58; Q59EM9; F5H2Z3; J3QKN0
LIFAGKQLEDGRTLSDYNIQKESTLHLVLRLR			J3QTR3; F5H388; F5H265; M0R2S1; F5GXK7; Q3MIH3; L8B196; P62979; M0R1M6; L8B4J3; Q96C32; A8K674; F5GYU3; P0CG47; Q9UFQ0; L8B4I8; L8B4Z6; Q5RKT7; F5H747; Q8WYN9; B4DV12; L8B4R0; P0CG48; Q5PY61; Q5UGI3; F5H6Q2; Q96H31; J3QS39; L8B4M0; Q96MH4; Q66K58; Q59EM9; F5H2Z3; J3QKN0
TITLEVEPSDTIENVK			M0R1V7; J3QTR3; F5H388; F5H265; F5GXK7; Q3MIH3; L8B196; P62979; L8B4J3; Q96C32; A8K674; J3QLP7; F5GYU3; J3QSA3; P0CG47; J3QRK5; Q9UFQ0; L8B4I8; L8B4Z6; Q5RKT7; F5H747; B4DV12; L8B4R0; P0CG48; Q5PY61; Q5UGI3; F5H6Q2; Q96H31; Q49A90; J3QS39; L8B4M0; Q96MH4; Q66K58; Q59EM9; F5H2Z3; J3QKN0; F5GZ39
LFPLIQTMHSNLAGK			Q6IQ30; Q13310; H0Y5F5; Q53GL4; H0Y6X6; B1ANR0; Q59GZ7
NFPNAIEHTLQWAR			B4DL67; B4DDE4; A0A024R1A3
KVQSDGQIVLVDDWIK			B3KU66; Q08211
WFNGQPIHAELSPVTDFR			Q01081; Q7Z780; B5BU08
NFPNAIEHTLQWAR			B4DL67; B4DDE4; A0A024R1A3
LFIGGLNVQTSESGLR			Q13151
DMELSFAVQR			Q13064; Q9UHC7
LIFAGKQLEDGRTLSDYNIQKESTLHLVLR			J3QTR3; F5H388; F5H265; M0R2S1; F5GXK7; Q3MIH3; L8B196; P62979; M0R1M6; L8B4J3; Q96C32; A8K674; F5GYU3; P0CG47; Q9UFQ0; L8B4I8; L8B4Z6; Q5RKT7; F5H747; Q8WYN9; B4DV12; L8B4R0; P0CG48; Q5PY61; Q5UGI3; F5H6Q2; Q96H31; J3QS39; L8B4M0; Q96MH4; Q66K58; Q59EM9; F5H2Z3; J3QKN0
NFGIWLR			B4DM74; M0R3D6; Q53HD3; B4DM94; M0R0P7; Q02543; M0R117; B2R4C0; Q32XH3; B4DUV3; M0R1A7
GSYGDLGGPIITTQVTIPK			B4DUQ1; A0A024R228; Q5EC54; S4R359; Q6IBN1; B3KU16; B4DFF1; P61978; Q5T6W2
EDSVKPGAHLTVK			P51991; B4DDB6; Q65ZQ3; B4E3E6
LIFAGKQLEDGRTLSDYNIQKESTLHLVLR			J3QTR3; F5H388; F5H265; M0R2S1; F5GXK7; Q3MIH3; L8B196; P62979; M0R1M6; L8B4J3; Q96C32; A8K674; F5GYU3; P0CG47; Q9UFQ0; L8B4I8; L8B4Z6; Q5RKT7; F5H747; Q8WYN9; B4DV12; L8B4R0; P0CG48; Q5PY61; Q5UGI3; F5H6Q2; Q96H31; J3QS39; L8B4M0; Q96MH4; Q66K58; Q59EM9; F5H2Z3; J3QKN0
DAEDAMDAMDGAVLDGR			Q53FN0; Q8NAK9; B3KUY1; J3KP15; A0A024R8U5; J3QL05
QLEDGRTLSDYNIQKESTLHLVLRLR			J3QTR3; F5H388; F5H265; M0R2S1; F5GXK7; Q3MIH3; L8B196; P62979; M0R1M6; L8B4J3; Q96C32; A8K674; F5GYU3; P0CG47; Q9UFQ0; L8B4I8; L8B4Z6; Q5RKT7; F5H747; Q8WYN9; B4DV12; L8B4R0; P0CG48; Q5PY61; Q5UGI3; F5H6Q2; Q96H31; J3QS39; L8B4M0; Q96MH4; Q66K58; Q59EM9; F5H2Z3; J3QKN0
QINWTVLYR			P83731; C9JXB8; C9JNW5
FGFPEGSVELYAEK			H0YF32; H0YCJ7; A7E2S3; F2Z2S8; P23396; E9PPU1
TITLEVEPSDTIENVK			M0R1V7; J3QTR3; F5H388; F5H265; F5GXK7; Q3MIH3; L8B196; P62979; L8B4J3; Q96C32; A8K674; J3QLP7; F5GYU3; J3QSA3; P0CG47; J3QRK5; Q9UFQ0; L8B4I8; L8B4Z6; Q5RKT7; F5H747; B4DV12; L8B4R0; P0CG48; Q5PY61; Q5UGI3; F5H6Q2; Q96H31; Q49A90; J3QS39; L8B4M0; Q96MH4; Q66K58; Q59EM9; F5H2Z3; J3QKN0; F5GZ39
NFPNAIEHTLQWAR			B4DL67; B4DDE4; A0A024R1A3
TEELKPQVEEK			A0A024RDB2; A0A024RDE5; A8K6V7
IEVIEIMTDR			F8W6I7; H0YH80; F8VYN5; F8VZ49; Q0VAC0; A0A024RB53; F8VTQ5; A0A024QZ98; Q6IPF2; A0A024RC46; Q9BSM5; A0A024RAZ7
VGLADLHPDVFATAPR			K7ELF1; A0A024R7C5; K7ELQ0; X6RAY8; K7EKI4; K7ES61
GYGFVHFETQEAAER			H0YAR2; E5RGH3; H0YBN4; A0A024R9E2; A0A087WTT1; E7EQV3; B3KT93; B4DQX0; B4DZW4; P11940; E7ERJ7
GFVFITFK			Q99729; D6RBZ0; B4DMY3; D6R9P3; Q53F64; D6RD18; A0A087WZV1
TLFSFLGEIEELR			A0A087WY03; E5RFV3; B3KRJ9
VTPQSLFILFGVYGDVQR			A6NLN1; A0A0D9SF20; P26599
ITGMLLEIDNSELLHMLESPESLR			Q6IQ30; H0YAS6; Q13310; H0Y5F5; A0A087WTT1; E7EQV3; B3KT93; Q53GL4; H0YB75; H0Y6X6; B4DQX0; H0YER0; B4DZW4; H0YAS7; B1ANR0; Q59GZ7; P11940; E7ERJ7
IQDKEGIPPDQQR			M0R1V7; J3QTR3; F5H388; F5H265; M0R2S1; F5GXK7; Q3MIH3; L8B196; P62979; M0R1M6; L8B4J3; Q96C32; A8K674; J3QLP7; F5GYU3; J3QSA3; P0CG47; J3QRK5; Q9UFQ0; L8B4I8; L8B4Z6; Q5RKT7; F5H747; B4DV12; L8B4R0; P0CG48; Q5PY61; Q5UGI3; F5H6Q2; Q96H31; Q49A90; K7EMA8; J3QS39; L8B4M0; Q96MH4; Q66K58; Q59EM9; F5H2Z3; J3QKN0; F5GZ39
YHTINGHNAEVR			A0A024RA28; I6L957; A0A087WUI2; A0A024RA27; P22626
LSASSLTMESFAFLWAGGR			Q5RI18; Q00839; B4DLR3; Q96BA7; B3KX72
VTPQSLFILFGVYGDVQR			A6NLN1; A0A0D9SF20; P26599
VTPQSLFILFGVYGDVQR			A6NLN1; A0A0D9SF20; P26599
ITGMLLEIDNSELLHMLESPESLR			Q6IQ30; H0YAS6; Q13310; H0Y5F5; A0A087WTT1; E7EQV3; B3KT93; Q53GL4; H0YB75; H0Y6X6; B4DQX0; H0YER0; B4DZW4; H0YAS7; B1ANR0; Q59GZ7; P11940; E7ERJ7
VSEPLLWELFLQAGPVVNTHMPK			B3KUJ0; Q15427; Q53FG6
ITGMLLEIDNSELLHMLESPESLR			Q6IQ30; H0YAS6; Q13310; H0Y5F5; A0A087WTT1; E7EQV3; B3KT93; Q53GL4; H0YB75; H0Y6X6; B4DQX0; H0YER0; B4DZW4; H0YAS7; B1ANR0; Q59GZ7; P11940; E7ERJ7
EGFDALDPFIPILVSNYNPK			P51398
VTPQSLFILFGVYGDVQR			A6NLN1; A0A0D9SF20; P26599
ITGMLLEIDNSELLHMLESPESLR			Q6IQ30; H0YAS6; Q13310; H0Y5F5; A0A087WTT1; E7EQV3; B3KT93; Q53GL4; H0YB75; H0Y6X6; B4DQX0; H0YER0; B4DZW4; H0YAS7; B1ANR0; Q59GZ7; P11940; E7ERJ7
VTPQSLFILFGVYGDVQR			A6NLN1; A0A0D9SF20; P26599
ITGMLLEIDNSELLHMLESPESLR			Q6IQ30; H0YAS6; Q13310; H0Y5F5; A0A087WTT1; E7EQV3; B3KT93; Q53GL4; H0YB75; H0Y6X6; B4DQX0; H0YER0; B4DZW4; H0YAS7; B1ANR0; Q59GZ7; P11940; E7ERJ7
HFNAPSHVR			E5RIT6; E5RHH1; Q9UNX3
LIFAGKQLEDGRTLSDYNIQKESTLHLVLR			J3QTR3; F5H388; F5H265; M0R2S1; F5GXK7; Q3MIH3; L8B196; P62979; M0R1M6; L8B4J3; Q96C32; A8K674; F5GYU3; P0CG47; Q9UFQ0; L8B4I8; L8B4Z6; Q5RKT7; F5H747; Q8WYN9; B4DV12; L8B4R0; P0CG48; Q5PY61; Q5UGI3; F5H6Q2; Q96H31; J3QS39; L8B4M0; Q96MH4; Q66K58; Q59EM9; F5H2Z3; J3QKN0
ITGMLLEIDNSELLHMLESPESLR			Q6IQ30; H0YAS6; Q13310; H0Y5F5; A0A087WTT1; E7EQV3; B3KT93; Q53GL4; H0YB75; H0Y6X6; B4DQX0; H0YER0; B4DZW4; H0YAS7; B1ANR0; Q59GZ7; P11940; E7ERJ7
TVLQELINVLK			B2RAM6; P52732
ITGMLLEIDNSELLHMLESPESLR			Q6IQ30; H0YAS6; Q13310; H0Y5F5; A0A087WTT1; E7EQV3; B3KT93; Q53GL4; H0YB75; H0Y6X6; B4DQX0; H0YER0; B4DZW4; H0YAS7; B1ANR0; Q59GZ7; P11940; E7ERJ7
ITGMLLEIDNSELLHMLESPESLR			Q6IQ30; H0YAS6; Q13310; H0Y5F5; A0A087WTT1; E7EQV3; B3KT93; Q53GL4; H0YB75; H0Y6X6; B4DQX0; H0YER0; B4DZW4; H0YAS7; B1ANR0; Q59GZ7; P11940; E7ERJ7
FLVLDEADGLLSQGYSDFINR			Q92499; F1T0B3; A0A087X2G1; B4DP70
QGLNGVPILSEEELSLLDEFYK			Q14444; A0A087X082; G3V153
TITLEVEPSDTIENVK			M0R1V7; J3QTR3; F5H388; F5H265; F5GXK7; Q3MIH3; L8B196; P62979; L8B4J3; Q96C32; A8K674; J3QLP7; F5GYU3; J3QSA3; P0CG47; J3QRK5; Q9UFQ0; L8B4I8; L8B4Z6; Q5RKT7; F5H747; B4DV12; L8B4R0; P0CG48; Q5PY61; Q5UGI3; F5H6Q2; Q96H31; Q49A90; J3QS39; L8B4M0; Q96MH4; Q66K58; Q59EM9; F5H2Z3; J3QKN0; F5GZ39
LAYVAAGDLAPINAFIGGLAAQEVMK			A0A024R1A3
ITGMLLEIDNSELLHMLESPESLR			Q6IQ30; H0YAS6; Q13310; H0Y5F5; A0A087WTT1; E7EQV3; B3KT93; Q53GL4; H0YB75; H0Y6X6; B4DQX0; H0YER0; B4DZW4; H0YAS7; B1ANR0; Q59GZ7; P11940; E7ERJ7
QSYYSLMHDVYGMLLNLEK			P82933; Q86WV4
SLYALFSQFGHVVDIVALK			Q86YK2; B5BTZ8; P08579
LAYVAAGDLAPINAFIGGLAAQEVMK			A0A024R1A3
ITGMLLEIDNSELLHMLESPESLR			Q6IQ30; H0YAS6; Q13310; H0Y5F5; A0A087WTT1; E7EQV3; B3KT93; Q53GL4; H0YB75; H0Y6X6; B4DQX0; H0YER0; B4DZW4; H0YAS7; B1ANR0; Q59GZ7; P11940; E7ERJ7
ITGMLLEIDNSELLHMLESPESLR			Q6IQ30; H0YAS6; Q13310; H0Y5F5; A0A087WTT1; E7EQV3; B3KT93; Q53GL4; H0YB75; H0Y6X6; B4DQX0; H0YER0; B4DZW4; H0YAS7; B1ANR0; Q59GZ7; P11940; E7ERJ7
GYGFVHFETQEAAER			H0YAR2; E5RGH3; H0YBN4; A0A024R9E2; A0A087WTT1; E7EQV3; B3KT93; B4DQX0; B4DZW4; P11940; E7ERJ7
LAYVAAGDLAPINAFIGGLAAQEVMK			A0A024R1A3
ITGMLLEIDNSELLHMLESPESLR			Q6IQ30; H0YAS6; Q13310; H0Y5F5; A0A087WTT1; E7EQV3; B3KT93; Q53GL4; H0YB75; H0Y6X6; B4DQX0; H0YER0; B4DZW4; H0YAS7; B1ANR0; Q59GZ7; P11940; E7ERJ7
ITGMLLEIDNSELLHMLESPESLR			Q6IQ30; H0YAS6; Q13310; H0Y5F5; A0A087WTT1; E7EQV3; B3KT93; Q53GL4; H0YB75; H0Y6X6; B4DQX0; H0YER0; B4DZW4; H0YAS7; B1ANR0; Q59GZ7; P11940; E7ERJ7
LSASSLTMESFAFLWAGGR			Q5RI18; Q00839; B4DLR3; Q96BA7; B3KX72
WTELGALDILQMLGR			Q9H8B9; A4FU77; O75643
LAYVAAGDLAPINAFIGGLAAQEVMK			A0A024R1A3
LAYVAAGDLAPINAFIGGLAAQEVMK			A0A024R1A3
LAYVAAGDLAPINAFIGGLAAQEVMK			A0A024R1A3
VTPQSLFILFGVYGDVQR			A6NLN1; A0A0D9SF20; P26599
LFIGGLSFETTEESLR			I6L957; A0A087WUI2; A0A024RA27; P22626
TITLEVEPSDTIENVK			M0R1V7; J3QTR3; F5H388; F5H265; F5GXK7; Q3MIH3; L8B196; P62979; L8B4J3; Q96C32; A8K674; J3QLP7; F5GYU3; J3QSA3; P0CG47; J3QRK5; Q9UFQ0; L8B4I8; L8B4Z6; Q5RKT7; F5H747; B4DV12; L8B4R0; P0CG48; Q5PY61; Q5UGI3; F5H6Q2; Q96H31; Q49A90; J3QS39; L8B4M0; Q96MH4; Q66K58; Q59EM9; F5H2Z3; J3QKN0; F5GZ39
LIFAGKQLEDGRTLSDYNIQKESTLHLVLR			J3QTR3; F5H388; F5H265; M0R2S1; F5GXK7; Q3MIH3; L8B196; P62979; M0R1M6; L8B4J3; Q96C32; A8K674; F5GYU3; P0CG47; Q9UFQ0; L8B4I8; L8B4Z6; Q5RKT7; F5H747; Q8WYN9; B4DV12; L8B4R0; P0CG48; Q5PY61; Q5UGI3; F5H6Q2; Q96H31; J3QS39; L8B4M0; Q96MH4; Q66K58; Q59EM9; F5H2Z3; J3QKN0
ITGMLLEIDNSELLHMLESPESLR			Q6IQ30; H0YAS6; Q13310; H0Y5F5; A0A087WTT1; E7EQV3; B3KT93; Q53GL4; H0YB75; H0Y6X6; B4DQX0; H0YER0; B4DZW4; H0YAS7; B1ANR0; Q59GZ7; P11940; E7ERJ7
ITGMLLEIDNSELLHMLESPESLR			Q6IQ30; H0YAS6; Q13310; H0Y5F5; A0A087WTT1; E7EQV3; B3KT93; Q53GL4; H0YB75; H0Y6X6; B4DQX0; H0YER0; B4DZW4; H0YAS7; B1ANR0; Q59GZ7; P11940; E7ERJ7
TITLEVEPSDTIENVK			M0R1V7; J3QTR3; F5H388; F5H265; F5GXK7; Q3MIH3; L8B196; P62979; L8B4J3; Q96C32; A8K674; J3QLP7; F5GYU3; J3QSA3; P0CG47; J3QRK5; Q9UFQ0; L8B4I8; L8B4Z6; Q5RKT7; F5H747; B4DV12; L8B4R0; P0CG48; Q5PY61; Q5UGI3; F5H6Q2; Q96H31; Q49A90; J3QS39; L8B4M0; Q96MH4; Q66K58; Q59EM9; F5H2Z3; J3QKN0; F5GZ39
QNYDYAVYLLTVLYHESWNTEEWEK			P82673
LIFAGKQLEDGRTLSDYNIQKESTLHLVLR			J3QTR3; F5H388; F5H265; M0R2S1; F5GXK7; Q3MIH3; L8B196; P62979; M0R1M6; L8B4J3; Q96C32; A8K674; F5GYU3; P0CG47; Q9UFQ0; L8B4I8; L8B4Z6; Q5RKT7; F5H747; Q8WYN9; B4DV12; L8B4R0; P0CG48; Q5PY61; Q5UGI3; F5H6Q2; Q96H31; J3QS39; L8B4M0; Q96MH4; Q66K58; Q59EM9; F5H2Z3; J3QKN0
QEAIDWLLGLAVR			H0YJB9; Q549M8; Q5RLJ0; G3V4C6
VLALELFEQITK			B7ZKK7; Q05CP4; P19525; Q8IW76
TITLEVEPSDTIENVK			M0R1V7; J3QTR3; F5H388; F5H265; F5GXK7; Q3MIH3; L8B196; P62979; L8B4J3; Q96C32; A8K674; J3QLP7; F5GYU3; J3QSA3; P0CG47; J3QRK5; Q9UFQ0; L8B4I8; L8B4Z6; Q5RKT7; F5H747; B4DV12; L8B4R0; P0CG48; Q5PY61; Q5UGI3; F5H6Q2; Q96H31; Q49A90; J3QS39; L8B4M0; Q96MH4; Q66K58; Q59EM9; F5H2Z3; J3QKN0; F5GZ39
LLGLAGFFPLHPMMITNAER			Q9Y3D3
AKIQDKEGIPPDQQR			M0R1V7; J3QTR3; F5H388; F5H265; M0R2S1; F5GXK7; Q3MIH3; L8B196; P62979; M0R1M6; L8B4J3; Q96C32; A8K674; J3QLP7; F5GYU3; J3QSA3; P0CG47; J3QRK5; Q9UFQ0; L8B4I8; L8B4Z6; Q5RKT7; F5H747; B4DV12; L8B4R0; P0CG48; Q5PY61; Q5UGI3; F5H6Q2; Q96H31; Q49A90; K7EMA8; J3QS39; L8B4M0; Q96MH4; Q66K58; Q59EM9; F5H2Z3; J3QKN0; F5GZ39
FNLDLTHPVEDGIFDSGNFEQFLR			C9JYQ9; H0Y8C2; Q6P5R6
LIFAGKQLEDGRTLSDYNIQKESTLHLVLR			J3QTR3; F5H388; F5H265; M0R2S1; F5GXK7; Q3MIH3; L8B196; P62979; M0R1M6; L8B4J3; Q96C32; A8K674; F5GYU3; P0CG47; Q9UFQ0; L8B4I8; L8B4Z6; Q5RKT7; F5H747; Q8WYN9; B4DV12; L8B4R0; P0CG48; Q5PY61; Q5UGI3; F5H6Q2; Q96H31; J3QS39; L8B4M0; Q96MH4; Q66K58; Q59EM9; F5H2Z3; J3QKN0
IQDKEGIPPDQQR			M0R1V7; J3QTR3; F5H388; F5H265; M0R2S1; F5GXK7; Q3MIH3; L8B196; P62979; M0R1M6; L8B4J3; Q96C32; A8K674; J3QLP7; F5GYU3; J3QSA3; P0CG47; J3QRK5; Q9UFQ0; L8B4I8; L8B4Z6; Q5RKT7; F5H747; B4DV12; L8B4R0; P0CG48; Q5PY61; Q5UGI3; F5H6Q2; Q96H31; Q49A90; K7EMA8; J3QS39; L8B4M0; Q96MH4; Q66K58; Q59EM9; F5H2Z3; J3QKN0; F5GZ39
HSEAATAQREEWK			D6RD83; H0Y8G5; A0A024RDF4; Q14103; D6RAF8
LLGLAGFFPLHPMMITNAER			Q9Y3D3
AMGIMNSFVNDIFER			Q16778; Q5QNW6; Q99879; P33778; A0A024QZZ7; B4DR52; Q93079; O60814; Q99880; I6L9F7; B2R4S9; Q0D2M2; P57053; Q8N257; P06899; P23527; U3KQK0; Q99877; A8K9J7
TITLEVEPSDTIENVK			M0R1V7; J3QTR3; F5H388; F5H265; F5GXK7; Q3MIH3; L8B196; P62979; L8B4J3; Q96C32; A8K674; J3QLP7; F5GYU3; J3QSA3; P0CG47; J3QRK5; Q9UFQ0; L8B4I8; L8B4Z6; Q5RKT7; F5H747; B4DV12; L8B4R0; P0CG48; Q5PY61; Q5UGI3; F5H6Q2; Q96H31; Q49A90; J3QS39; L8B4M0; Q96MH4; Q66K58; Q59EM9; F5H2Z3; J3QKN0; F5GZ39
TTPDVIFVFGFR			E7ETK0; P62847; A0A087WUS0
HILGFDTGDAVLNEAAQILR			Q549M8; Q5RLJ0
HILGFDTGDAVLNEAAQILR			Q549M8; Q5RLJ0
MALIQMGSVEEAVQALIDLHNHDLGENHHLR			A6NLN1; A0A0D9SF20; P26599
MALIQMGSVEEAVQALIDLHNHDLGENHHLR			A6NLN1; A0A0D9SF20; P26599
TLATDILMGVLK			B4E0S6; O43143
AQDPSEVLTMLTNETGFEISSSDATVK			F4ZW63; B4DY09; F4ZW62; Q53FG3
SDLYSSGR			P38159; H3BUY5; B4E352; B3KRG5
LISQIVSSITASLR			B7Z1K5; F5H5D3; C9J2C0; Q53GA7; Q7Z3M3; A8JZY9; B3KT06; C9JDS9; Q9NY65; P68363; B3KPS3; Q9BQE3; B4DDU2; F8VVB9; Q9H853; P68366
LFIGGLSFETTEESLR			I6L957; A0A087WUI2; A0A024RA27; P22626
DLFEDELVPLFEK			B2R8Z8; Q59GL1; Q05CK9; F6UXX1; O60506; B7Z645
IGHVGMQIEHIIENIVAVTK			O76021; Q32Q62; A0PJ61; J3QSV6; I3L3U9; A0PJ87
TSIIATISPASLNLEETLSTLEYAHR			B2RAM6; P52732
MYEEHLKR			G3V279; A0A024R6D4
ITGMLLEIDNSELLHMLESPESLR			Q6IQ30; H0YAS6; Q13310; H0Y5F5; A0A087WTT1; E7EQV3; B3KT93; Q53GL4; H0YB75; H0Y6X6; B4DQX0; H0YER0; B4DZW4; H0YAS7; B1ANR0; Q59GZ7; P11940; E7ERJ7
ELVVLRLASLLFKR			Q13064
ITGMLLEIDNSELLHMLESPESLR			Q6IQ30; H0YAS6; Q13310; H0Y5F5; A0A087WTT1; E7EQV3; B3KT93; Q53GL4; H0YB75; H0Y6X6; B4DQX0; H0YER0; B4DZW4; H0YAS7; B1ANR0; Q59GZ7; P11940; E7ERJ7
ITGMLLEIDNSELLHMLESPESLR			Q6IQ30; H0YAS6; Q13310; H0Y5F5; A0A087WTT1; E7EQV3; B3KT93; Q53GL4; H0YB75; H0Y6X6; B4DQX0; H0YER0; B4DZW4; H0YAS7; B1ANR0; Q59GZ7; P11940; E7ERJ7
LIFAGKQLEDGRTLSDYNIQKESTLHLVLR			J3QTR3; F5H388; F5H265; M0R2S1; F5GXK7; Q3MIH3; L8B196; P62979; M0R1M6; L8B4J3; Q96C32; A8K674; F5GYU3; P0CG47; Q9UFQ0; L8B4I8; L8B4Z6; Q5RKT7; F5H747; Q8WYN9; B4DV12; L8B4R0; P0CG48; Q5PY61; Q5UGI3; F5H6Q2; Q96H31; J3QS39; L8B4M0; Q96MH4; Q66K58; Q59EM9; F5H2Z3; J3QKN0
YGFLWPGLNVPLMK			B4DIW8; P82675
TITLEVEPSDTIENVK			M0R1V7; J3QTR3; F5H388; F5H265; F5GXK7; Q3MIH3; L8B196; P62979; L8B4J3; Q96C32; A8K674; J3QLP7; F5GYU3; J3QSA3; P0CG47; J3QRK5; Q9UFQ0; L8B4I8; L8B4Z6; Q5RKT7; F5H747; B4DV12; L8B4R0; P0CG48; Q5PY61; Q5UGI3; F5H6Q2; Q96H31; Q49A90; J3QS39; L8B4M0; Q96MH4; Q66K58; Q59EM9; F5H2Z3; J3QKN0; F5GZ39
KLAYVAAGDLAPINAFIGGLAAQEVMK			A0A024R1A3
ILSISADIETIGEILKK			B4DUQ1; A0A024R228; Q6IBN1; P61978; Q5T6W2
KLAYVAAGDLAPINAFIGGLAAQEVMK			A0A024R1A3
GYGFVHFETQEAAER			H0YAR2; E5RGH3; H0YBN4; A0A024R9E2; A0A087WTT1; E7EQV3; B3KT93; B4DQX0; B4DZW4; P11940; E7ERJ7
KLAYVAAGDLAPINAFIGGLAAQEVMK			A0A024R1A3
ILSISADIETIGEILKK			B4DUQ1; A0A024R228; Q6IBN1; P61978; Q5T6W2
MGPPVGGHR			M0QXS5; P14866; B2R959; Q6NTA2
AKIQDKEGIPPDQQR			M0R1V7; J3QTR3; F5H388; F5H265; M0R2S1; F5GXK7; Q3MIH3; L8B196; P62979; M0R1M6; L8B4J3; Q96C32; A8K674; J3QLP7; F5GYU3; J3QSA3; P0CG47; J3QRK5; Q9UFQ0; L8B4I8; L8B4Z6; Q5RKT7; F5H747; B4DV12; L8B4R0; P0CG48; Q5PY61; Q5UGI3; F5H6Q2; Q96H31; Q49A90; K7EMA8; J3QS39; L8B4M0; Q96MH4; Q66K58; Q59EM9; F5H2Z3; J3QKN0; F5GZ39
IQDKEGIPPDQQR			M0R1V7; J3QTR3; F5H388; F5H265; M0R2S1; F5GXK7; Q3MIH3; L8B196; P62979; M0R1M6; L8B4J3; Q96C32; A8K674; J3QLP7; F5GYU3; J3QSA3; P0CG47; J3QRK5; Q9UFQ0; L8B4I8; L8B4Z6; Q5RKT7; F5H747; B4DV12; L8B4R0; P0CG48; Q5PY61; Q5UGI3; F5H6Q2; Q96H31; Q49A90; K7EMA8; J3QS39; L8B4M0; Q96MH4; Q66K58; Q59EM9; F5H2Z3; J3QKN0; F5GZ39
INNVIDNLIVAPGTFEVQIEEVR			F4ZW63; B4DY09; A0A0A0MRL0; F4ZW62; X6R6Z1
KFEQLKQER			Q3B867; Q6IQ30; Q147Y3; H0YEU6; Q13310; H0Y5F5; B1ANR0; Q15164
NQAFIEMNTEEAANTMVNYYTSVTPVLR			A6NLN1; K7ES59; P26599; K7EKJ7; Q59H49
IQDKEGIPPDQQR			M0R1V7; J3QTR3; F5H388; F5H265; M0R2S1; F5GXK7; Q3MIH3; L8B196; P62979; M0R1M6; L8B4J3; Q96C32; A8K674; J3QLP7; F5GYU3; J3QSA3; P0CG47; J3QRK5; Q9UFQ0; L8B4I8; L8B4Z6; Q5RKT7; F5H747; B4DV12; L8B4R0; P0CG48; Q5PY61; Q5UGI3; F5H6Q2; Q96H31; Q49A90; K7EMA8; J3QS39; L8B4M0; Q96MH4; Q66K58; Q59EM9; F5H2Z3; J3QKN0; F5GZ39
GYGFVHFETQEAAER			H0YAR2; E5RGH3; H0YBN4; A0A024R9E2; A0A087WTT1; E7EQV3; B3KT93; B4DQX0; B4DZW4; P11940; E7ERJ7
ILPKPTR			P62081; B5MCP9
MDADGFLPITLIASFHR			H0YC73; Q6PKG0; A0A0B4J210; H0YBW1; E5RH50
GYGFVHFETQEAAER			H0YAR2; E5RGH3; H0YBN4; A0A024R9E2; A0A087WTT1; E7EQV3; B3KT93; B4DQX0; B4DZW4; P11940; E7ERJ7
EGIPPDQQR			M0R1V7; J3QTR3; F5H388; F5H265; M0R2S1; F5GXK7; Q3MIH3; L8B196; P62979; M0R1M6; L8B4J3; Q96C32; A8K674; J3QLP7; F5GYU3; J3QSA3; P0CG47; J3QRK5; Q9UFQ0; L8B4I8; L8B4Z6; Q5RKT7; F5H747; B4DV12; L8B4R0; P0CG48; Q5PY61; Q5UGI3; F5H6Q2; Q96H31; Q49A90; K7EMA8; J3QS39; L8B4M0; Q96MH4; Q66K58; Q59EM9; F5H2Z3; J3QKN0; F5GZ39
LAYVAAGDLAPINAFIGGLAAQEVMK			A0A024R1A3
ITGMLLEIDNSELLHMLESPESLR			Q6IQ30; H0YAS6; Q13310; H0Y5F5; A0A087WTT1; E7EQV3; B3KT93; Q53GL4; H0YB75; H0Y6X6; B4DQX0; H0YER0; B4DZW4; H0YAS7; B1ANR0; Q59GZ7; P11940; E7ERJ7
VGAGAPVYMAAVLEYLTAEILELAGNAAR			Q16777; Q6FI13
IQDKEGIPPDQQR			M0R1V7; J3QTR3; F5H388; F5H265; M0R2S1; F5GXK7; Q3MIH3; L8B196; P62979; M0R1M6; L8B4J3; Q96C32; A8K674; J3QLP7; F5GYU3; J3QSA3; P0CG47; J3QRK5; Q9UFQ0; L8B4I8; L8B4Z6; Q5RKT7; F5H747; B4DV12; L8B4R0; P0CG48; Q5PY61; Q5UGI3; F5H6Q2; Q96H31; Q49A90; K7EMA8; J3QS39; L8B4M0; Q96MH4; Q66K58; Q59EM9; F5H2Z3; J3QKN0; F5GZ39
IQDKEGIPPDQQR			M0R1V7; J3QTR3; F5H388; F5H265; M0R2S1; F5GXK7; Q3MIH3; L8B196; P62979; M0R1M6; L8B4J3; Q96C32; A8K674; J3QLP7; F5GYU3; J3QSA3; P0CG47; J3QRK5; Q9UFQ0; L8B4I8; L8B4Z6; Q5RKT7; F5H747; B4DV12; L8B4R0; P0CG48; Q5PY61; Q5UGI3; F5H6Q2; Q96H31; Q49A90; K7EMA8; J3QS39; L8B4M0; Q96MH4; Q66K58; Q59EM9; F5H2Z3; J3QKN0; F5GZ39
IQDKEGIPPDQQR			M0R1V7; J3QTR3; F5H388; F5H265; M0R2S1; F5GXK7; Q3MIH3; L8B196; P62979; M0R1M6; L8B4J3; Q96C32; A8K674; J3QLP7; F5GYU3; J3QSA3; P0CG47; J3QRK5; Q9UFQ0; L8B4I8; L8B4Z6; Q5RKT7; F5H747; B4DV12; L8B4R0; P0CG48; Q5PY61; Q5UGI3; F5H6Q2; Q96H31; Q49A90; K7EMA8; J3QS39; L8B4M0; Q96MH4; Q66K58; Q59EM9; F5H2Z3; J3QKN0; F5GZ39
IQDKEGIPPDQQR			M0R1V7; J3QTR3; F5H388; F5H265; M0R2S1; F5GXK7; Q3MIH3; L8B196; P62979; M0R1M6; L8B4J3; Q96C32; A8K674; J3QLP7; F5GYU3; J3QSA3; P0CG47; J3QRK5; Q9UFQ0; L8B4I8; L8B4Z6; Q5RKT7; F5H747; B4DV12; L8B4R0; P0CG48; Q5PY61; Q5UGI3; F5H6Q2; Q96H31; Q49A90; K7EMA8; J3QS39; L8B4M0; Q96MH4; Q66K58; Q59EM9; F5H2Z3; J3QKN0; F5GZ39
IQDKEGIPPDQQR			M0R1V7; J3QTR3; F5H388; F5H265; M0R2S1; F5GXK7; Q3MIH3; L8B196; P62979; M0R1M6; L8B4J3; Q96C32; A8K674; J3QLP7; F5GYU3; J3QSA3; P0CG47; J3QRK5; Q9UFQ0; L8B4I8; L8B4Z6; Q5RKT7; F5H747; B4DV12; L8B4R0; P0CG48; Q5PY61; Q5UGI3; F5H6Q2; Q96H31; Q49A90; K7EMA8; J3QS39; L8B4M0; Q96MH4; Q66K58; Q59EM9; F5H2Z3; J3QKN0; F5GZ39
ITGMLLEIDNSELLHMLESPESLR			Q6IQ30; H0YAS6; Q13310; H0Y5F5; A0A087WTT1; E7EQV3; B3KT93; Q53GL4; H0YB75; H0Y6X6; B4DQX0; H0YER0; B4DZW4; H0YAS7; B1ANR0; Q59GZ7; P11940; E7ERJ7
SENVQDLLLLDVAPLSLGLETAGGVMTALIK			B4E1S9; B4DNX1; V9GZ37; B4E1T6; B4DI39; A0A0G2JIW1; B4DFN9; B4DWK5; B4DNT8; P0DMV9; B4E388; Q59EJ3; B4DVU9; B3KTT5
IQQLVQDIASLTLLEISDLNELLK			B4DLN1; F6QW41; P52815; Q15693
IQDKEGIPPDQQR			M0R1V7; J3QTR3; F5H388; F5H265; M0R2S1; F5GXK7; Q3MIH3; L8B196; P62979; M0R1M6; L8B4J3; Q96C32; A8K674; J3QLP7; F5GYU3; J3QSA3; P0CG47; J3QRK5; Q9UFQ0; L8B4I8; L8B4Z6; Q5RKT7; F5H747; B4DV12; L8B4R0; P0CG48; Q5PY61; Q5UGI3; F5H6Q2; Q96H31; Q49A90; K7EMA8; J3QS39; L8B4M0; Q96MH4; Q66K58; Q59EM9; F5H2Z3; J3QKN0; F5GZ39
IQDKEGIPPDQQR			M0R1V7; J3QTR3; F5H388; F5H265; M0R2S1; F5GXK7; Q3MIH3; L8B196; P62979; M0R1M6; L8B4J3; Q96C32; A8K674; J3QLP7; F5GYU3; J3QSA3; P0CG47; J3QRK5; Q9UFQ0; L8B4I8; L8B4Z6; Q5RKT7; F5H747; B4DV12; L8B4R0; P0CG48; Q5PY61; Q5UGI3; F5H6Q2; Q96H31; Q49A90; K7EMA8; J3QS39; L8B4M0; Q96MH4; Q66K58; Q59EM9; F5H2Z3; J3QKN0; F5GZ39
IQDKEGIPPDQQR			M0R1V7; J3QTR3; F5H388; F5H265; M0R2S1; F5GXK7; Q3MIH3; L8B196; P62979; M0R1M6; L8B4J3; Q96C32; A8K674; J3QLP7; F5GYU3; J3QSA3; P0CG47; J3QRK5; Q9UFQ0; L8B4I8; L8B4Z6; Q5RKT7; F5H747; B4DV12; L8B4R0; P0CG48; Q5PY61; Q5UGI3; F5H6Q2; Q96H31; Q49A90; K7EMA8; J3QS39; L8B4M0; Q96MH4; Q66K58; Q59EM9; F5H2Z3; J3QKN0; F5GZ39
GLIDGVVEADLVEALQEFGPISYVVVMPK			M0QXS5; B4DPK8; M0QYL7; P14866; M0R1W6; B2R959; Q6NTA2
GLIDGVVEADLVEALQEFGPISYVVVMPK			M0QXS5; B4DPK8; M0QYL7; P14866; M0R1W6; B2R959; Q6NTA2
GLIDGVVEADLVEALQEFGPISYVVVMPK			M0QXS5; B4DPK8; M0QYL7; P14866; M0R1W6; B2R959; Q6NTA2
ITGMLLEIDNSELLHMLESPESLR			Q6IQ30; H0YAS6; Q13310; H0Y5F5; A0A087WTT1; E7EQV3; B3KT93; Q53GL4; H0YB75; H0Y6X6; B4DQX0; H0YER0; B4DZW4; H0YAS7; B1ANR0; Q59GZ7; P11940; E7ERJ7
IQDKEGIPPDQQR			M0R1V7; J3QTR3; F5H388; F5H265; M0R2S1; F5GXK7; Q3MIH3; L8B196; P62979; M0R1M6; L8B4J3; Q96C32; A8K674; J3QLP7; F5GYU3; J3QSA3; P0CG47; J3QRK5; Q9UFQ0; L8B4I8; L8B4Z6; Q5RKT7; F5H747; B4DV12; L8B4R0; P0CG48; Q5PY61; Q5UGI3; F5H6Q2; Q96H31; Q49A90; K7EMA8; J3QS39; L8B4M0; Q96MH4; Q66K58; Q59EM9; F5H2Z3; J3QKN0; F5GZ39
IQDKEGIPPDQQR			M0R1V7; J3QTR3; F5H388; F5H265; M0R2S1; F5GXK7; Q3MIH3; L8B196; P62979; M0R1M6; L8B4J3; Q96C32; A8K674; J3QLP7; F5GYU3; J3QSA3; P0CG47; J3QRK5; Q9UFQ0; L8B4I8; L8B4Z6; Q5RKT7; F5H747; B4DV12; L8B4R0; P0CG48; Q5PY61; Q5UGI3; F5H6Q2; Q96H31; Q49A90; K7EMA8; J3QS39; L8B4M0; Q96MH4; Q66K58; Q59EM9; F5H2Z3; J3QKN0; F5GZ39
IQDKEGIPPDQQR			M0R1V7; J3QTR3; F5H388; F5H265; M0R2S1; F5GXK7; Q3MIH3; L8B196; P62979; M0R1M6; L8B4J3; Q96C32; A8K674; J3QLP7; F5GYU3; J3QSA3; P0CG47; J3QRK5; Q9UFQ0; L8B4I8; L8B4Z6; Q5RKT7; F5H747; B4DV12; L8B4R0; P0CG48; Q5PY61; Q5UGI3; F5H6Q2; Q96H31; Q49A90; K7EMA8; J3QS39; L8B4M0; Q96MH4; Q66K58; Q59EM9; F5H2Z3; J3QKN0; F5GZ39
LEITMLSQGVSMLYSFFMPAAK			B3KUJ2; Q5JRR6; B4DL67; B4DDE4; A0A024R1A3
IQDKEGIPPDQQR			M0R1V7; J3QTR3; F5H388; F5H265; M0R2S1; F5GXK7; Q3MIH3; L8B196; P62979; M0R1M6; L8B4J3; Q96C32; A8K674; J3QLP7; F5GYU3; J3QSA3; P0CG47; J3QRK5; Q9UFQ0; L8B4I8; L8B4Z6; Q5RKT7; F5H747; B4DV12; L8B4R0; P0CG48; Q5PY61; Q5UGI3; F5H6Q2; Q96H31; Q49A90; K7EMA8; J3QS39; L8B4M0; Q96MH4; Q66K58; Q59EM9; F5H2Z3; J3QKN0; F5GZ39
AKIQDKEGIPPDQQR			M0R1V7; J3QTR3; F5H388; F5H265; M0R2S1; F5GXK7; Q3MIH3; L8B196; P62979; M0R1M6; L8B4J3; Q96C32; A8K674; J3QLP7; F5GYU3; J3QSA3; P0CG47; J3QRK5; Q9UFQ0; L8B4I8; L8B4Z6; Q5RKT7; F5H747; B4DV12; L8B4R0; P0CG48; Q5PY61; Q5UGI3; F5H6Q2; Q96H31; Q49A90; K7EMA8; J3QS39; L8B4M0; Q96MH4; Q66K58; Q59EM9; F5H2Z3; J3QKN0; F5GZ39
AKIQDKEGIPPDQQR			M0R1V7; J3QTR3; F5H388; F5H265; M0R2S1; F5GXK7; Q3MIH3; L8B196; P62979; M0R1M6; L8B4J3; Q96C32; A8K674; J3QLP7; F5GYU3; J3QSA3; P0CG47; J3QRK5; Q9UFQ0; L8B4I8; L8B4Z6; Q5RKT7; F5H747; B4DV12; L8B4R0; P0CG48; Q5PY61; Q5UGI3; F5H6Q2; Q96H31; Q49A90; K7EMA8; J3QS39; L8B4M0; Q96MH4; Q66K58; Q59EM9; F5H2Z3; J3QKN0; F5GZ39
IGVGAPVYMAAVLEYLTAEILELAGNAAR			D6RCF2; O75367
YSHDLSGR			Q13064
IQDKEGIPPDQQR			M0R1V7; J3QTR3; F5H388; F5H265; M0R2S1; F5GXK7; Q3MIH3; L8B196; P62979; M0R1M6; L8B4J3; Q96C32; A8K674; J3QLP7; F5GYU3; J3QSA3; P0CG47; J3QRK5; Q9UFQ0; L8B4I8; L8B4Z6; Q5RKT7; F5H747; B4DV12; L8B4R0; P0CG48; Q5PY61; Q5UGI3; F5H6Q2; Q96H31; Q49A90; K7EMA8; J3QS39; L8B4M0; Q96MH4; Q66K58; Q59EM9; F5H2Z3; J3QKN0; F5GZ39
IQDKEGIPPDQQR			M0R1V7; J3QTR3; F5H388; F5H265; M0R2S1; F5GXK7; Q3MIH3; L8B196; P62979; M0R1M6; L8B4J3; Q96C32; A8K674; J3QLP7; F5GYU3; J3QSA3; P0CG47; J3QRK5; Q9UFQ0; L8B4I8; L8B4Z6; Q5RKT7; F5H747; B4DV12; L8B4R0; P0CG48; Q5PY61; Q5UGI3; F5H6Q2; Q96H31; Q49A90; K7EMA8; J3QS39; L8B4M0; Q96MH4; Q66K58; Q59EM9; F5H2Z3; J3QKN0; F5GZ39
AKIQDKEGIPPDQQR			M0R1V7; J3QTR3; F5H388; F5H265; M0R2S1; F5GXK7; Q3MIH3; L8B196; P62979; M0R1M6; L8B4J3; Q96C32; A8K674; J3QLP7; F5GYU3; J3QSA3; P0CG47; J3QRK5; Q9UFQ0; L8B4I8; L8B4Z6; Q5RKT7; F5H747; B4DV12; L8B4R0; P0CG48; Q5PY61; Q5UGI3; F5H6Q2; Q96H31; Q49A90; K7EMA8; J3QS39; L8B4M0; Q96MH4; Q66K58; Q59EM9; F5H2Z3; J3QKN0; F5GZ39
AKIQDKEGIPPDQQR			M0R1V7; J3QTR3; F5H388; F5H265; M0R2S1; F5GXK7; Q3MIH3; L8B196; P62979; M0R1M6; L8B4J3; Q96C32; A8K674; J3QLP7; F5GYU3; J3QSA3; P0CG47; J3QRK5; Q9UFQ0; L8B4I8; L8B4Z6; Q5RKT7; F5H747; B4DV12; L8B4R0; P0CG48; Q5PY61; Q5UGI3; F5H6Q2; Q96H31; Q49A90; K7EMA8; J3QS39; L8B4M0; Q96MH4; Q66K58; Q59EM9; F5H2Z3; J3QKN0; F5GZ39
SRFDRPPAR			Q16629; Q8NB80; C9JAB2; B4DEK2; A0A0B4J1Z1; F8WEA1
LKSDTAAAAVR			B4DL67; B4DDE4; A0A024R1A3
EREAELGAR			H0YAR2; H0YBN4; Q9H361; A0A024R9E2; A0A087WTT1; E7EQV3; B3KT93; Q3ZCS4; B4DQX0; B4DZW4; P11940; Q4VXU2; Q2VIP3; E7ERJ7
ITGMLLEIDNSELLHMLESPESLR			Q6IQ30; H0YAS6; Q13310; H0Y5F5; A0A087WTT1; E7EQV3; B3KT93; Q53GL4; H0YB75; H0Y6X6; B4DQX0; H0YER0; B4DZW4; H0YAS7; B1ANR0; Q59GZ7; P11940; E7ERJ7
LKSDTAAAAVR			B4DL67; B4DDE4; A0A024R1A3
IQDKEGIPPDQQR			M0R1V7; J3QTR3; F5H388; F5H265; M0R2S1; F5GXK7; Q3MIH3; L8B196; P62979; M0R1M6; L8B4J3; Q96C32; A8K674; J3QLP7; F5GYU3; J3QSA3; P0CG47; J3QRK5; Q9UFQ0; L8B4I8; L8B4Z6; Q5RKT7; F5H747; B4DV12; L8B4R0; P0CG48; Q5PY61; Q5UGI3; F5H6Q2; Q96H31; Q49A90; K7EMA8; J3QS39; L8B4M0; Q96MH4; Q66K58; Q59EM9; F5H2Z3; J3QKN0; F5GZ39
ITGMLLEIDNSELLHMLESPESLR			Q6IQ30; H0YAS6; Q13310; H0Y5F5; A0A087WTT1; E7EQV3; B3KT93; Q53GL4; H0YB75; H0Y6X6; B4DQX0; H0YER0; B4DZW4; H0YAS7; B1ANR0; Q59GZ7; P11940; E7ERJ7
ITGMLLEIDNSELLHMLESPESLR			Q6IQ30; H0YAS6; Q13310; H0Y5F5; A0A087WTT1; E7EQV3; B3KT93; Q53GL4; H0YB75; H0Y6X6; B4DQX0; H0YER0; B4DZW4; H0YAS7; B1ANR0; Q59GZ7; P11940; E7ERJ7
IQDKEGIPPDQQR			M0R1V7; J3QTR3; F5H388; F5H265; M0R2S1; F5GXK7; Q3MIH3; L8B196; P62979; M0R1M6; L8B4J3; Q96C32; A8K674; J3QLP7; F5GYU3; J3QSA3; P0CG47; J3QRK5; Q9UFQ0; L8B4I8; L8B4Z6; Q5RKT7; F5H747; B4DV12; L8B4R0; P0CG48; Q5PY61; Q5UGI3; F5H6Q2; Q96H31; Q49A90; K7EMA8; J3QS39; L8B4M0; Q96MH4; Q66K58; Q59EM9; F5H2Z3; J3QKN0; F5GZ39
IQDKEGIPPDQQR			M0R1V7; J3QTR3; F5H388; F5H265; M0R2S1; F5GXK7; Q3MIH3; L8B196; P62979; M0R1M6; L8B4J3; Q96C32; A8K674; J3QLP7; F5GYU3; J3QSA3; P0CG47; J3QRK5; Q9UFQ0; L8B4I8; L8B4Z6; Q5RKT7; F5H747; B4DV12; L8B4R0; P0CG48; Q5PY61; Q5UGI3; F5H6Q2; Q96H31; Q49A90; K7EMA8; J3QS39; L8B4M0; Q96MH4; Q66K58; Q59EM9; F5H2Z3; J3QKN0; F5GZ39
AKIQDKEGIPPDQQR			M0R1V7; J3QTR3; F5H388; F5H265; M0R2S1; F5GXK7; Q3MIH3; L8B196; P62979; M0R1M6; L8B4J3; Q96C32; A8K674; J3QLP7; F5GYU3; J3QSA3; P0CG47; J3QRK5; Q9UFQ0; L8B4I8; L8B4Z6; Q5RKT7; F5H747; B4DV12; L8B4R0; P0CG48; Q5PY61; Q5UGI3; F5H6Q2; Q96H31; Q49A90; K7EMA8; J3QS39; L8B4M0; Q96MH4; Q66K58; Q59EM9; F5H2Z3; J3QKN0; F5GZ39
ITGMLLEIDNSELLHMLESPESLR			Q6IQ30; H0YAS6; Q13310; H0Y5F5; A0A087WTT1; E7EQV3; B3KT93; Q53GL4; H0YB75; H0Y6X6; B4DQX0; H0YER0; B4DZW4; H0YAS7; B1ANR0; Q59GZ7; P11940; E7ERJ7
AGPIGILFELVHIFLYVVQPR			B3KQS1; B3KNF4; A0A0A0N0N1; A0A0A0N0M1; O43490; H0Y9M7
VGAGAPVYLAAVLEYLTAEILELAGNAAR			Q7L7L0; Q8IUE6; Q08AJ9; Q93077; B2R5B6; Q99878; A3KPC7; H0YFX9; Q9BTM1; P16104; B4E0B3; P20671; P0C0S8; B2R5B3
VGAGAPVYLAAVLEYLTAEILELAGNAAR			Q7L7L0; Q8IUE6; Q08AJ9; Q93077; B2R5B6; Q99878; A3KPC7; H0YFX9; Q9BTM1; P16104; B4E0B3; P20671; P0C0S8; B2R5B3
VGAGAPVYLAAVLEYLTAEILELAGNAAR			Q7L7L0; Q8IUE6; Q08AJ9; Q93077; B2R5B6; Q99878; A3KPC7; H0YFX9; Q9BTM1; P16104; B4E0B3; P20671; P0C0S8; B2R5B3
AGPIGILFELVHIFLYVVQPR			B3KQS1; B3KNF4; A0A0A0N0N1; A0A0A0N0M1; O43490; H0Y9M7
DQHHPKHHHHHHHHHHR			Q5HYJ3; F5GX09
ITGMLLEIDNSELLHMLESPESLR			Q6IQ30; H0YAS6; Q13310; H0Y5F5; A0A087WTT1; E7EQV3; B3KT93; Q53GL4; H0YB75; H0Y6X6; B4DQX0; H0YER0; B4DZW4; H0YAS7; B1ANR0; Q59GZ7; P11940; E7ERJ7
EAELGAR			H0YAR2; H0YBN4; Q9H361; A0A024R9E2; A0A087WTT1; E7EQV3; B3KT93; Q3ZCS4; B4DQX0; B4DZW4; P11940; Q4VXU2; Q2VIP3; E7ERJ7
IQDKEGIPPDQQR			M0R1V7; J3QTR3; F5H388; F5H265; M0R2S1; F5GXK7; Q3MIH3; L8B196; P62979; M0R1M6; L8B4J3; Q96C32; A8K674; J3QLP7; F5GYU3; J3QSA3; P0CG47; J3QRK5; Q9UFQ0; L8B4I8; L8B4Z6; Q5RKT7; F5H747; B4DV12; L8B4R0; P0CG48; Q5PY61; Q5UGI3; F5H6Q2; Q96H31; Q49A90; K7EMA8; J3QS39; L8B4M0; Q96MH4; Q66K58; Q59EM9; F5H2Z3; J3QKN0; F5GZ39
SELAALPPSVQEEHGQLLALLAELLR			H7BXY3; A0A024R2T6
TEHKLEITMLSQGVSMLYSFFMPAAK			B3KUJ2; Q5JRR6; B4DL67; B4DDE4; A0A024R1A3
GGYFLVDFYAPTAAVESMVEHLSR			P82932
ITGMLLEIDNSELLHMLESPESLR			Q6IQ30; H0YAS6; Q13310; H0Y5F5; A0A087WTT1; E7EQV3; B3KT93; Q53GL4; H0YB75; H0Y6X6; B4DQX0; H0YER0; B4DZW4; H0YAS7; B1ANR0; Q59GZ7; P11940; E7ERJ7
LIFAGKQLEDGRTLSDYNIQKESTLHLVLR			J3QTR3; F5H388; F5H265; M0R2S1; F5GXK7; Q3MIH3; L8B196; P62979; M0R1M6; L8B4J3; Q96C32; A8K674; F5GYU3; P0CG47; Q9UFQ0; L8B4I8; L8B4Z6; Q5RKT7; F5H747; Q8WYN9; B4DV12; L8B4R0; P0CG48; Q5PY61; Q5UGI3; F5H6Q2; Q96H31; J3QS39; L8B4M0; Q96MH4; Q66K58; Q59EM9; F5H2Z3; J3QKN0
GYGFVHFETQEAAER			H0YAR2; E5RGH3; H0YBN4; A0A024R9E2; A0A087WTT1; E7EQV3; B3KT93; B4DQX0; B4DZW4; P11940; E7ERJ7
STKLQELTFLYERHEQSKQDLKGLEETVAR			Q12840; B2RCP3; J3KNA1; B7Z2M7; B0I1S7
ITGMLLEIDNSELLHMLESPESLR			Q6IQ30; H0YAS6; Q13310; H0Y5F5; A0A087WTT1; E7EQV3; B3KT93; Q53GL4; H0YB75; H0Y6X6; B4DQX0; H0YER0; B4DZW4; H0YAS7; B1ANR0; Q59GZ7; P11940; E7ERJ7
IQDKEGIPPDQQR			M0R1V7; J3QTR3; F5H388; F5H265; M0R2S1; F5GXK7; Q3MIH3; L8B196; P62979; M0R1M6; L8B4J3; Q96C32; A8K674; J3QLP7; F5GYU3; J3QSA3; P0CG47; J3QRK5; Q9UFQ0; L8B4I8; L8B4Z6; Q5RKT7; F5H747; B4DV12; L8B4R0; P0CG48; Q5PY61; Q5UGI3; F5H6Q2; Q96H31; Q49A90; K7EMA8; J3QS39; L8B4M0; Q96MH4; Q66K58; Q59EM9; F5H2Z3; J3QKN0; F5GZ39
IQDKEGIPPDQQR			M0R1V7; J3QTR3; F5H388; F5H265; M0R2S1; F5GXK7; Q3MIH3; L8B196; P62979; M0R1M6; L8B4J3; Q96C32; A8K674; J3QLP7; F5GYU3; J3QSA3; P0CG47; J3QRK5; Q9UFQ0; L8B4I8; L8B4Z6; Q5RKT7; F5H747; B4DV12; L8B4R0; P0CG48; Q5PY61; Q5UGI3; F5H6Q2; Q96H31; Q49A90; K7EMA8; J3QS39; L8B4M0; Q96MH4; Q66K58; Q59EM9; F5H2Z3; J3QKN0; F5GZ39
VQALTTDISLIFAALK			H0YC73; Q6PKG0; A0A0B4J210; H0YBW1; E5RH50
IQDKEGIPPDQQR			M0R1V7; J3QTR3; F5H388; F5H265; M0R2S1; F5GXK7; Q3MIH3; L8B196; P62979; M0R1M6; L8B4J3; Q96C32; A8K674; J3QLP7; F5GYU3; J3QSA3; P0CG47; J3QRK5; Q9UFQ0; L8B4I8; L8B4Z6; Q5RKT7; F5H747; B4DV12; L8B4R0; P0CG48; Q5PY61; Q5UGI3; F5H6Q2; Q96H31; Q49A90; K7EMA8; J3QS39; L8B4M0; Q96MH4; Q66K58; Q59EM9; F5H2Z3; J3QKN0; F5GZ39
YHTINGHNAEVR			A0A024RA28; I6L957; A0A087WUI2; A0A024RA27; P22626
ITGMLLEIDNSELLHMLESPESLR			Q6IQ30; H0YAS6; Q13310; H0Y5F5; A0A087WTT1; E7EQV3; B3KT93; Q53GL4; H0YB75; H0Y6X6; B4DQX0; H0YER0; B4DZW4; H0YAS7; B1ANR0; Q59GZ7; P11940; E7ERJ7
ITGMLLEIDNSELLHMLESPESLR			Q6IQ30; H0YAS6; Q13310; H0Y5F5; A0A087WTT1; E7EQV3; B3KT93; Q53GL4; H0YB75; H0Y6X6; B4DQX0; H0YER0; B4DZW4; H0YAS7; B1ANR0; Q59GZ7; P11940; E7ERJ7
ITGMLLEIDNSELLHMLESPESLR			Q6IQ30; H0YAS6; Q13310; H0Y5F5; A0A087WTT1; E7EQV3; B3KT93; Q53GL4; H0YB75; H0Y6X6; B4DQX0; H0YER0; B4DZW4; H0YAS7; B1ANR0; Q59GZ7; P11940; E7ERJ7
DLSAAGIGLLAAATQSLSMPASLGR			A8MXP9; D6RB45; D6REM6; D6RCM3; D6R991; D6R9F3; Q68D11; P43243; D6R8Z5; A0A0K0K1G4; D6RBS2; D6REK4
YHTINGHNAEVR			A0A024RA28; I6L957; A0A087WUI2; A0A024RA27; P22626
TAAFLLPILSQIYSDGPGEALR			O00571; A0A0D9SG12; B5BTY4; Q59GX6; A0A0D9SFB3; B4DLU5; A0A0D9SF53
ITGMLLEIDNSELLHMLESPESLR			Q6IQ30; H0YAS6; Q13310; H0Y5F5; A0A087WTT1; E7EQV3; B3KT93; Q53GL4; H0YB75; H0Y6X6; B4DQX0; H0YER0; B4DZW4; H0YAS7; B1ANR0; Q59GZ7; P11940; E7ERJ7
LFIGGLSFETTEESLR			I6L957; A0A087WUI2; A0A024RA27; P22626
TEHKLEITMLSQGVSMLYSFFMPAAK			B3KUJ2; Q5JRR6; B4DL67; B4DDE4; A0A024R1A3
IRFPGFEPLTPWILDLLGHYAVMNNPTR			F4ZW63; B4DY09; F4ZW62; Q53FG3
IRFPGFEPLTPWILDLLGHYAVMNNPTR			F4ZW63; B4DY09; F4ZW62; Q53FG3
LPDLIIFLHTLNNIFEPHVAVR			A0A024R8D4; Q9Y399; Q5T8A0
IQDKEGIPPDQQR			M0R1V7; J3QTR3; F5H388; F5H265; M0R2S1; F5GXK7; Q3MIH3; L8B196; P62979; M0R1M6; L8B4J3; Q96C32; A8K674; J3QLP7; F5GYU3; J3QSA3; P0CG47; J3QRK5; Q9UFQ0; L8B4I8; L8B4Z6; Q5RKT7; F5H747; B4DV12; L8B4R0; P0CG48; Q5PY61; Q5UGI3; F5H6Q2; Q96H31; Q49A90; K7EMA8; J3QS39; L8B4M0; Q96MH4; Q66K58; Q59EM9; F5H2Z3; J3QKN0; F5GZ39
LIFAGKQLEDGRTLSDYNIQKESTLHLVLR			J3QTR3; F5H388; F5H265; M0R2S1; F5GXK7; Q3MIH3; L8B196; P62979; M0R1M6; L8B4J3; Q96C32; A8K674; F5GYU3; P0CG47; Q9UFQ0; L8B4I8; L8B4Z6; Q5RKT7; F5H747; Q8WYN9; B4DV12; L8B4R0; P0CG48; Q5PY61; Q5UGI3; F5H6Q2; Q96H31; J3QS39; L8B4M0; Q96MH4; Q66K58; Q59EM9; F5H2Z3; J3QKN0
YIETLNVPGAVLVFLPGWNLIYTMQK			Q08211
YIETLNVPGAVLVFLPGWNLIYTMQK			Q08211
EAELGAR			H0YAR2; H0YBN4; Q9H361; A0A024R9E2; A0A087WTT1; E7EQV3; B3KT93; Q3ZCS4; B4DQX0; B4DZW4; P11940; Q4VXU2; Q2VIP3; E7ERJ7
IQDKEGIPPDQQR			M0R1V7; J3QTR3; F5H388; F5H265; M0R2S1; F5GXK7; Q3MIH3; L8B196; P62979; M0R1M6; L8B4J3; Q96C32; A8K674; J3QLP7; F5GYU3; J3QSA3; P0CG47; J3QRK5; Q9UFQ0; L8B4I8; L8B4Z6; Q5RKT7; F5H747; B4DV12; L8B4R0; P0CG48; Q5PY61; Q5UGI3; F5H6Q2; Q96H31; Q49A90; K7EMA8; J3QS39; L8B4M0; Q96MH4; Q66K58; Q59EM9; F5H2Z3; J3QKN0; F5GZ39
IQDKEGIPPDQQR			M0R1V7; J3QTR3; F5H388; F5H265; M0R2S1; F5GXK7; Q3MIH3; L8B196; P62979; M0R1M6; L8B4J3; Q96C32; A8K674; J3QLP7; F5GYU3; J3QSA3; P0CG47; J3QRK5; Q9UFQ0; L8B4I8; L8B4Z6; Q5RKT7; F5H747; B4DV12; L8B4R0; P0CG48; Q5PY61; Q5UGI3; F5H6Q2; Q96H31; Q49A90; K7EMA8; J3QS39; L8B4M0; Q96MH4; Q66K58; Q59EM9; F5H2Z3; J3QKN0; F5GZ39
SSFIIYDIMNELMGK			Q96EY7; B2RDU4
IQDKEGIPPDQQR			M0R1V7; J3QTR3; F5H388; F5H265; M0R2S1; F5GXK7; Q3MIH3; L8B196; P62979; M0R1M6; L8B4J3; Q96C32; A8K674; J3QLP7; F5GYU3; J3QSA3; P0CG47; J3QRK5; Q9UFQ0; L8B4I8; L8B4Z6; Q5RKT7; F5H747; B4DV12; L8B4R0; P0CG48; Q5PY61; Q5UGI3; F5H6Q2; Q96H31; Q49A90; K7EMA8; J3QS39; L8B4M0; Q96MH4; Q66K58; Q59EM9; F5H2Z3; J3QKN0; F5GZ39
ETPFELIEALLK			Q08211
ANFTLPDVGDFLDEVLFIELQR			M0R3F1; B3KM60; A8K6U7; Q9BUJ2; A8K3W4; A0A0A0MRA5; A8K5K0; B7Z4B8; A0A024R0J9
IIVENLFYPVTLDVLHQIFSK			A6NLN1; K7EK45; P26599; K7EKJ7; Q59H49; A0A087WU68
IQDKEGIPPDQQR			M0R1V7; J3QTR3; F5H388; F5H265; M0R2S1; F5GXK7; Q3MIH3; L8B196; P62979; M0R1M6; L8B4J3; Q96C32; A8K674; J3QLP7; F5GYU3; J3QSA3; P0CG47; J3QRK5; Q9UFQ0; L8B4I8; L8B4Z6; Q5RKT7; F5H747; B4DV12; L8B4R0; P0CG48; Q5PY61; Q5UGI3; F5H6Q2; Q96H31; Q49A90; K7EMA8; J3QS39; L8B4M0; Q96MH4; Q66K58; Q59EM9; F5H2Z3; J3QKN0; F5GZ39
IQDKEGIPPDQQR			M0R1V7; J3QTR3; F5H388; F5H265; M0R2S1; F5GXK7; Q3MIH3; L8B196; P62979; M0R1M6; L8B4J3; Q96C32; A8K674; J3QLP7; F5GYU3; J3QSA3; P0CG47; J3QRK5; Q9UFQ0; L8B4I8; L8B4Z6; Q5RKT7; F5H747; B4DV12; L8B4R0; P0CG48; Q5PY61; Q5UGI3; F5H6Q2; Q96H31; Q49A90; K7EMA8; J3QS39; L8B4M0; Q96MH4; Q66K58; Q59EM9; F5H2Z3; J3QKN0; F5GZ39
IQDKEGIPPDQQR			M0R1V7; J3QTR3; F5H388; F5H265; M0R2S1; F5GXK7; Q3MIH3; L8B196; P62979; M0R1M6; L8B4J3; Q96C32; A8K674; J3QLP7; F5GYU3; J3QSA3; P0CG47; J3QRK5; Q9UFQ0; L8B4I8; L8B4Z6; Q5RKT7; F5H747; B4DV12; L8B4R0; P0CG48; Q5PY61; Q5UGI3; F5H6Q2; Q96H31; Q49A90; K7EMA8; J3QS39; L8B4M0; Q96MH4; Q66K58; Q59EM9; F5H2Z3; J3QKN0; F5GZ39
IIVENLFYPVTLDVLHQIFSK			A6NLN1; K7EK45; P26599; K7EKJ7; Q59H49; A0A087WU68
TGAFSIPVIQIVYETLK			Q92499
DLPQTMDQIQDQFNDLVISDGSSLEDLVVK			Q9BPZ3
NGFLNLALPFFGFSEPLAAPR			B3KUJ2; Q5JRR6; B4DL67; B4DDE4; Q8WY81; A0A024R1A3
GMTLVTPLQLLLFASK			B3KU66; Q08211
NGFLNLALPFFGFSEPLAAPR			B3KUJ2; Q5JRR6; B4DL67; B4DDE4; Q8WY81; A0A024R1A3
ITGMLLEIDNSELLHMLESPESLR			Q6IQ30; H0YAS6; Q13310; H0Y5F5; A0A087WTT1; E7EQV3; B3KT93; Q53GL4; H0YB75; H0Y6X6; B4DQX0; H0YER0; B4DZW4; H0YAS7; B1ANR0; Q59GZ7; P11940; E7ERJ7
FPGFEPLTPWILDLLGHYAVMNNPTR			F4ZW63; B4DY09; F4ZW62; Q53FG3
ESTLHLVLR			J3QTR3; F5H388; F5H265; M0R2S1; F5GXK7; Q3MIH3; L8B196; P62979; M0R1M6; L8B4J3; Q96C32; A8K674; J3QLP7; F5GYU3; P0CG47; J3QRK5; Q9UFQ0; L8B4I8; L8B4Z6; Q5RKT7; F5H747; Q8WYN9; B4DV12; L8B4R0; J3KSM4; P0CG48; Q5PY61; Q5UGI3; F5H6Q2; Q96H31; K7EMA8; J3QS39; L8B4M0; Q96MH4; Q66K58; Q59EM9; F5H2Z3; J3QKN0
NVSTGDVNVEMNAAPGVDLTQLLNNMR			P13645
LIFAGKQLEDGRTLSDYNIQKESTLHLVLR			J3QTR3; F5H388; F5H265; M0R2S1; F5GXK7; Q3MIH3; L8B196; P62979; M0R1M6; L8B4J3; Q96C32; A8K674; F5GYU3; P0CG47; Q9UFQ0; L8B4I8; L8B4Z6; Q5RKT7; F5H747; Q8WYN9; B4DV12; L8B4R0; P0CG48; Q5PY61; Q5UGI3; F5H6Q2; Q96H31; J3QS39; L8B4M0; Q96MH4; Q66K58; Q59EM9; F5H2Z3; J3QKN0
EKPYFPIPEEYTFIQNVPLEDR			Q7Z4Q5; Q00839; B4DLR3; Q96BA7; B3KX72
EKPYFPIPEEYTFIQNVPLEDR			Q7Z4Q5; Q00839; B4DLR3; Q96BA7; B3KX72
VMVQPINLIFR			P62304
LFIGGLSFETTDESLR			F8W6I7; F8VZ49; Q0VAC0; A0A024RB53; F8VTQ5; A0A024QZ98; B4DP35; B4E0B5; Q6IPF2; A0A024RC46; A0A024RAZ7; F8W646
GNVQVVIPFLTESYSSSQDPPEK			B4DL67; B4DDE4; A0A024R1A3
GFGFVTFSSMAEVDAAMAARPHSIDGR			A0A024RA28; I6L957; A0A087WUI2; A0A024RA27; P22626
TITLEVEPSDTIENVK			M0R1V7; J3QTR3; F5H388; F5H265; F5GXK7; Q3MIH3; L8B196; P62979; L8B4J3; Q96C32; A8K674; J3QLP7; F5GYU3; J3QSA3; P0CG47; J3QRK5; Q9UFQ0; L8B4I8; L8B4Z6; Q5RKT7; F5H747; B4DV12; L8B4R0; P0CG48; Q5PY61; Q5UGI3; F5H6Q2; Q96H31; Q49A90; J3QS39; L8B4M0; Q96MH4; Q66K58; Q59EM9; F5H2Z3; J3QKN0; F5GZ39
GNVQVVIPFLTESYSSSQDPPEK			B4DL67; B4DDE4; A0A024R1A3
MGFGFISMINR			A7E2T3; Q6ZN17
NTIEMQAITALAHLR			B4DHR2; D2CFK9; Q53GS0; Q8N4P8; O60747
VWGNVGTVEWADPIEDPDPEVMAK			B2R8Z8; Q59GL1; Q05CK9; O60506; B7Z645
LFIGGLSFETTEESLR			I6L957; A0A087WUI2; A0A024RA27; P22626
IITITGTQDQIQNAQYLLQNSVK			B4DUQ1; A0A024R228; Q5EC54; Q6IBN1; B3KU16; B4DFF1; P61978
IITITGTQDQIQNAQYLLQNSVK			B4DUQ1; A0A024R228; Q5EC54; Q6IBN1; B3KU16; B4DFF1; P61978
LFIGGLSFETTDESLR			F8W6I7; F8VZ49; Q0VAC0; A0A024RB53; F8VTQ5; A0A024QZ98; B4DP35; B4E0B5; Q6IPF2; A0A024RC46; A0A024RAZ7; F8W646
LLVPTQYVGAIIGK			Q9NZI8; D3DTW3
NFIVWLEDQK			Q549M8; G3V4E7; Q5RLJ0; G3V4C6
QFGFIVLTTSAGIMDHEEAR			A8K7H3; P62244
SIKKELVVLRLASLLFKR			Q13064
GFGFVTYATVEEVDAAMNARPHK			F8W6I7; F8VYN5; F8VZ49; Q0VAC0; A0A024RB53; B4DP35; B4E0B5; Q6IPF2; A0A024RC46; Q9BSM5; A0A024RAZ7; F8W646
GFGFVTYATVEEVDAAMNARPHK			F8W6I7; F8VYN5; F8VZ49; Q0VAC0; A0A024RB53; B4DP35; B4E0B5; Q6IPF2; A0A024RC46; Q9BSM5; A0A024RAZ7; F8W646
EAQTSFLHLGYLPNQLFR			Q92499; F1T0B3; A0A087X2G1
KMATEGGVSPPGASAGGGPSTAAHIEPPTQEVAEAPPAASSLSLPVIGSAAER			Q13064
TITLEVEPSDTIENVK			M0R1V7; J3QTR3; F5H388; F5H265; F5GXK7; Q3MIH3; L8B196; P62979; L8B4J3; Q96C32; A8K674; J3QLP7; F5GYU3; J3QSA3; P0CG47; J3QRK5; Q9UFQ0; L8B4I8; L8B4Z6; Q5RKT7; F5H747; B4DV12; L8B4R0; P0CG48; Q5PY61; Q5UGI3; F5H6Q2; Q96H31; Q49A90; J3QS39; L8B4M0; Q96MH4; Q66K58; Q59EM9; F5H2Z3; J3QKN0; F5GZ39
GLAPDLPEDLYHLIK			P62277; J3KMX5
MYPIDFEKDDDSNFHMDFIVAASNLR			B3KUJ2; Q5JRR6; B4DL67; B4DDE4; A0A024R1A3
TITLEVEPSDTIENVK			M0R1V7; J3QTR3; F5H388; F5H265; F5GXK7; Q3MIH3; L8B196; P62979; L8B4J3; Q96C32; A8K674; J3QLP7; F5GYU3; J3QSA3; P0CG47; J3QRK5; Q9UFQ0; L8B4I8; L8B4Z6; Q5RKT7; F5H747; B4DV12; L8B4R0; P0CG48; Q5PY61; Q5UGI3; F5H6Q2; Q96H31; Q49A90; J3QS39; L8B4M0; Q96MH4; Q66K58; Q59EM9; F5H2Z3; J3QKN0; F5GZ39
TDITYPAGFMDVISIDK			Q96IR1; P62701; A6NH36; Q53HV1
LPNFGFVVFDDSEPVQK			Q6FI03; Q13283; Q6ZP53; B7Z8K4; Q53HH4
AQPYDPNFYDETYDYGGFTMMFDDRR			B4DUQ1; A0A024R228; Q5EC54; Q6IBN1; B4DFF1; P61978; Q5T6W2
QDWLILHIPDAHLWVK			V9GZ03; P51398; V9GYL9
QDWLILHIPDAHLWVK			V9GZ03; P51398; V9GYL9
MIAGQVLDINLAAEPK			B4DSU6; B4DY08; G3V3K6; G3V4C1; A8K9A4; B4DMJ1; G3V4W0; P07910; B2R603; G3V575; D3DPI2; G3V251; B2R5W2; G3V2Q1; G3V576; G3V5X6; B3KX96; G3V555
MYPIDFEKDDDSNFHMDFIVAASNLR			B3KUJ2; Q5JRR6; B4DL67; B4DDE4; A0A024R1A3
MYPIDFEKDDDSNFHMDFIVAASNLR			B3KUJ2; Q5JRR6; B4DL67; B4DDE4; A0A024R1A3
HQYYNQEWTLWDRFEVQGLQPNGEEMTLK			B3KUJ2; Q5JRR6; B4DL67; B4DDE4; A0A024R1A3
DMELSFAVQR			Q13064; Q9UHC7
GAAGGAGVESWADAIEFVPGQPYR			Q13064
ITGEAFVQFASQELAEK			A0A024R7T3; B4DKS8
GHYTEGAELVDSVLDVVR			B4DMJ5; Q8N6N5; A1L195; Q13885; G3V2A3; B2RBD5; Q13509; Q6LC01; A5D907; Q5ST81; Q8IWP6; B7ZAF0; B2R6L0; A5D906; O43209; Q53G92; Q8IZ29; Q5JP53; A0A0B4J269; Q9BV28; Q5SU16; P68371; B7ZAK1; Q3ZCR3; Q9BVA1; Q2NKY5; A0A024QZU2
ITGEAFVQFASQELAEK			A0A024R7T3; B4DKS8
MYPIDFEKDDDSNFHMDFIVAASNLR			B3KUJ2; Q5JRR6; B4DL67; B4DDE4; A0A024R1A3
TFSFAIPLIEK			Q9NR30
SLDLDSIIAEVK			H6VRF8; H6VRG0; P04264; H6VRG3; H6VRF9; H6VRG1
NLDLDSIIAEVK			Q5XKE5; P35908; B4E1T1; B2R853; B4DL32; P04259; P02538; O95678; B4DKV4; P48668; B4DRY0; B4DWU6; H0YIN9; A8K2I0; H6VRG2; B4DRR0; H0YI76; P13647; B4DRU6
GAAGGAGVESWADAIEFVPGQPYR			Q13064
DMELSFAVQR			Q13064; Q9UHC7
NPWVQIMMFK			P82663; E7EPW2
GYGFVHFETQEAAER			H0YAR2; E5RGH3; H0YBN4; A0A024R9E2; A0A087WTT1; E7EQV3; B3KT93; B4DQX0; B4DZW4; P11940; E7ERJ7
YVASYLLAALGGNSSPSAK			P05387
LFIGGLSFETTDESLR			F8W6I7; F8VZ49; Q0VAC0; A0A024RB53; F8VTQ5; A0A024QZ98; B4DP35; B4E0B5; Q6IPF2; A0A024RC46; A0A024RAZ7; F8W646
NKYEDEINKR			Q969I0; F8W0C6; H6VRF8; H6VRG0; B4E1T1; B2R853; P04264; B4DL32; P04259; P02538; H6VRG3; P48668; H6VRF9; F8VUG2; B4DWU6; A8K2I0; H6VRG2; B4DRR0; F8VP67; F8W1U3; P05787; H6VRG1; P13647; B4DRU6
DYFEEYGKIDTIEIITDR			A0A024RA28; I6L957; A0A087WUI2; A0A024RA27; P22626
STIGGQIMYLTGMVDKR			H3BSV8; B2RCT6; Q7KZX8; P15170; H3BR35
DYFEEYGKIDTIEIITDR			A0A024RA28; I6L957; A0A087WUI2; A0A024RA27; P22626
HEYPEGWGDEPPGPGGGSFSAYWHQLVEPVR			Q13064
HEYPEGWGDEPPGPGGGSFSAYWHQLVEPVR			Q13064
TTGFGMIYDSLDYAK			E7ETK0; P62847; A0A087WUS0
LFIGGLPNYLNDDQVK			B5BU25; P26368; K7ENG2
NKYEDEINKR			Q969I0; F8W0C6; H6VRF8; H6VRG0; B4E1T1; B2R853; P04264; B4DL32; P04259; P02538; H6VRG3; P48668; H6VRF9; F8VUG2; B4DWU6; A8K2I0; H6VRG2; B4DRR0; F8VP67; F8W1U3; P05787; H6VRG1; P13647; B4DRU6
NFGASLLLPGLK			B4DT94; D6RH20; G5EA06; Q6PKB3; Q92552; D6RJC7
LLEPVLLLGK			M0QX76; A0A087WZ27; Q6IPX4; M0R1M5; M0R210; M0R3H0; P62249
EQLMFPFHFVDR			P82933; Q86WV4
TKTPGPGAQSALR			E5RH77; P62263; H0YB22
LIFAGKQLEDGRTLSDYNIQKESTLHLVLR			J3QTR3; F5H388; F5H265; M0R2S1; F5GXK7; Q3MIH3; L8B196; P62979; M0R1M6; L8B4J3; Q96C32; A8K674; F5GYU3; P0CG47; Q9UFQ0; L8B4I8; L8B4Z6; Q5RKT7; F5H747; Q8WYN9; B4DV12; L8B4R0; P0CG48; Q5PY61; Q5UGI3; F5H6Q2; Q96H31; J3QS39; L8B4M0; Q96MH4; Q66K58; Q59EM9; F5H2Z3; J3QKN0
TNLIVNYLPQNMTQDELR			M0QZR9; Q15717
TITLEVEPSDTIENVK			M0R1V7; J3QTR3; F5H388; F5H265; F5GXK7; Q3MIH3; L8B196; P62979; L8B4J3; Q96C32; A8K674; J3QLP7; F5GYU3; J3QSA3; P0CG47; J3QRK5; Q9UFQ0; L8B4I8; L8B4Z6; Q5RKT7; F5H747; B4DV12; L8B4R0; P0CG48; Q5PY61; Q5UGI3; F5H6Q2; Q96H31; Q49A90; J3QS39; L8B4M0; Q96MH4; Q66K58; Q59EM9; F5H2Z3; J3QKN0; F5GZ39
AIDLMNALMR			V9HWK4
SKEEAEALYHSK			P35908
EWSQHINGASHSR			A8MXP9; D6REM6; D6R991; H0Y8T4; Q68D11; P43243
GVTFLFPIQAK			Q9NR30
ISFSNIISDMK			Q92665
LNEQYEHASIHLWDLLEGK			Q14444; A0A087X082; G3V153; B3KXU8
AIEPPPLDAVIEAEHTLR			B3KU66; Q08211
AVFVDLEPTVIDEVR			B7Z1K5; F5H5D3; F8VRZ4; Q53GA7; F8VRK0; F8VS66; F8VQQ4; A8JZY9; B3KT06; Q71U36; B4DN58; P68363; B3KPS3; Q8N532; F8VWV9; Q9BQE3; F8VVB9; F8VX09
LNEQYEHASIHLWDLLEGK			Q14444; A0A087X082; G3V153; B3KXU8
LIFAGKQLEDGRTLSDYNIQKESTLHLVLR			J3QTR3; F5H388; F5H265; M0R2S1; F5GXK7; Q3MIH3; L8B196; P62979; M0R1M6; L8B4J3; Q96C32; A8K674; F5GYU3; P0CG47; Q9UFQ0; L8B4I8; L8B4Z6; Q5RKT7; F5H747; Q8WYN9; B4DV12; L8B4R0; P0CG48; Q5PY61; Q5UGI3; F5H6Q2; Q96H31; J3QS39; L8B4M0; Q96MH4; Q66K58; Q59EM9; F5H2Z3; J3QKN0
DLEEFFSTVGK			B4DRA0; G3XAC6; H0Y4X3; Q5QP22; B7Z4L7; Q6MZY7; Q68DD9; Q6N037; E1P5S2; Q7Z3L0; B4E1M7; Q14498; B3KWX7; Q5QP23; B4DLM0
NLATTVTEEILEK			Q6MZS5; B4DT28; O43390; B4DMB1; Q0VGD6; B4DMD1; B2R7W4
TFNQVEIKPEMIGHYLGEFSITYKPVK			P62841; K7EM56; A0A0B4J2B4; K7ELC2; S4R417
TITLEVEPSDTIENVK			M0R1V7; J3QTR3; F5H388; F5H265; F5GXK7; Q3MIH3; L8B196; P62979; L8B4J3; Q96C32; A8K674; J3QLP7; F5GYU3; J3QSA3; P0CG47; J3QRK5; Q9UFQ0; L8B4I8; L8B4Z6; Q5RKT7; F5H747; B4DV12; L8B4R0; P0CG48; Q5PY61; Q5UGI3; F5H6Q2; Q96H31; Q49A90; J3QS39; L8B4M0; Q96MH4; Q66K58; Q59EM9; F5H2Z3; J3QKN0; F5GZ39
YPSPFFVFGEK			B3KU66; Q08211
NELMYQLEQDHDLQAILQER			Q58F26; Q08211; Q6PJK6
LYTLVTYVPVTTFK			H7C2W9; P62899; Q76N53; B7Z4C8; C9JU56; B7Z4E3; B2R4C1
AVPNPVINPYQPAPPSGYFMAAIPQTQNR			H0YB86; A0A087WTT1; E7EQV3; B3KT93; H0YAW6; B4DZW4; P11940; E7ERJ7
AVPNPVINPYQPAPPSGYFMAAIPQTQNR			H0YB86; A0A087WTT1; E7EQV3; B3KT93; H0YAW6; B4DZW4; P11940; E7ERJ7
DISEASVFDAYVLPK			Q75MH1; P62854
LYTLVTYVPVTTFK			H7C2W9; P62899; Q76N53; B7Z4C8; C9JU56; B7Z4E3; B2R4C1
VNGIDYQLYFPITQDR			P82933; Q86WV4
LHFFMPGFAPLTSR			Q8N6N5; B4DMU8; B4E386; Q13885; I3L2F9; B4DE77; P04350; Q6LC01; Q96B85; A6NNZ2; B4E052; A0A075B736; Q1KSF8; Q9BUF5; B4DQN9; Q5ST81; B4DXZ5; B4DY90; K7ESM5; Q8IWP6; B7ZAF0; B2R6L0; O43209; B7Z4N1; Q96HX0; Q8IZ29; I0CMK4; Q9BUU9; B4DP54; Q9UGA2; Q5JP53; B4DJ43; Q3ZCM7; B4DFH6; Q5SQY0; Q5SU16; B3KML9; P68371; B7ZAK1; B3KS31; Q9BVA1; A0A024QZU2
LHFFMPGFAPLTSR			Q8N6N5; B4DMU8; B4E386; Q13885; I3L2F9; B4DE77; P04350; Q6LC01; Q96B85; A6NNZ2; B4E052; A0A075B736; Q1KSF8; Q9BUF5; B4DQN9; Q5ST81; B4DXZ5; B4DY90; K7ESM5; Q8IWP6; B7ZAF0; B2R6L0; O43209; B7Z4N1; Q96HX0; Q8IZ29; I0CMK4; Q9BUU9; B4DP54; Q9UGA2; Q5JP53; B4DJ43; Q3ZCM7; B4DFH6; Q5SQY0; Q5SU16; B3KML9; P68371; B7ZAK1; B3KS31; Q9BVA1; A0A024QZU2
ITISSLQDLTLYNPER			Q9NZI8; D3DTW3
AVPNPVINPYQPAPPSGYFMAAIPQTQNR			H0YB86; A0A087WTT1; E7EQV3; B3KT93; H0YAW6; B4DZW4; P11940; E7ERJ7
AVPNPVINPYQPAPPSGYFMAAIPQTQNR			H0YB86; A0A087WTT1; E7EQV3; B3KT93; H0YAW6; B4DZW4; P11940; E7ERJ7
HEYPEGWGDEPPGPGGGSFSAYWHQLVEPVR			Q13064
HEYPEGWGDEPPGPGGGSFSAYWHQLVEPVR			Q13064
TLSYLLPAIVHINHQPFLER			J3QRQ7; Q7Z2V5; B4DN41; Q59E92; B5BUE6; J3QRN5; J3KTA4; P17844
AIEPPPLDAVIEAEHTLR			B3KU66; Q08211
TITLEVEPSDTIENVK			M0R1V7; J3QTR3; F5H388; F5H265; F5GXK7; Q3MIH3; L8B196; P62979; L8B4J3; Q96C32; A8K674; J3QLP7; F5GYU3; J3QSA3; P0CG47; J3QRK5; Q9UFQ0; L8B4I8; L8B4Z6; Q5RKT7; F5H747; B4DV12; L8B4R0; P0CG48; Q5PY61; Q5UGI3; F5H6Q2; Q96H31; Q49A90; J3QS39; L8B4M0; Q96MH4; Q66K58; Q59EM9; F5H2Z3; J3QKN0; F5GZ39
IQDKEGIPPDQQR			M0R1V7; J3QTR3; F5H388; F5H265; M0R2S1; F5GXK7; Q3MIH3; L8B196; P62979; M0R1M6; L8B4J3; Q96C32; A8K674; J3QLP7; F5GYU3; J3QSA3; P0CG47; J3QRK5; Q9UFQ0; L8B4I8; L8B4Z6; Q5RKT7; F5H747; B4DV12; L8B4R0; P0CG48; Q5PY61; Q5UGI3; F5H6Q2; Q96H31; Q49A90; K7EMA8; J3QS39; L8B4M0; Q96MH4; Q66K58; Q59EM9; F5H2Z3; J3QKN0; F5GZ39
EVYQQQQYGSGGR			Q99729; D6RBZ0; B4DMY3; D6R9P3; Q53F64; D6RD18; A0A087WZV1
AVHHLHYIER			P82675
AKIQDKEGIPPDQQR			M0R1V7; J3QTR3; F5H388; F5H265; M0R2S1; F5GXK7; Q3MIH3; L8B196; P62979; M0R1M6; L8B4J3; Q96C32; A8K674; J3QLP7; F5GYU3; J3QSA3; P0CG47; J3QRK5; Q9UFQ0; L8B4I8; L8B4Z6; Q5RKT7; F5H747; B4DV12; L8B4R0; P0CG48; Q5PY61; Q5UGI3; F5H6Q2; Q96H31; Q49A90; K7EMA8; J3QS39; L8B4M0; Q96MH4; Q66K58; Q59EM9; F5H2Z3; J3QKN0; F5GZ39
KDDEVQVVR			J3KTJ8; J3QQQ9; E5RIT6; J3QRI7; P61254; J3QQV1; J3QRC4; Q6IBH6; Q9UNX3; A0A024RBF6
AKIQDKEGIPPDQQR			M0R1V7; J3QTR3; F5H388; F5H265; M0R2S1; F5GXK7; Q3MIH3; L8B196; P62979; M0R1M6; L8B4J3; Q96C32; A8K674; J3QLP7; F5GYU3; J3QSA3; P0CG47; J3QRK5; Q9UFQ0; L8B4I8; L8B4Z6; Q5RKT7; F5H747; B4DV12; L8B4R0; P0CG48; Q5PY61; Q5UGI3; F5H6Q2; Q96H31; Q49A90; K7EMA8; J3QS39; L8B4M0; Q96MH4; Q66K58; Q59EM9; F5H2Z3; J3QKN0; F5GZ39
YGPIVDVYVPLDFYTR			Q53GD7; Q6IQ42; O75494; Q5JRI1
LYNNHEIR			B2R8Z8; Q59GL1; Q05CK9; O60506; B7Z645
ILVPTQFVGAIIGK			Q9Y6M1; F8W930
LLVPTQFVGAIIGK			O00425
ATENDIYNFFSPLNPMR			B4DP00; B4DFK9; P55795
EEPFFPPPEEFVFIHAVPVEER			H3BQZ7; Q1KMD3
LYNNHEIR			B2R8Z8; Q59GL1; Q05CK9; O60506; B7Z645
GYGFVHFETQEAAER			H0YAR2; E5RGH3; H0YBN4; A0A024R9E2; A0A087WTT1; E7EQV3; B3KT93; B4DQX0; B4DZW4; P11940; E7ERJ7
ATENDIYNFFSPLNPMR			B4DP00; B4DFK9; P55795
TTPDVIFVFGFR			E7ETK0; P62847; A0A087WUS0
TITLEVEPSDTIENVK			M0R1V7; J3QTR3; F5H388; F5H265; F5GXK7; Q3MIH3; L8B196; P62979; L8B4J3; Q96C32; A8K674; J3QLP7; F5GYU3; J3QSA3; P0CG47; J3QRK5; Q9UFQ0; L8B4I8; L8B4Z6; Q5RKT7; F5H747; B4DV12; L8B4R0; P0CG48; Q5PY61; Q5UGI3; F5H6Q2; Q96H31; Q49A90; J3QS39; L8B4M0; Q96MH4; Q66K58; Q59EM9; F5H2Z3; J3QKN0; F5GZ39
LTTDPDLILEVLR			Q71RC2; F8W1I4; F8VY40; Q8TBL5; A0A087WTL9; Q6P4E2; Q96J85
LFIGGLSFETTEESLR			I6L957; A0A087WUI2; A0A024RA27; P22626
LIFAGKQLEDGRTLSDYNIQKESTLHLVLR			J3QTR3; F5H388; F5H265; M0R2S1; F5GXK7; Q3MIH3; L8B196; P62979; M0R1M6; L8B4J3; Q96C32; A8K674; F5GYU3; P0CG47; Q9UFQ0; L8B4I8; L8B4Z6; Q5RKT7; F5H747; Q8WYN9; B4DV12; L8B4R0; P0CG48; Q5PY61; Q5UGI3; F5H6Q2; Q96H31; J3QS39; L8B4M0; Q96MH4; Q66K58; Q59EM9; F5H2Z3; J3QKN0
DVEDFLSPLLGK			Q13405; H0YDP7; Q59GE9
WTSQHSNTQTLGK			Q6PKG0
MYPIDFEKDDDSNFHMDFIVAASNLR			B3KUJ2; Q5JRR6; B4DL67; B4DDE4; A0A024R1A3
TLSDYNIQKESTLHLVLR			J3QTR3; F5H388; F5H265; M0R2S1; F5GXK7; Q3MIH3; L8B196; P62979; M0R1M6; L8B4J3; Q96C32; A8K674; F5GYU3; P0CG47; Q9UFQ0; L8B4I8; L8B4Z6; Q5RKT7; F5H747; Q8WYN9; B4DV12; L8B4R0; P0CG48; Q5PY61; Q5UGI3; F5H6Q2; Q96H31; J3QS39; L8B4M0; Q96MH4; Q66K58; Q59EM9; F5H2Z3; J3QKN0
NHEEEMKDLR			P13645
TITLEVEPSDTIENVK			M0R1V7; J3QTR3; F5H388; F5H265; F5GXK7; Q3MIH3; L8B196; P62979; L8B4J3; Q96C32; A8K674; J3QLP7; F5GYU3; J3QSA3; P0CG47; J3QRK5; Q9UFQ0; L8B4I8; L8B4Z6; Q5RKT7; F5H747; B4DV12; L8B4R0; P0CG48; Q5PY61; Q5UGI3; F5H6Q2; Q96H31; Q49A90; J3QS39; L8B4M0; Q96MH4; Q66K58; Q59EM9; F5H2Z3; J3QKN0; F5GZ39
LIFAGKQLEDGRTLSDYNIQKESTLHLVLR			J3QTR3; F5H388; F5H265; M0R2S1; F5GXK7; Q3MIH3; L8B196; P62979; M0R1M6; L8B4J3; Q96C32; A8K674; F5GYU3; P0CG47; Q9UFQ0; L8B4I8; L8B4Z6; Q5RKT7; F5H747; Q8WYN9; B4DV12; L8B4R0; P0CG48; Q5PY61; Q5UGI3; F5H6Q2; Q96H31; J3QS39; L8B4M0; Q96MH4; Q66K58; Q59EM9; F5H2Z3; J3QKN0
TTPDVIFVFGFR			E7ETK0; P62847; A0A087WUS0
WALWFFK			Q32Q75; A6NMX2; D6RHE2; X5D7E3; D6RBW1; B7Z2T1; P06730; H0Y8X3; H0Y8J7
KLLDEGR			E9PDP5; Q8IWZ3; Q8TEF1; D6RHC4
GYGFVHFETQEAAER			H0YAR2; E5RGH3; H0YBN4; A0A024R9E2; A0A087WTT1; E7EQV3; B3KT93; B4DQX0; B4DZW4; P11940; E7ERJ7
NILETLLQMK			P82673
LIFAGKQLEDGRTLSDYNIQKESTLHLVLR			J3QTR3; F5H388; F5H265; M0R2S1; F5GXK7; Q3MIH3; L8B196; P62979; M0R1M6; L8B4J3; Q96C32; A8K674; F5GYU3; P0CG47; Q9UFQ0; L8B4I8; L8B4Z6; Q5RKT7; F5H747; Q8WYN9; B4DV12; L8B4R0; P0CG48; Q5PY61; Q5UGI3; F5H6Q2; Q96H31; J3QS39; L8B4M0; Q96MH4; Q66K58; Q59EM9; F5H2Z3; J3QKN0
VSGSINMLSLTQGLFR			P82675
SLEEIYLFSLPIK			Q8N5L9; Q3KQT6; Q6IPX5; D3DU83; Q8J014; E9PQD7; E9PPT0; E9PMM9; P15880; H3BNG3; H0YE27; Q8NI61; H0YEN5
TITLEVEPSDTIENVK			M0R1V7; J3QTR3; F5H388; F5H265; F5GXK7; Q3MIH3; L8B196; P62979; L8B4J3; Q96C32; A8K674; J3QLP7; F5GYU3; J3QSA3; P0CG47; J3QRK5; Q9UFQ0; L8B4I8; L8B4Z6; Q5RKT7; F5H747; B4DV12; L8B4R0; P0CG48; Q5PY61; Q5UGI3; F5H6Q2; Q96H31; Q49A90; J3QS39; L8B4M0; Q96MH4; Q66K58; Q59EM9; F5H2Z3; J3QKN0; F5GZ39
TTPDVIFVFGFR			E7ETK0; P62847; A0A087WUS0
ITPENLPQILLQLK			A8MXP9; D6REM6; D6R991; Q68D11; P43243
SINPDEAVAYGAAVQAAILSGDK			E9PKE3; E9PNE6; Q53HF2; A8K7Q2; Q53GZ6; V9HW22; Q96IS6; B4E1Q1; B3KTV0
LIFAGKQLEDGRTLSDYNIQKESTLHLVLR			J3QTR3; F5H388; F5H265; M0R2S1; F5GXK7; Q3MIH3; L8B196; P62979; M0R1M6; L8B4J3; Q96C32; A8K674; F5GYU3; P0CG47; Q9UFQ0; L8B4I8; L8B4Z6; Q5RKT7; F5H747; Q8WYN9; B4DV12; L8B4R0; P0CG48; Q5PY61; Q5UGI3; F5H6Q2; Q96H31; J3QS39; L8B4M0; Q96MH4; Q66K58; Q59EM9; F5H2Z3; J3QKN0
EDSQRPGAHLTVK			F8W6I7; F8VYN5; F8VZ49; Q0VAC0; A0A024RB53; A0A024QZ98; B4DP35; Q6IPF2; A0A024RC46; Q9BSM5; A0A024RAZ7; F8W646
TLTAVHDAILEDLVFPSEIVGK			P62081; Q59FS3; B5MCP9
EIEVGGGR			P62081; B5MCP9
GAVEALAAALAHISGATSVDQR			Q9NR30
TLTAVHDAILEDLVFPSEIVGK			P62081; Q59FS3; B5MCP9
AKIQDKEGIPPDQQR			M0R1V7; J3QTR3; F5H388; F5H265; M0R2S1; F5GXK7; Q3MIH3; L8B196; P62979; M0R1M6; L8B4J3; Q96C32; A8K674; J3QLP7; F5GYU3; J3QSA3; P0CG47; J3QRK5; Q9UFQ0; L8B4I8; L8B4Z6; Q5RKT7; F5H747; B4DV12; L8B4R0; P0CG48; Q5PY61; Q5UGI3; F5H6Q2; Q96H31; Q49A90; K7EMA8; J3QS39; L8B4M0; Q96MH4; Q66K58; Q59EM9; F5H2Z3; J3QKN0; F5GZ39
AHLGTALK			D6RD47; D6R9I7; A8K517; D6RDJ2; D6RIX0
FSDHVALLSVFQAWDDAR			B3KU66; Q08211
LFIGGLSFETTEESLR			I6L957; A0A087WUI2; A0A024RA27; P22626
FSDHVALLSVFQAWDDAR			B3KU66; Q08211
GYGFVHFETQEAAER			H0YAR2; E5RGH3; H0YBN4; A0A024R9E2; A0A087WTT1; E7EQV3; B3KT93; B4DQX0; B4DZW4; P11940; E7ERJ7
AVHHLHYIER			P82675
KYELGRPAANTK			Q5JR94; Q5JR95
ALLIIVGNPLLLGHDPDWK			Q5JR04; Q9HCE1; B3KQ43; B7Z700
LLDFGSLSNLQVTQPTVGMNFK			P08708
SDLREEILMLMAR			Q96EY7; B2RDU4
MYPIDFEKDDDSNFHMDFIVAASNLR			B3KUJ2; Q5JRR6; B4DL67; B4DDE4; A0A024R1A3
LIFAGKQLEDGRTLSDYNIQKESTLHLVLR			J3QTR3; F5H388; F5H265; M0R2S1; F5GXK7; Q3MIH3; L8B196; P62979; M0R1M6; L8B4J3; Q96C32; A8K674; F5GYU3; P0CG47; Q9UFQ0; L8B4I8; L8B4Z6; Q5RKT7; F5H747; Q8WYN9; B4DV12; L8B4R0; P0CG48; Q5PY61; Q5UGI3; F5H6Q2; Q96H31; J3QS39; L8B4M0; Q96MH4; Q66K58; Q59EM9; F5H2Z3; J3QKN0
ITGEAFVQFASQELAEK			A0A024R7T3; B4DKS8
FMLQDVLDLR			E7EX73; E9PGM1; H7C044; A0A0A0MR52; Q04637; Q96I65; E7EUU4; B2RU10; B2RU06; Q4LE58; B4DGF1
FMLQDVIDLR			O43432; Q59GJ0; A0A0A0MSA7; B4DH17; B4DZE1
VTIAQGGVLPNIQAVLLPK			Q16777; Q7L7L0; Q08AJ9; Q93077; Q99878; A3KPC7; H0YFX9; Q9BTM1; B4E0B3; P20671; P0C0S8; B2R5B3; Q6FI13
VTIAQGGVLPNIQAVLLPK			Q16777; Q7L7L0; Q08AJ9; Q93077; Q99878; A3KPC7; H0YFX9; Q9BTM1; B4E0B3; P20671; P0C0S8; B2R5B3; Q6FI13
AIAYLFPSGLFEK			P82933; Q86WV4
EVATAIR			Q8N5L9; Q3KQT6; Q6IPX5; Q8J014; E9PPT0; E9PMM9; E9PM36; P15880; Q8NI61; H0YEN5; I3L404
KLPIDVTEGEVISLGLPFGK			A6NLN1; K7ES59; P26599; K7EKJ7; Q59H49; K7ELW5
KLPIDVTEGEVISLGLPFGK			A6NLN1; K7ES59; P26599; K7EKJ7; Q59H49; K7ELW5
IQDKEGIPPDQQR			M0R1V7; J3QTR3; F5H388; F5H265; M0R2S1; F5GXK7; Q3MIH3; L8B196; P62979; M0R1M6; L8B4J3; Q96C32; A8K674; J3QLP7; F5GYU3; J3QSA3; P0CG47; J3QRK5; Q9UFQ0; L8B4I8; L8B4Z6; Q5RKT7; F5H747; B4DV12; L8B4R0; P0CG48; Q5PY61; Q5UGI3; F5H6Q2; Q96H31; Q49A90; K7EMA8; J3QS39; L8B4M0; Q96MH4; Q66K58; Q59EM9; F5H2Z3; J3QKN0; F5GZ39
GYGFVHFETQEAAER			H0YAR2; E5RGH3; H0YBN4; A0A024R9E2; A0A087WTT1; E7EQV3; B3KT93; B4DQX0; B4DZW4; P11940; E7ERJ7
FWSFFLR			Q6PKG0; Q659C4
MYPIDFEKDDDSNFHMDFIVAASNLR			B3KUJ2; Q5JRR6; B4DL67; B4DDE4; A0A024R1A3
LPNFGFVVFDDSEPVQR			A0A024RDB2; A0A024RDE5; A8K6V7
SIGMDPSDIYAVIQIPGSR			Q9NUD5
LFVWEILHSTIR			Q09161
SESPKEPEQLR			F8W6I7; A0A024RB53; F8VTQ5; B4DP35; B4E0B5; Q6IPF2; A0A024RC46; A0A024RAZ7; F8W646
EGIPPDQQR			M0R1V7; J3QTR3; F5H388; F5H265; M0R2S1; F5GXK7; Q3MIH3; L8B196; P62979; M0R1M6; L8B4J3; Q96C32; A8K674; J3QLP7; F5GYU3; J3QSA3; P0CG47; J3QRK5; Q9UFQ0; L8B4I8; L8B4Z6; Q5RKT7; F5H747; B4DV12; L8B4R0; P0CG48; Q5PY61; Q5UGI3; F5H6Q2; Q96H31; Q49A90; K7EMA8; J3QS39; L8B4M0; Q96MH4; Q66K58; Q59EM9; F5H2Z3; J3QKN0; F5GZ39
SDLREEILMLMAR			Q96EY7; B2RDU4
LLDFGSLSNLQVTQPTVGMNFK			P08708
KMDADGFLPITLIASFHR			H0YC73; Q6PKG0; A0A0B4J210; H0YBW1; E5RH50
LIFAGKQLEDGRTLSDYNIQKESTLHLVLR			J3QTR3; F5H388; F5H265; M0R2S1; F5GXK7; Q3MIH3; L8B196; P62979; M0R1M6; L8B4J3; Q96C32; A8K674; F5GYU3; P0CG47; Q9UFQ0; L8B4I8; L8B4Z6; Q5RKT7; F5H747; Q8WYN9; B4DV12; L8B4R0; P0CG48; Q5PY61; Q5UGI3; F5H6Q2; Q96H31; J3QS39; L8B4M0; Q96MH4; Q66K58; Q59EM9; F5H2Z3; J3QKN0
GYGFVHFETQEAAER			H0YAR2; E5RGH3; H0YBN4; A0A024R9E2; A0A087WTT1; E7EQV3; B3KT93; B4DQX0; B4DZW4; P11940; E7ERJ7
TITLEVEPSDTIENVK			M0R1V7; J3QTR3; F5H388; F5H265; F5GXK7; Q3MIH3; L8B196; P62979; L8B4J3; Q96C32; A8K674; J3QLP7; F5GYU3; J3QSA3; P0CG47; J3QRK5; Q9UFQ0; L8B4I8; L8B4Z6; Q5RKT7; F5H747; B4DV12; L8B4R0; P0CG48; Q5PY61; Q5UGI3; F5H6Q2; Q96H31; Q49A90; J3QS39; L8B4M0; Q96MH4; Q66K58; Q59EM9; F5H2Z3; J3QKN0; F5GZ39
MSVQPTVSLGGFEITPPVVLR			E5RI98; Q9BTI9; A4ZU86; Q9NX34; P06748
IAIYELLFK			P46783; F6U211; S4R435; Q59GE4
IVKPNGEKPDEFESGISQALLELEMNSDLK			P62081; B5MCP9
KYELGRPAANTK			Q5JR94; Q5JR95
LIFAGKQLEDGRTLSDYNIQKESTLHLVLR			J3QTR3; F5H388; F5H265; M0R2S1; F5GXK7; Q3MIH3; L8B196; P62979; M0R1M6; L8B4J3; Q96C32; A8K674; F5GYU3; P0CG47; Q9UFQ0; L8B4I8; L8B4Z6; Q5RKT7; F5H747; Q8WYN9; B4DV12; L8B4R0; P0CG48; Q5PY61; Q5UGI3; F5H6Q2; Q96H31; J3QS39; L8B4M0; Q96MH4; Q66K58; Q59EM9; F5H2Z3; J3QKN0
AIEALKEFNEDGALAVLQQFK			B2R8Z8; Q59GL1; Q05CK9; F6UXX1; O60506
TTQVPQFILDDFIQNDR			Q58F26; Q08211; Q6PJK6
IQDKEGIPPDQQR			M0R1V7; J3QTR3; F5H388; F5H265; M0R2S1; F5GXK7; Q3MIH3; L8B196; P62979; M0R1M6; L8B4J3; Q96C32; A8K674; J3QLP7; F5GYU3; J3QSA3; P0CG47; J3QRK5; Q9UFQ0; L8B4I8; L8B4Z6; Q5RKT7; F5H747; B4DV12; L8B4R0; P0CG48; Q5PY61; Q5UGI3; F5H6Q2; Q96H31; Q49A90; K7EMA8; J3QS39; L8B4M0; Q96MH4; Q66K58; Q59EM9; F5H2Z3; J3QKN0; F5GZ39
MYPIDFEKDDDSNFHMDFIVAASNLR			B3KUJ2; Q5JRR6; B4DL67; B4DDE4; A0A024R1A3
FFEVILIDPFHK			E7EQV9; A0A024R2Q4; E7ENU7
NFGEEVDDESLKELFSQFGK			Q6IQ30; Q13310; H0Y5F5; H0YCC8; B1ANR0; Q15164
NFGEEVDDESLKELFSQFGK			Q6IQ30; Q13310; H0Y5F5; H0YCC8; B1ANR0; Q15164
SESPKEPEQLR			F8W6I7; A0A024RB53; F8VTQ5; B4DP35; B4E0B5; Q6IPF2; A0A024RC46; A0A024RAZ7; F8W646
TTQVPQFILDDFIQNDR			Q58F26; Q08211; Q6PJK6
ATENDIANFFSPLNPIR			Q53F48; A0A024QZK8; A0A024QZP1; B4DHY1
LFIGGLSFETTEESLR			I6L957; A0A087WUI2; A0A024RA27; P22626
TVLELQYVLDKLGDDEVR			Q14444; E9PLA9; A0A087X082; G3V153; B3KXU8
TVLELQYVLDKLGDDEVR			Q14444; E9PLA9; A0A087X082; G3V153; B3KXU8
ATENDIYNFFSPLNPVR			E9PCY7; B4DP51; H0YBG7; P31943; H0YB39; A0A024R7T3; G8JLB6; H0YBD7; B4DKS8; Q68DG4
GYGFVHFETQEAAER			H0YAR2; E5RGH3; H0YBN4; A0A024R9E2; A0A087WTT1; E7EQV3; B3KT93; B4DQX0; B4DZW4; P11940; E7ERJ7
TITLEVEPSDTIENVK			M0R1V7; J3QTR3; F5H388; F5H265; F5GXK7; Q3MIH3; L8B196; P62979; L8B4J3; Q96C32; A8K674; J3QLP7; F5GYU3; J3QSA3; P0CG47; J3QRK5; Q9UFQ0; L8B4I8; L8B4Z6; Q5RKT7; F5H747; B4DV12; L8B4R0; P0CG48; Q5PY61; Q5UGI3; F5H6Q2; Q96H31; Q49A90; J3QS39; L8B4M0; Q96MH4; Q66K58; Q59EM9; F5H2Z3; J3QKN0; F5GZ39
TPGPGAQSALR			E5RH77; P62263; H0YB22
ESTLHLVLR			J3QTR3; F5H388; F5H265; M0R2S1; F5GXK7; Q3MIH3; L8B196; P62979; M0R1M6; L8B4J3; Q96C32; A8K674; J3QLP7; F5GYU3; P0CG47; J3QRK5; Q9UFQ0; L8B4I8; L8B4Z6; Q5RKT7; F5H747; Q8WYN9; B4DV12; L8B4R0; J3KSM4; P0CG48; Q5PY61; Q5UGI3; F5H6Q2; Q96H31; K7EMA8; J3QS39; L8B4M0; Q96MH4; Q66K58; Q59EM9; F5H2Z3; J3QKN0
QPPLLGDHPAEYGGPHGGYHSHYHDEGYGPPPPHYEGR			M0QXS5; P14866; B2R959; Q6NTA2
LNMATLR			B3KU66; Q08211
NMGGPYGGGNYGPGGSGGSGGYGGR			A0A024RA28; A0A024RA27; P22626
VDEAVAVLQAHQAK			Q9H361; H0YAS6; L0R533; A0A087WTT1; E7EQV3; B3KT93; Q3ZCS4; H0YB75; H0YC10; B4DQX0; B4DZW4; H0YAS7; P11940; Q2VIP3; E7ERJ7
VDEAVAVLQAHQAK			Q9H361; H0YAS6; L0R533; A0A087WTT1; E7EQV3; B3KT93; Q3ZCS4; H0YB75; H0YC10; B4DQX0; B4DZW4; H0YAS7; P11940; Q2VIP3; E7ERJ7
AIEDEGGNPDEIEITSEGNKK			B7Z2Z1; Q15424; K7ES42; B7Z959; A8K329; B7Z2H3; B7ZLP5
TGNLGNVVHIER			C9JYQ9; H0Y8C2; Q6P5R6
QAHLTNQYMQR			H0YB86; H0YAR2; A0A024R9E2; A0A087WTT1; E7EQV3; B3KT93; B4DQX0; B4DZW4; P11940; E7ERJ7
TLSDYNIQK			M0R1V7; J3QTR3; F5H388; F5H265; M0R2S1; F5GXK7; Q3MIH3; L8B196; P62979; M0R1M6; L8B4J3; Q96C32; A8K674; F5GYU3; P0CG47; Q9UFQ0; L8B4I8; L8B4Z6; Q5RKT7; F5H747; Q8WYN9; B4DV12; L8B4R0; P0CG48; Q5PY61; Q5UGI3; F5H6Q2; Q96H31; Q49A90; J3QS39; L8B4M0; Q96MH4; Q66K58; Q59EM9; F5H2Z3; J3QKN0
FSQMLQDKPLR			Q9H6F5
NTDEMVELR			B4DUQ1; A0A024R228; Q5EC54; Q6IBN1; S4R457; B4DFF1; P61978; Q5T6W2
AKIQDKEGIPPDQQR			M0R1V7; J3QTR3; F5H388; F5H265; M0R2S1; F5GXK7; Q3MIH3; L8B196; P62979; M0R1M6; L8B4J3; Q96C32; A8K674; J3QLP7; F5GYU3; J3QSA3; P0CG47; J3QRK5; Q9UFQ0; L8B4I8; L8B4Z6; Q5RKT7; F5H747; B4DV12; L8B4R0; P0CG48; Q5PY61; Q5UGI3; F5H6Q2; Q96H31; Q49A90; K7EMA8; J3QS39; L8B4M0; Q96MH4; Q66K58; Q59EM9; F5H2Z3; J3QKN0; F5GZ39
IQDKEGIPPDQQR			M0R1V7; J3QTR3; F5H388; F5H265; M0R2S1; F5GXK7; Q3MIH3; L8B196; P62979; M0R1M6; L8B4J3; Q96C32; A8K674; J3QLP7; F5GYU3; J3QSA3; P0CG47; J3QRK5; Q9UFQ0; L8B4I8; L8B4Z6; Q5RKT7; F5H747; B4DV12; L8B4R0; P0CG48; Q5PY61; Q5UGI3; F5H6Q2; Q96H31; Q49A90; K7EMA8; J3QS39; L8B4M0; Q96MH4; Q66K58; Q59EM9; F5H2Z3; J3QKN0; F5GZ39
IYNMEMAR			P82921; A0A075B746
EGIPPDQQR			M0R1V7; J3QTR3; F5H388; F5H265; M0R2S1; F5GXK7; Q3MIH3; L8B196; P62979; M0R1M6; L8B4J3; Q96C32; A8K674; J3QLP7; F5GYU3; J3QSA3; P0CG47; J3QRK5; Q9UFQ0; L8B4I8; L8B4Z6; Q5RKT7; F5H747; B4DV12; L8B4R0; P0CG48; Q5PY61; Q5UGI3; F5H6Q2; Q96H31; Q49A90; K7EMA8; J3QS39; L8B4M0; Q96MH4; Q66K58; Q59EM9; F5H2Z3; J3QKN0; F5GZ39
ISLAPTDVK			A0A024QZ91; A0A024QZB7; H3BUF6; Q8WWM7; A0A024QZC0
DTLYEAVR			P62906
LDIPTGTTPQR			B2RAM6; P52732; Q59GZ5
SKVDEAVAVLQAHHAK			Q6IQ30; Q13310; H0Y5F5; H0Y6X6; H0YER0; B1ANR0; Q59GZ7
SKVDEAVAVLQAHHAK			Q6IQ30; Q13310; H0Y5F5; H0Y6X6; H0YER0; B1ANR0; Q59GZ7
IIAPPER			P63267; V9HVZ7; A4UCT3; Q53G99; A8K3K1; Q6PJ43; B7Z6P1; Q53GK6; B3KPP5; A6NL76; Q1KLZ0; B4E335; Q8WVW5; Q53G76; Q96DE1; B3KUD3; B4E3A4; Q96FU6; F1BXA6; P62736; B4DVQ0; P68133; B4DUI8; A5GZ75; Q562R1; B3KW67; B4DW52; P68032; P63261; Q7Z7J6; B3KWQ3; B7ZAP6
SKVDEAVAVLQAHHAK			Q6IQ30; Q13310; H0Y5F5; H0Y6X6; H0YER0; B1ANR0; Q59GZ7
AKEFTNVYIK			H0YAR2; Q6IQ30; H0YBN4; A0A024R9E2; Q13310; H0Y5F5; A0A087WTT1; E7EQV3; B3KT93; B4DQX0; B4DZW4; H0YCC8; B1ANR0; P11940; E7ERJ7
NLDDGIDDERLR			H0YAR2; Q9H361; A0A024R9E2; A0A087WTT1; E7EQV3; Q3ZCS4; B4DQX0; B4DZW4; P11940; H0YAP2; Q2VIP3; E7ERJ7
NLDDGIDDERLR			H0YAR2; Q9H361; A0A024R9E2; A0A087WTT1; E7EQV3; Q3ZCS4; B4DQX0; B4DZW4; P11940; H0YAP2; Q2VIP3; E7ERJ7
DYDDMSPR			B4DUQ1; A0A024R228; Q5EC54; Q6IBN1; B3KU16; B4DFF1; P61978; Q5T6W2
QIFLGGVDKR			P05141; Q6NVC0
IEDVTPIPSDSTR			P62263
LVQIASR			H3BQZ7; Q1KMD3
DVVQAYPEVR			Q58F26; Q08211; Q6PJK6
EAAPDAGAEPITADSDPAYSSK			Q8N163; B3KTJ9; E5RHJ4
VTLDWAKPK			H7BY16; Q9BQ02; B3KM80; P19338; Q6ZS99; B3KTP9
FLEQQNQVLQTK			Q7Z794; P35908; H6VRF8; H6VRG0; Q0IIN1; P04264; H6VRG3; H6VRF9; H6VRG2; H6VRG1
ELLTLDEKDPR			F2Z3C0; B5MCT8; C9JM19; A8MXK4; P46781; B7Z732
WVASAPEAPLQSSETERK			Q13064
KSDVEAIFSK			B4DSU6; A0A0G2JNQ3; B4DY08; G3V3K6; Q569J8; G3V4C1; A8K9A4; A0A0G2JPF8; B4DMJ1; G3V4W0; O60812; P07910; B2R603; G3V575; P0DMR1; D3DPI2; G3V251; B2R5W2; Q6PKD2; G3V2Q1; G3V4M8; G3V2H6; B2RXH8; G3V576; G3V5X6; B3KX96; G3V555
MPEKVTWMR			J3QL15; Q8IWR8; P84098; J3QR09; J3KTE4; Q53G49
MPPVLEER			P82650; G5E9W7; H7C5H3; G5E9V5; Q8NBL6; H7C5F2; A8K9Y7
FGDPVVQSDMK			B4DNX1; A0A0G2JIW1; B4DFN9; B4DNT8; P0DMV9; B4E388; Q59EJ3
FQQVPTDALANK			Q6PKG0; A0A0B4J210; E5RH50; H0YC33
STAYEDYYYHPPPR			Q6MZS5; B4DT28; O43390; B4DMB1; Q0VGD6; Q7Z334; B4DMD1; B2R7W4
STAYEDYYYHPPPR			Q6MZS5; B4DT28; O43390; B4DMB1; Q0VGD6; Q7Z334; B4DMD1; B2R7W4
WFEENASQSTVK			F4ZW63; B4DY09; F4ZW62; Q53FG3
KIQEILTQVK			O00425
NLDDTIDDEKLR			Q3B867; Q6IQ30; P0CB38; Q147Y3; H0YEU6; Q13310; H0Y5F5; Q53GL4; B1ANR0; Q15164
VVDPFSK			A8K4W0; H0Y8L7; D6RI02; H0Y9Y4; B7Z3M5; P61247; E9PFI5; Q6NXR8
DWQSYYYHHPQDR			Q1KMD3
DWQSYYYHHPQDR			Q1KMD3
KSGVGNIFIK			E5RGH3; A0A024R9E2; B4DM75; E5RJB9; A0A087WTT1; E7EQV3; B3KT93; B4DZW4; E5RH24; P11940; Q4VXU2; Q96DU9
MGLVMDR			M0QZM1; A0A087X0X3; Q59ES8; Q7KYM9; P52272
KASGPPVSELITK			Q4VB24; B2R984; P16402; A3R0T8; P16403; A3R0T7
FSALQQAVPTESTDNRR			E7EX73; E9PGM1; H7C044; A0A0A0MR52; Q04637; B4DSI9; Q96I65; E7EUU4; B2RU10; B2RU06; Q4LE58; B4DGF1
EVDEQMLNVQNK			B4DMJ5; Q8N6N5; B4DMU8; Q6P602; Q13885; Q6LC01; Q96B85; B4E052; Q1KSF8; B4DQN9; Q5ST81; B4DXZ5; B4DY90; Q8IWP6; B7ZAF0; A4UCT2; B2R6L0; O43209; B7Z4N1; Q96HX0; Q8IZ29; Q9BUU9; Q9UGA2; Q5JP53; Q5SU16; B3KML9; P68371; B7ZAK1; Q9BVA1; A0A024QZU2
NGYGFINR			P16989; Q59EB5; Q05D43; A0A024RAV4; C9J5V9; B2RCC2; Q6PKI6; Q7KZ24; Q9Y2T7; P67809; A0A087X1S2; Q96GD7
YSQVLANGLDNK			P62269; J3JS69
QLEDGRTLSDYNIQK			M0R1V7; J3QTR3; F5H388; F5H265; M0R2S1; F5GXK7; Q3MIH3; L8B196; P62979; M0R1M6; L8B4J3; Q96C32; A8K674; F5GYU3; P0CG47; Q9UFQ0; L8B4I8; L8B4Z6; Q5RKT7; F5H747; Q8WYN9; B4DV12; L8B4R0; P0CG48; Q5PY61; Q5UGI3; F5H6Q2; Q96H31; Q49A90; J3QS39; L8B4M0; Q96MH4; Q66K58; Q59EM9; F5H2Z3; J3QKN0
EIEHVMYHDWR			A4UCR9; A0A087WUZ8; C9JJ19; P82930
QLEDGRTLSDYNIQK			M0R1V7; J3QTR3; F5H388; F5H265; M0R2S1; F5GXK7; Q3MIH3; L8B196; P62979; M0R1M6; L8B4J3; Q96C32; A8K674; F5GYU3; P0CG47; Q9UFQ0; L8B4I8; L8B4Z6; Q5RKT7; F5H747; Q8WYN9; B4DV12; L8B4R0; P0CG48; Q5PY61; Q5UGI3; F5H6Q2; Q96H31; Q49A90; J3QS39; L8B4M0; Q96MH4; Q66K58; Q59EM9; F5H2Z3; J3QKN0
VQALEEANNDLENK			P35527
VSELKEELK			Q00839; B4DLR3; Q9UEL2; B3KX72
KIFVGGIK			F8W6I7; F8VYN5; P51991; F8VZ49; Q0VAC0; A0A024RB53; B4DDB6; F8VTQ5; A0A024QZ98; Q6IPF2; A0A024RC46; B4E3E6; Q9BSM5; A0A024RAZ7
KLFVGGIK			A0A024RA28; I6L957; A0A087WUI2; A0A024RA27; P22626
QRQPPLLGDHPAEYGGPHGGYHSHYHDEGYGPPPPHYEGR			M0QXS5; P14866; B2R959; Q6NTA2
NITLDDASAPR			Q9UG93; A0A024R0E2; Q8WU01; E9PLT0; A0A024R0K2; Q9GZV0
TADEVPLK			Q9NZI8; D3DTW3
VGEPVALSEEER			H0YCG1; E9PIL8; E9PJ04; E9PPJ0; E9PJT3; Q7Z3K9; Q13435; A0A087WZZ5
NFYVEHPEVAR			Q92841; H3BLZ8; B4DZQ7; Q59F66
SPSKPLPEVTDEYKNDVK			E9PGX9; B5BUB5; P05455; E7ERC4; E9PFL9
RDYLHYIR			M0R1H5; P62280; M0QZC5
VSISEGDDKIEYR			M0R299; M0R2U2; B4DLD4; M0QXL5; M0R2Q4; M0R1H0; Q96BS4; M0R2B0; M0R0P1; P22087
MGEGNMLYK			Q13064
VANTSTQTMGPRPAAAAAAATPAVR			H0YAS6; E7EQV3; B3KT93; H0YB75; H0YAW6; B4DQX0; B4DZW4; P11940; E7ERJ7
LQPHPQLSPEIR			Q13895
VYVGNLGNNGNKTELER			A0A087X2D0; B2R6F3
DQTPDENEEVIVR			Q9Y6M1; F8W930
GAEAANVTGPDGVPVEGSR			P16989; Q59EB5; A0A024RAV4; A0A0D9SEI8; Q96GD7
LAQQMENRPSVQAALK			X6R700; Q5T7Y7; A0A087X1B7; Q9Y3Y2
VANTSTQTMGPRPAAAAAAATPAVR			H0YAS6; E7EQV3; B3KT93; H0YB75; H0YAW6; B4DQX0; B4DZW4; P11940; E7ERJ7
EDVFVHQTAIK			P16989; Q59EB5; Q05D43; A0A024RAV4; H0Y449; B2RCC2; Q6PKI6; Q7KZ24; Q9Y2T7; A0A0D9SEI8; P67809; A0A087X1S2; Q96GD7
VSELKEELK			Q00839; B4DLR3; Q9UEL2; B3KX72
DYQNVPGIEK			P82914; B4DYW3; Q59EA6
GGGHVAQIYAIR			M0QX76; M0R1M5; M0R210; M0R3H0; P62249
DREEALHQFR			O00571; Q5S4N1; B4E132; A0A024R9A4; A0A0D9SG12; B5BTY4; Q59GX6; A0A0D9SFB3; A0A0D9SF53
GGGHVAQIYAIR			M0QX76; M0R1M5; M0R210; M0R3H0; P62249
GGDLMAYDR			B4DUQ1; A0A024R228; Q5EC54; Q6IBN1; B3KU16; B4DFF1; P61978; Q5T6W2
RPQYSNPPVQGEVMEGADNQGAGEQGRPVR			Q05D43; H0Y449; C9J5V9; Q2VIK8; Q6PKI6; Q7KZ24; P67809; A0A087X1S2; A0JLU4
AEDKEWMPVTK			Q8N5L9; Q3KQT6; Q6IPX5; D3DU83; E9PQD7; E9PPT0; E9PMM9; P15880; Q8NI61
EDVFVHQTAIK			P16989; Q59EB5; Q05D43; A0A024RAV4; H0Y449; B2RCC2; Q6PKI6; Q7KZ24; Q9Y2T7; A0A0D9SEI8; P67809; A0A087X1S2; Q96GD7
RFDDAVVQSDMK			E9PLF4; E9PKE3; E9PQQ4; E9PNE6; Q53HF2; Q53GZ6; V9HW22; Q96IS6; A4D111; E9PK54; B4DTX2; E9PN25; E9PPY6; E9PN89; E9PQK7
KNYNWAITR			Q9BYN8
AKEFTNVYIK			H0YAR2; Q6IQ30; H0YBN4; A0A024R9E2; Q13310; H0Y5F5; A0A087WTT1; E7EQV3; B3KT93; B4DQX0; B4DZW4; H0YCC8; B1ANR0; P11940; E7ERJ7
AKEFTNVYIK			H0YAR2; Q6IQ30; H0YBN4; A0A024R9E2; Q13310; H0Y5F5; A0A087WTT1; E7EQV3; B3KT93; B4DQX0; B4DZW4; H0YCC8; B1ANR0; P11940; E7ERJ7
VELSTVNVR			Q92665
KLFVGGLK			Q13151
NMGGPYGGGNYGPGGSGGSGGYGGR			A0A024RA28; A0A024RA27; P22626
IHVSDQELQSANASVDDSR			B3KUJ2; Q5JRR6; B4DL67; B4DDE4; A0A024R1A3
NMGGPYGGGNYGPGGSGGSGGYGGR			A0A024RA28; A0A024RA27; P22626
LYQGHLQEESGPPPESMPK			A0A0G2JIC6; B0S7P4
HSDFFNVK			A0A024R8D4; Q9Y399; Q5T8A0
AVDQHNAEAQDIFGK			B2RAM6; P52732
TLSDYNIQK			M0R1V7; J3QTR3; F5H388; F5H265; M0R2S1; F5GXK7; Q3MIH3; L8B196; P62979; M0R1M6; L8B4J3; Q96C32; A8K674; F5GYU3; P0CG47; Q9UFQ0; L8B4I8; L8B4Z6; Q5RKT7; F5H747; Q8WYN9; B4DV12; L8B4R0; P0CG48; Q5PY61; Q5UGI3; F5H6Q2; Q96H31; Q49A90; J3QS39; L8B4M0; Q96MH4; Q66K58; Q59EM9; F5H2Z3; J3QKN0
IFVGGIKEDTEEHHLR			F8W6I7; F8VYN5; F8VZ49; Q0VAC0; A0A024RB53; F8VTQ5; A0A024QZ98; Q6IPF2; A0A024RC46; Q9BSM5; A0A024RAZ7
LFVGGIKEDTEEHHLR			A0A024RA28; I6L957; A0A087WUI2; A0A024RA27; P22626
ISVYYNEATGGK			B4DMJ5; B4DMU8; Q6LC01; B4DY90; B7ZAF0; Q5JP53; Q5SU16
YSLDPENPTK			J3KRX5; A0A087WXM6; J3QS96; J3KRB3; A0A087WY81; J3QQT2; J3KSJ0; P18621; A0A0A6YYL6; A0A087WWH0
LFVGGIKEDTEEHHLR			A0A024RA28; I6L957; A0A087WUI2; A0A024RA27; P22626
WVASAPEAPLQSSETERK			Q13064
IFVGGIKEDTEEHHLR			F8W6I7; F8VYN5; F8VZ49; Q0VAC0; A0A024RB53; F8VTQ5; A0A024QZ98; Q6IPF2; A0A024RC46; Q9BSM5; A0A024RAZ7
GGGGNFGPGPGSNFR			A0A024RA28; A0A024RA27; P22626
NFGEDMDDERLK			H0YAR2; H0YBN4; Q9H361; A0A024R9E2; A0A087WTT1; E7EQV3; B3KT93; Q3ZCS4; B4DQX0; B4DZW4; P11940; Q2VIP3; E7ERJ7
KGTGIAAQTAGIAAAAR			Q53FX9; P82912; Q53GJ8
LFVGGIKEDTEEHHLR			A0A024RA28; I6L957; A0A087WUI2; A0A024RA27; P22626
IFVGGIKEDTEEHHLR			F8W6I7; F8VYN5; F8VZ49; Q0VAC0; A0A024RB53; F8VTQ5; A0A024QZ98; Q6IPF2; A0A024RC46; Q9BSM5; A0A024RAZ7
IFVGGIKEDTEEHHLR			F8W6I7; F8VYN5; F8VZ49; Q0VAC0; A0A024RB53; F8VTQ5; A0A024QZ98; Q6IPF2; A0A024RC46; Q9BSM5; A0A024RAZ7
LFVGGIKEDTEEHHLR			A0A024RA28; I6L957; A0A087WUI2; A0A024RA27; P22626
NQGGSSWEAPYSR			Q5BKZ1
KLYDIDVAK			K7EJV9; H7BY10; A8MUS3; P62750; K7ERT8; K7EMA7
SLGTADVHFER			E9PB61; Q86V81
GGNFGFGDSR			A0A024RA28; A0A024RA27; P22626
TDYNASVSVPDSSGPER			B4DUQ1; A0A024R228; Q5EC54; Q6IBN1; P61978; Q5T6W2
LSPVPVPR			A8K4T9; Q5QPL9; Q5QPM1; Q9UKM9; Q53GL6; Q5QPM0
NFGEDMDDERLK			H0YAR2; H0YBN4; Q9H361; A0A024R9E2; A0A087WTT1; E7EQV3; B3KT93; Q3ZCS4; B4DQX0; B4DZW4; P11940; Q2VIP3; E7ERJ7
AKIQDKEGIPPDQQRLIFAGK			M0R1V7; J3QTR3; F5H388; F5H265; M0R2S1; F5GXK7; Q3MIH3; L8B196; P62979; M0R1M6; L8B4J3; Q96C32; A8K674; J3QLP7; F5GYU3; P0CG47; J3QRK5; Q9UFQ0; L8B4I8; L8B4Z6; Q5RKT7; F5H747; B4DV12; L8B4R0; P0CG48; Q5PY61; Q5UGI3; F5H6Q2; Q96H31; Q49A90; K7EMA8; J3QS39; L8B4M0; Q96MH4; Q66K58; Q59EM9; F5H2Z3; J3QKN0; F5GZ39
AGHQFGVTWR			Q96EY7
NILNKPEVNQK			B2RAM6; P52732
LQMFDDPR			B2RAM6; P52732
NMEINKEELLGTK			P82673
LIPDSIGKDIEK			A8K4W0; D6RG13; D6RB09; H0Y9Y4; D6RAT0; P61247; D6R9B6; Q6NXR8
MQGQEAVLAMSSR			Q15393; A8K6V3; B3KQH1
QWGWTQGR			J3KRX5; A0A087WXM6; J3QS96; J3KRB3; A0A087WY81; J3QQT2; A0A0A0MRF8; J3QLC8; P18621; A0A0A6YYL6; A0A087WWH0
YQGVNLYVK			H0YAR2; A0A024R9E2; A0A087WTT1; E7EQV3; B3KT93; B4DQX0; B4DZW4; P11940; H0YAP2; Q4VXU2; E7ERJ7
ESTLHLVLR			J3QTR3; F5H388; F5H265; M0R2S1; F5GXK7; Q3MIH3; L8B196; P62979; M0R1M6; L8B4J3; Q96C32; A8K674; J3QLP7; F5GYU3; P0CG47; J3QRK5; Q9UFQ0; L8B4I8; L8B4Z6; Q5RKT7; F5H747; Q8WYN9; B4DV12; L8B4R0; J3KSM4; P0CG48; Q5PY61; Q5UGI3; F5H6Q2; Q96H31; K7EMA8; J3QS39; L8B4M0; Q96MH4; Q66K58; Q59EM9; F5H2Z3; J3QKN0
QNRPIPQWIR			P62891; Q59GN2
RGGLRPAPASGGGAWPSPLPSR			Q6NSB6; Q13064; H3BPL3
FPLTTESAMK			K7EJV9; H7BY10; A8MUS3; P62750; K7ERT8
VNGRPLEMIEPR			Q6IPX4; M0R1M5; M0R3H0; P62249
VSYIPDEQIAQGPENGRR			Q9NZI8; D3DTW3
LMTQAQLEEATR			P82650; G5E9W7; H7C5H3; G5E9V5; Q8NBL6; H7C5F2; A8K9Y7
ALEAVFGK			H3BT71; P38159; H0Y6E7; H3BNC1; H3BR27
QLYVLGHEAMK			Q5JRS1; Q5JRR9; A0A024R1A3; Q5JRS3; Q5JRS2; Q5JRS0
FSGSGSGTDFTLK			A0A087X0P6; B7ZMG8; A2NJV5; A0A075B6R1; A0A075B6P5; A0A0A0MTQ6; A0A075B6S2; Q9UL80; A0A087WW87; A0A0A0MRZ7; A0A075B6S3; P01614; A0A087X0Q4; Q0KKI6; A0A075B6S6; P01617; A2IPI1; Q7Z3Y5; P06309; A2NB45; P06310; Q8TCD0
SLESNPEQLQAMR			Q5JR04; Q9HCE1; Q9H8T8; B7Z700
QLYVLGHEAMK			Q5JRS1; Q5JRR9; A0A024R1A3; Q5JRS3; Q5JRS2; Q5JRS0
SKVDEAVAVLQAHQAK			Q9H361; H0YAS6; A0A087WTT1; E7EQV3; B3KT93; Q3ZCS4; H0YB75; H0YC10; B4DQX0; B4DZW4; H0YAS7; P11940; Q2VIP3; E7ERJ7
IFVGGIK			F8W6I7; F8VYN5; P51991; F8VZ49; Q0VAC0; A0A024RB53; B4DDB6; F8VTQ5; A0A024QZ98; Q6IPF2; A0A024RC46; B4E3E6; Q9BSM5; A0A024RAZ7
LFVGGIK			A0A024RA28; I6L957; A0A087WUI2; A0A024RA27; P22626
LFVGGLK			Q13151
IQDKEGIPPDQQR			M0R1V7; J3QTR3; F5H388; F5H265; M0R2S1; F5GXK7; Q3MIH3; L8B196; P62979; M0R1M6; L8B4J3; Q96C32; A8K674; J3QLP7; F5GYU3; J3QSA3; P0CG47; J3QRK5; Q9UFQ0; L8B4I8; L8B4Z6; Q5RKT7; F5H747; B4DV12; L8B4R0; P0CG48; Q5PY61; Q5UGI3; F5H6Q2; Q96H31; Q49A90; K7EMA8; J3QS39; L8B4M0; Q96MH4; Q66K58; Q59EM9; F5H2Z3; J3QKN0; F5GZ39
LASLLFKR			Q13064
MEFVSEVQR			Q9BYN8
GISHVIVDEIHER			Q58F26; Q08211; Q6PJK6
LIFAGKQLEDGR			M0R1V7; J3QTR3; F5H388; F5H265; M0R2S1; F5GXK7; Q3MIH3; L8B196; P62979; M0R1M6; L8B4J3; Q96C32; A8K674; J3QLP7; F5GYU3; P0CG47; J3QRK5; Q9UFQ0; L8B4I8; L8B4Z6; Q5RKT7; F5H747; Q8WYN9; B4DV12; L8B4R0; P0CG48; Q5PY61; Q5UGI3; F5H6Q2; Q96H31; Q49A90; J3QS39; L8B4M0; Q96MH4; Q66K58; Q59EM9; F5H2Z3; J3QKN0; F5GZ39
AAVIGDVIR			Q9NR30
IQDKEGIPPDQQRLIFAGK			M0R1V7; J3QTR3; F5H388; F5H265; M0R2S1; F5GXK7; Q3MIH3; L8B196; P62979; M0R1M6; L8B4J3; Q96C32; A8K674; J3QLP7; F5GYU3; P0CG47; J3QRK5; Q9UFQ0; L8B4I8; L8B4Z6; Q5RKT7; F5H747; B4DV12; L8B4R0; P0CG48; Q5PY61; Q5UGI3; F5H6Q2; Q96H31; Q49A90; K7EMA8; J3QS39; L8B4M0; Q96MH4; Q66K58; Q59EM9; F5H2Z3; J3QKN0; F5GZ39
NDQDTWDYTNPNLSGQGDPGSNPNKR			M0QXS5; P14866; B2R959; Q6NTA2
IQDKEGIPPDQQRLIFAGK			M0R1V7; J3QTR3; F5H388; F5H265; M0R2S1; F5GXK7; Q3MIH3; L8B196; P62979; M0R1M6; L8B4J3; Q96C32; A8K674; J3QLP7; F5GYU3; P0CG47; J3QRK5; Q9UFQ0; L8B4I8; L8B4Z6; Q5RKT7; F5H747; B4DV12; L8B4R0; P0CG48; Q5PY61; Q5UGI3; F5H6Q2; Q96H31; Q49A90; K7EMA8; J3QS39; L8B4M0; Q96MH4; Q66K58; Q59EM9; F5H2Z3; J3QKN0; F5GZ39
ETGDPGGQLVLAGDPR			Q5JR04; Q9HCE1; B3KQ43; B7Z700
AVPKEDIYSGGGGGGSR			Q13151
LLGGLAVR			H0YF32; H0YCJ7; A7E2S3; F2Z2S8; P23396; Q9NQS8; E9PL09; Q53G83
IQDKEGIPPDQQRLIFAGK			M0R1V7; J3QTR3; F5H388; F5H265; M0R2S1; F5GXK7; Q3MIH3; L8B196; P62979; M0R1M6; L8B4J3; Q96C32; A8K674; J3QLP7; F5GYU3; P0CG47; J3QRK5; Q9UFQ0; L8B4I8; L8B4Z6; Q5RKT7; F5H747; B4DV12; L8B4R0; P0CG48; Q5PY61; Q5UGI3; F5H6Q2; Q96H31; Q49A90; K7EMA8; J3QS39; L8B4M0; Q96MH4; Q66K58; Q59EM9; F5H2Z3; J3QKN0; F5GZ39
ETQALILAPTR			A0A024R8W0
IGPLGLSPK			P30050; Q76P68; D3DS95; Q59FI9
GQVLNIQMR			E9PGX9; B5BUB5; Q14730; P05455; E7ERC4
LILIESR			P62277
TKDIEDVFYK			Q59FA2; A8K1L8; J3QQV5; J3KTL2; J3KSW7; Q07955
LLHIEELR			Q549M8; Q5RLJ0
AVFPSIVGRPR			E7EVS6; G5E9R0; J3KT65; A5A3E0; P63267; Q53G99; A8K3K1; C9JUM1; B7Z6P1; Q53GK6; F8WCH0; A6NL76; B7Z6I1; Q1KLZ0; B4E335; Q8WVW5; A1E282; Q53G76; B3KUD3; F6UVQ4; B4E3A4; Q6S8J3; P62736; B4DVQ0; P68133; I3L1U9; C9JTX5; K7EM38; I3L4N8; C9JFL5; F8WB63; B3KW67; C9JZR7; B4DW52; P0CG38; P68032; I3L3R2; P63261; Q13707; Q7Z7J6; B8ZZJ2
SQWSPALTVSK			P51668; Q9Y2X8; C9J9H9; Q9UQL0; A0A087WW00
TKDIEDVFYK			Q59FA2; A8K1L8; J3QQV5; J3KTL2; J3KSW7; Q07955
ESTLHLVLR			J3QTR3; F5H388; F5H265; M0R2S1; F5GXK7; Q3MIH3; L8B196; P62979; M0R1M6; L8B4J3; Q96C32; A8K674; J3QLP7; F5GYU3; P0CG47; J3QRK5; Q9UFQ0; L8B4I8; L8B4Z6; Q5RKT7; F5H747; Q8WYN9; B4DV12; L8B4R0; J3KSM4; P0CG48; Q5PY61; Q5UGI3; F5H6Q2; Q96H31; K7EMA8; J3QS39; L8B4M0; Q96MH4; Q66K58; Q59EM9; F5H2Z3; J3QKN0
LMEEIMSEK			J3QSF1; Q7Z2V5; B4DN41; Q59E92; B5BUE6; J3KTA4; P17844; B4DNG2
ESTLHLVLR			J3QTR3; F5H388; F5H265; M0R2S1; F5GXK7; Q3MIH3; L8B196; P62979; M0R1M6; L8B4J3; Q96C32; A8K674; J3QLP7; F5GYU3; P0CG47; J3QRK5; Q9UFQ0; L8B4I8; L8B4Z6; Q5RKT7; F5H747; Q8WYN9; B4DV12; L8B4R0; J3KSM4; P0CG48; Q5PY61; Q5UGI3; F5H6Q2; Q96H31; K7EMA8; J3QS39; L8B4M0; Q96MH4; Q66K58; Q59EM9; F5H2Z3; J3QKN0
ESTLHLVLR			J3QTR3; F5H388; F5H265; M0R2S1; F5GXK7; Q3MIH3; L8B196; P62979; M0R1M6; L8B4J3; Q96C32; A8K674; J3QLP7; F5GYU3; P0CG47; J3QRK5; Q9UFQ0; L8B4I8; L8B4Z6; Q5RKT7; F5H747; Q8WYN9; B4DV12; L8B4R0; J3KSM4; P0CG48; Q5PY61; Q5UGI3; F5H6Q2; Q96H31; K7EMA8; J3QS39; L8B4M0; Q96MH4; Q66K58; Q59EM9; F5H2Z3; J3QKN0
TIEALMDR			P82932
IVATKPLYVALAQRK			H0YB86; H0YAR2; Q9H361; A0A024R9E2; A0A087WTT1; E7EQV3; B3KT93; Q3ZCS4; B4DQX0; B4DZW4; P11940; Q2VIP3; E7ERJ7
RGGLRPAPASGGGAWPSPLPSR			Q6NSB6; Q13064; H3BPL3
DYLHYIR			M0R1H5; P62280; M0QZC5
NLPLPPPPPPR			B4DUQ1; A0A024R228; Q5EC54; Q6IBN1; B3KU16; B4DFF1; P61978; Q5T6W2
VVHIMDFQR			A8MXP9; D6REM6; D6R991; D6RIA2; H0Y8T4; D6RAM9; Q68D11; Q5CZA7; B4DF66; P43243; D6RE02; B3KM87; D6RBI2; B4DRS1; D6RAY2
HFELGGDK			J3KQN4; R4GN19; H0Y5B4; B2R4V2; Q969Q0; P83881; H7BZ11
VVHIMDFQR			A8MXP9; D6REM6; D6R991; D6RIA2; H0Y8T4; D6RAM9; Q68D11; Q5CZA7; B4DF66; P43243; D6RE02; B3KM87; D6RBI2; B4DRS1; D6RAY2
LASLLFKR			Q13064
EYTINIHKR			H7C2W9; B8ZZK4; P62899; B7Z4C8; C9JU56; B7Z4E3; B2R4C1
IQDKEGIPPDQQRLIFAGK			M0R1V7; J3QTR3; F5H388; F5H265; M0R2S1; F5GXK7; Q3MIH3; L8B196; P62979; M0R1M6; L8B4J3; Q96C32; A8K674; J3QLP7; F5GYU3; P0CG47; J3QRK5; Q9UFQ0; L8B4I8; L8B4Z6; Q5RKT7; F5H747; B4DV12; L8B4R0; P0CG48; Q5PY61; Q5UGI3; F5H6Q2; Q96H31; Q49A90; K7EMA8; J3QS39; L8B4M0; Q96MH4; Q66K58; Q59EM9; F5H2Z3; J3QKN0; F5GZ39
FPLTTESAMK			K7EJV9; H7BY10; A8MUS3; P62750; K7ERT8
LFVGGIKEDTEEHHLR			A0A024RA28; I6L957; A0A087WUI2; A0A024RA27; P22626
ESTLHLVLR			J3QTR3; F5H388; F5H265; M0R2S1; F5GXK7; Q3MIH3; L8B196; P62979; M0R1M6; L8B4J3; Q96C32; A8K674; J3QLP7; F5GYU3; P0CG47; J3QRK5; Q9UFQ0; L8B4I8; L8B4Z6; Q5RKT7; F5H747; Q8WYN9; B4DV12; L8B4R0; J3KSM4; P0CG48; Q5PY61; Q5UGI3; F5H6Q2; Q96H31; K7EMA8; J3QS39; L8B4M0; Q96MH4; Q66K58; Q59EM9; F5H2Z3; J3QKN0
ESYSVYVYK			Q5QNW6; Q99879; A0A024QZZ7; B4DR52; Q93079; O60814; Q99880; I6L9F7; B2R4S9; Q0D2M2; P57053; U3KQK0; Q99877; A8K9J7
LVNHFVEEFKR			B4E1S9; V9GZ37; B4DI39; A0A0G2JIW1; B4DFN9; B4DWK5; B4DNT8; P0DMV9; B4E388; B4DNV4; Q59EJ3; B4DVU9; B3KTT5
IWHHTFYNELR			E7EVS6; G5E9R0; J3KT65; Q562Y8; Q562W2; A5A3E0; Q562T4; Q562R5; Q562L3; Q562X1; Q562T3; Q562Q8; Q562M3; Q562T5; Q562N4; Q562X0; Q562T8; Q562P9; Q562Y4; Q53G99; Q9BYX7; A8K3K1; C9JUM1; B7Z6P1; Q562L5; Q562S0; Q53GK6; Q562N6; Q562Q6; Q562X6; P0CG39; A6NL76; Q1KLZ0; Q562Y6; B4E335; Q562L6; Q562M5; Q8WVW5; A1E282; Q53G76; Q562X4; Q562R0; Q562Q9; B4E3A4; Q6S8J3; Q562X9; Q562R6; B4DVQ0; P68133; I3L1U9;…
IWHHTFYNELR			E7EVS6; G5E9R0; J3KT65; Q562Y8; Q562W2; A5A3E0; Q562T4; Q562R5; Q562L3; Q562X1; Q562T3; Q562Q8; Q562M3; Q562T5; Q562N4; Q562X0; Q562T8; Q562P9; Q562Y4; Q53G99; Q9BYX7; A8K3K1; C9JUM1; B7Z6P1; Q562L5; Q562S0; Q53GK6; Q562N6; Q562Q6; Q562X6; P0CG39; A6NL76; Q1KLZ0; Q562Y6; B4E335; Q562L6; Q562M5; Q8WVW5; A1E282; Q53G76; Q562X4; Q562R0; Q562Q9; B4E3A4; Q6S8J3; Q562X9; Q562R6; B4DVQ0; P68133; I3L1U9;…
IVATKPLYVALAQRKEER			H0YB86; H0YAR2; Q9H361; A0A024R9E2; A0A087WTT1; E7EQV3; B3KT93; Q3ZCS4; B4DQX0; B4DZW4; P11940; Q2VIP3; E7ERJ7
LVNHFVEEFKR			B4E1S9; V9GZ37; B4DI39; A0A0G2JIW1; B4DFN9; B4DWK5; B4DNT8; P0DMV9; B4E388; B4DNV4; Q59EJ3; B4DVU9; B3KTT5
IAGYVTHLMK			H0YN88; A0A075B716; A4D1Q6; P08708
MNGMLLNDR			H0YAR2; Q6IQ30; H0YBN4; A0A024R9E2; Q13310; H0Y5F5; A0A087WTT1; E7EQV3; B3KT93; B4DQX0; B4DZW4; H0YCC8; B1ANR0; H0YEQ8; P11940; E7ERJ7
IGGIGTVPVGR			Q05639; Q53HQ7; Q59GP5; Q53HR1; Q6IPT9; Q96CD8; Q53GA1; Q96RE1; A8K9C4; A0A087WVQ9; Q53G89; Q6P4C9; Q96C29; Q6P082; Q53HM9; Q53G85; Q16577; P68104; Q14222; B4DNE0; B4E2C5; Q6IPN6; Q9NZS6; Q504Z0; Q53HR5; Q53GE9; Q5VTE0; Q8IUB0; Q8TBL1
IIGHFYASQMAQR			Q9NZI8; D3DTW3
IIGHFYASQMAQR			Q9NZI8; D3DTW3
SPALQVLR			Q96EY7; B2RDU4
LIVENLSSR			Q59EK7; Q59EF5; Q59GY3; A0A0D9SEM4; B4DUA4; Q53F45; A8K644; A8K588; B4DJK0; Q13247; V9HVZ0; B4DEM8; Q08170; A0A024R6D8
FAGVDIR			M0QX76; A0A087WZ27; Q6IPX4; M0R1M5; M0R210; M0R3H0; B4DP32; P62249
QQQVDIPLR			Q9NZI8; D3DTW3
IVVNLTGR			H3BN98; I3L246; I3L3P7; P62244
NGQDLGVAFK			Q7Z4Q5; Q5RI18; Q00839; B4DLR3; Q96BA7; B3KX72
EYLTTLGQR			H7BXY3; A0A024R2T6
SKVDEAVAVLQAHQAK			Q9H361; H0YAS6; A0A087WTT1; E7EQV3; B3KT93; Q3ZCS4; H0YB75; H0YC10; B4DQX0; B4DZW4; H0YAS7; P11940; Q2VIP3; E7ERJ7
MKEIAEAYLGK			E9PLF4; E9PKE3; E9PI65; E9PQQ4; Q53HF2; Q53GZ6; V9HW22; Q96IS6; A4D111; E9PK54; B4DTX2; E9PPY6; E9PN89; E9PQK7; B3KTV0
MKEIAEAYLGK			E9PLF4; E9PKE3; E9PI65; E9PQQ4; Q53HF2; Q53GZ6; V9HW22; Q96IS6; A4D111; E9PK54; B4DTX2; E9PPY6; E9PN89; E9PQK7; B3KTV0
LFQTAITR			A0A024R8D4; Q9Y399
NPNGPYPYTLK			M0QXS5; P14866; B2R959; Q6NTA2
KGHAVGDIPGVR			D6RD47; A8K517
LRVEFPR			Q59FA2; S4R3G0; A8K1L8; J3KTL2; Q13242; Q07955; A8K3M9; B4DFT9
QSLPPGLAVK			P63173
NILNKPEVNQK			B2RAM6; P52732
VITALVER			B2RAM6; P52732
HLIVLINK			B2RCT6; Q7KZX8; P15170; H3BR35; B4DQM6; A8K2W7; Q8IYD1
NIILGGVK			Q5JRS1; Q5JRR9; A0A024R1A3; Q5JRS3; Q5JRS2; Q5JRS0
HIDFSLR			A5D904; P46781
LTPYEVDELRR			Q92841; H3BLZ8; B4DZQ7; Q59F66
LITPAVVSER			P62851
SKVDEAVAVLQAHQAK			Q9H361; H0YAS6; A0A087WTT1; E7EQV3; B3KT93; Q3ZCS4; H0YB75; H0YC10; B4DQX0; B4DZW4; H0YAS7; P11940; Q2VIP3; E7ERJ7
GISHVIVDEIHER			Q58F26; Q08211; Q6PJK6
QLYVLGHEAMK			Q5JRS1; Q5JRR9; A0A024R1A3; Q5JRS3; Q5JRS2; Q5JRS0
SKVDEAVAVLQAHQAK			Q9H361; H0YAS6; A0A087WTT1; E7EQV3; B3KT93; Q3ZCS4; H0YB75; H0YC10; B4DQX0; B4DZW4; H0YAS7; P11940; Q2VIP3; E7ERJ7
LASLLFKR			Q13064
LIFAGKQLEDGR			M0R1V7; J3QTR3; F5H388; F5H265; M0R2S1; F5GXK7; Q3MIH3; L8B196; P62979; M0R1M6; L8B4J3; Q96C32; A8K674; J3QLP7; F5GYU3; P0CG47; J3QRK5; Q9UFQ0; L8B4I8; L8B4Z6; Q5RKT7; F5H747; Q8WYN9; B4DV12; L8B4R0; P0CG48; Q5PY61; Q5UGI3; F5H6Q2; Q96H31; Q49A90; J3QS39; L8B4M0; Q96MH4; Q66K58; Q59EM9; F5H2Z3; J3QKN0; F5GZ39
ESTLHLVLR			J3QTR3; F5H388; F5H265; M0R2S1; F5GXK7; Q3MIH3; L8B196; P62979; M0R1M6; L8B4J3; Q96C32; A8K674; J3QLP7; F5GYU3; P0CG47; J3QRK5; Q9UFQ0; L8B4I8; L8B4Z6; Q5RKT7; F5H747; Q8WYN9; B4DV12; L8B4R0; J3KSM4; P0CG48; Q5PY61; Q5UGI3; F5H6Q2; Q96H31; K7EMA8; J3QS39; L8B4M0; Q96MH4; Q66K58; Q59EM9; F5H2Z3; J3QKN0
ESTLHLVLR			J3QTR3; F5H388; F5H265; M0R2S1; F5GXK7; Q3MIH3; L8B196; P62979; M0R1M6; L8B4J3; Q96C32; A8K674; J3QLP7; F5GYU3; P0CG47; J3QRK5; Q9UFQ0; L8B4I8; L8B4Z6; Q5RKT7; F5H747; Q8WYN9; B4DV12; L8B4R0; J3KSM4; P0CG48; Q5PY61; Q5UGI3; F5H6Q2; Q96H31; K7EMA8; J3QS39; L8B4M0; Q96MH4; Q66K58; Q59EM9; F5H2Z3; J3QKN0
LIFAGKQLEDGR			M0R1V7; J3QTR3; F5H388; F5H265; M0R2S1; F5GXK7; Q3MIH3; L8B196; P62979; M0R1M6; L8B4J3; Q96C32; A8K674; J3QLP7; F5GYU3; P0CG47; J3QRK5; Q9UFQ0; L8B4I8; L8B4Z6; Q5RKT7; F5H747; Q8WYN9; B4DV12; L8B4R0; P0CG48; Q5PY61; Q5UGI3; F5H6Q2; Q96H31; Q49A90; J3QS39; L8B4M0; Q96MH4; Q66K58; Q59EM9; F5H2Z3; J3QKN0; F5GZ39
LITPAVVSER			P62851
ESYSVYVYK			Q5QNW6; Q99879; A0A024QZZ7; B4DR52; Q93079; O60814; Q99880; I6L9F7; B2R4S9; Q0D2M2; P57053; U3KQK0; Q99877; A8K9J7
SGVSLAALK			Q4VB24; B2R984; P16402; A3R0T8; P16403; A3R0T7
LIFAGKQLEDGR			M0R1V7; J3QTR3; F5H388; F5H265; M0R2S1; F5GXK7; Q3MIH3; L8B196; P62979; M0R1M6; L8B4J3; Q96C32; A8K674; J3QLP7; F5GYU3; P0CG47; J3QRK5; Q9UFQ0; L8B4I8; L8B4Z6; Q5RKT7; F5H747; Q8WYN9; B4DV12; L8B4R0; P0CG48; Q5PY61; Q5UGI3; F5H6Q2; Q96H31; Q49A90; J3QS39; L8B4M0; Q96MH4; Q66K58; Q59EM9; F5H2Z3; J3QKN0; F5GZ39
GRAPQVLVLAPTR			Q9NR30
SKVDEAVAVLQAHQAK			Q9H361; H0YAS6; A0A087WTT1; E7EQV3; B3KT93; Q3ZCS4; H0YB75; H0YC10; B4DQX0; B4DZW4; H0YAS7; P11940; Q2VIP3; E7ERJ7
IIGHFFASQTAQR			Q9Y6M1; F8W930; B4DKT5
EITALAPSTMK			Q9UE89; P63267; A4UCT3; Q53G99; A8K3K1; Q6PJ43; B7Z6P1; Q53GK6; B3KPP5; A6NL76; Q1KLZ0; B4E335; Q8WVW5; Q53G76; Q96DE1; B3KUD3; B4E3A4; Q96FU6; F1BXA6; P62736; B4DVQ0; P68133; B4DUI8; A5GZ75; B4DW52; P68032; P63261; Q13707; Q7Z7J6; B3KWQ3; B7ZAP6
KLPVSSLTISR			D6RH20; G5EA06; E5RJ73; Q92552; D6RJC7
VLFSSNGGVVK			A6NLN1; A0A0D9SF20; P26599
LFDQPGDPLKR			Q96EY7; B2RDU4
QAHLTNQYMQR			H0YB86; H0YAR2; A0A024R9E2; A0A087WTT1; E7EQV3; B3KT93; B4DQX0; B4DZW4; P11940; E7ERJ7
KLPVSSLTISR			D6RH20; G5EA06; E5RJ73; Q92552; D6RJC7
EEYQLVQVEQK			Q9NR30
ESTLHLVLR			J3QTR3; F5H388; F5H265; M0R2S1; F5GXK7; Q3MIH3; L8B196; P62979; M0R1M6; L8B4J3; Q96C32; A8K674; J3QLP7; F5GYU3; P0CG47; J3QRK5; Q9UFQ0; L8B4I8; L8B4Z6; Q5RKT7; F5H747; Q8WYN9; B4DV12; L8B4R0; J3KSM4; P0CG48; Q5PY61; Q5UGI3; F5H6Q2; Q96H31; K7EMA8; J3QS39; L8B4M0; Q96MH4; Q66K58; Q59EM9; F5H2Z3; J3QKN0
DLDELSRYPEDK			A8MXP9; D6REM6; D6R991; Q68D11; P43243
ESTLHLVLR			J3QTR3; F5H388; F5H265; M0R2S1; F5GXK7; Q3MIH3; L8B196; P62979; M0R1M6; L8B4J3; Q96C32; A8K674; J3QLP7; F5GYU3; P0CG47; J3QRK5; Q9UFQ0; L8B4I8; L8B4Z6; Q5RKT7; F5H747; Q8WYN9; B4DV12; L8B4R0; J3KSM4; P0CG48; Q5PY61; Q5UGI3; F5H6Q2; Q96H31; K7EMA8; J3QS39; L8B4M0; Q96MH4; Q66K58; Q59EM9; F5H2Z3; J3QKN0
MVPAGMGAGLER			M0QZM1; A0A087X0X3; Q6P2D7; Q59ES8; M0R2I7; Q7KYM9; P52272
SKVDEAVAVLQAHQAK			Q9H361; H0YAS6; A0A087WTT1; E7EQV3; B3KT93; Q3ZCS4; H0YB75; H0YC10; B4DQX0; B4DZW4; H0YAS7; P11940; Q2VIP3; E7ERJ7
IFVGGIKEDTEEHHLR			F8W6I7; F8VYN5; F8VZ49; Q0VAC0; A0A024RB53; F8VTQ5; A0A024QZ98; Q6IPF2; A0A024RC46; Q9BSM5; A0A024RAZ7
NFYQEHPDLAR			J3KRX8; J3QRQ7; X6RLV5; Q7Z2V5; B4DN41; Q59E92; B5BUE6; J3QR02; C1IK54; J3KTA4; P17844; B4DNG2
KLFVGGIK			A0A024RA28; I6L957; A0A087WUI2; A0A024RA27; P22626
KELVVLR			Q13064
MNGMLLNDRK			H0YAR2; Q6IQ30; H0YBN4; A0A024R9E2; Q13310; H0Y5F5; A0A087WTT1; E7EQV3; B3KT93; B4DQX0; B4DZW4; H0YCC8; B1ANR0; H0YEQ8; P11940; E7ERJ7
DIDIHEVR			Q7Z4Q5; Q5RI18; Q00839; B4DLR3; Q96BA7; B3KX72
EYTINIHK			H7C2W9; B8ZZK4; P62899; B7Z4C8; C9JU56; B7Z4E3; B2R4C1
FIMESGAK			A7E2S3; P23396; Q9NQS8; E9PL09; H0YEU2; Q53G83
EYTINIHK			H7C2W9; B8ZZK4; P62899; B7Z4C8; C9JU56; B7Z4E3; B2R4C1
DQTPDENDQVIVK			Q9NZI8; D3DTW3
NFGSYVTHETK			Q96FJ2; Q6FGH9
IDEPLEGSEDR			B4DUQ1; A0A024R228; Q5EC54; S4R359; Q6IBN1; B3KU16; B4DFF1; P61978
RPAEDMEEEQAFK			B4DUQ1; A0A024R228; Q5EC54; Q6IBN1; S4R457; B4DFF1; P61978; Q5T6W2
LIEVDDER			A2A3R6; Q96DV6; A2A3R7
VVEIVDEK			H0YC73; Q6PKG0; A0A0B4J210; H0YBW1; E5RH50
TDNAGDQHGGGGGGGGGAGAAGGGGGGENYDDPHKTPASPVVHIR			P14866; B2R959; Q6NTA2
FESPEVAER			A0A087X0X3; Q6P2D7; Q59ES8; Q8TCM5; Q7KYM9; P52272
AENYDIPSADR			B3KUJ2; Q5JRR6; B4DL67; B4DDE4; Q8WY81; A0A024R1A3
HRLDLGEDYPSGK			B4E0S6; O43143
NFGEDMDDER			H0YAR2; H0YBN4; Q9H361; A0A024R9E2; A0A087WTT1; E7EQV3; B3KT93; Q3ZCS4; B4DQX0; B4DZW4; P11940; Q2VIP3; E7ERJ7
IHTLELK			Q8N163; H0YB24; B3KTJ9; G3V119; E2PSM9
GGDLMAYDRR			B4DUQ1; A0A024R228; Q5EC54; Q6IBN1; B3KU16; B4DFF1; P61978; Q5T6W2
HVVFIAQR			P62081; B5MCP9
ATAGDTHLGGEDFDNR			P48741; B4E1S9; B4DXY3; V9GZ37; B4DI39; A0A0G2JIW1; P17066; B4DI54; Q53FC7; B4DHP5; B3KSM6; B2RCQ9; B4DFN9; B4DWK5; B4DNT8; P0DMV9; B2R6X5; B4E388; Q9UQC1; P34931; B4DNV4; Q59EJ3; B4DVU9; Q53FA3; B3KTT5
ATAGDTHLGGEDFDNR			P48741; B4E1S9; B4DXY3; V9GZ37; B4DI39; A0A0G2JIW1; P17066; B4DI54; Q53FC7; B4DHP5; B3KSM6; B2RCQ9; B4DFN9; B4DWK5; B4DNT8; P0DMV9; B2R6X5; B4E388; Q9UQC1; P34931; B4DNV4; Q59EJ3; B4DVU9; Q53FA3; B3KTT5
ELNITAAK			P62081; B5MCP9
LELQGPR			H7BY16; Q9BQ02; B3KM80; P19338; Q6ZS99; B3KTP9
HLEMNPHFGSHR			Q08211
HLEMNPHFGSHR			Q08211
STAGDTHLGGEDFDNR			E9PKE3; P54652; Q53HF2; Q53GZ6; V9HW22; Q96IS6; E9PN89; B3KTV0
LFGEVTRPTNSK			C9JBY7; Q3KRB4; Q9Y291
MINTDLSR			B4DMJ2; P36578; Q59GY2; B4DMJ6; H3BM89
LSSLNLDDHAK			P82673
ELSDLQR			P51668
QPTIFQNK			P62280; M0QZC5; M0R1H6
GAEAANVTGPGGVPVQGSK			Q05D43; H0Y449; Q6PKI6; Q7KZ24; P67809; A0A087X1S2
NLDDGIDDER			H0YAR2; Q9H361; A0A024R9E2; A0A087WTT1; E7EQV3; Q3ZCS4; B4DQX0; B4DZW4; P11940; H0YAP2; Q2VIP3; E7ERJ7
MEEESGAPGVPSGNGAPGPK			M0R019; A0A087X0X3; B4DEG4; M0R0N3; M0QYQ7; P52272; M0R0Y6; M0R2T0
LLLQVQHASK			Q6I9V5; Q59EI9; P05141; P12235; Q6NVC0; V9GYG0; A8K787
LLLQVQHASK			Q6I9V5; Q59EI9; P05141; P12235; Q6NVC0; V9GYG0; A8K787
KIFVGGIK			F8W6I7; F8VYN5; P51991; F8VZ49; Q0VAC0; A0A024RB53; B4DDB6; F8VTQ5; A0A024QZ98; Q6IPF2; A0A024RC46; B4E3E6; Q9BSM5; A0A024RAZ7
KLFVGGLK			Q13151
KLFVGGIK			A0A024RA28; I6L957; A0A087WUI2; A0A024RA27; P22626
VGSVEEFQGQER			Q5JR04; Q9HCE1; B3KQ43; B7Z700
LHPFHVIR			X5D2W5; H7C123; B8A6G2; F8W7C6; P27635; X1WI28; Q96L21; H7C2U2; A6QRI9; A0A087WV22; X5D2T3; H7C2C5
IGVLDEGK			B5MCT8; C9JM19; A5D904; P46781; B7Z732
ILGPGLNK			P62906; A0A024RCW3; Q1JQ76
YKPLDLRPK			P42766
LHPFHVIR			X5D2W5; H7C123; B8A6G2; F8W7C6; P27635; X1WI28; Q96L21; H7C2U2; A6QRI9; A0A087WV22; X5D2T3; H7C2C5
SHGFAAEFK			Q59EC0; A0A024DAK3; B7Z8Y3; H0YCK3; P55265; D3DV75
SRNTDEMVELR			B4DUQ1; A0A024R228; Q5EC54; Q6IBN1; S4R457; B4DFF1; P61978; Q5T6W2
TLSDYNIQK			M0R1V7; J3QTR3; F5H388; F5H265; M0R2S1; F5GXK7; Q3MIH3; L8B196; P62979; M0R1M6; L8B4J3; Q96C32; A8K674; F5GYU3; P0CG47; Q9UFQ0; L8B4I8; L8B4Z6; Q5RKT7; F5H747; Q8WYN9; B4DV12; L8B4R0; P0CG48; Q5PY61; Q5UGI3; F5H6Q2; Q96H31; Q49A90; J3QS39; L8B4M0; Q96MH4; Q66K58; Q59EM9; F5H2Z3; J3QKN0
SRNTDEMVELR			B4DUQ1; A0A024R228; Q5EC54; Q6IBN1; S4R457; B4DFF1; P61978; Q5T6W2
GAEAANVTGPGGVPVQGSK			Q05D43; H0Y449; Q6PKI6; Q7KZ24; P67809; A0A087X1S2
IMSSPLSK			J3KTJ8; J3QQQ9; J3KSS0; E5RIT6; J3QRI7; E5RHH1; P61254; J3QQV1; J3QRC4; Q6IBH6; Q9UNX3
TALIHDGLAR			P25398
ILQDSLGGR			B2RAM6; P52732
RLNMATLR			B3KU66; Q08211
KGEFETGFEK			B2RCT6; Q7KZX8; P15170; H3BR35; B4DQM6; A8K2W7; Q8IYD1
SAINEVVTR			H7C2W9; B8ZZK4; P62899; B7Z4C8; C9JU56; B7Z4E3; B2R4C1
VHIDIGADGR			Q53F48; A0A024QZK8; A0A024QZP1; B4DHY1
MNGMLLNDRK			H0YAR2; Q6IQ30; H0YBN4; A0A024R9E2; Q13310; H0Y5F5; A0A087WTT1; E7EQV3; B3KT93; B4DQX0; B4DZW4; H0YCC8; B1ANR0; H0YEQ8; P11940; E7ERJ7
QGGGGGGGSVPGIER			M0R019; A0A087X0X3; B4DEG4; Q59ES8; Q7KYM9; P52272; M0R2T0
TLSDYNIQK			M0R1V7; J3QTR3; F5H388; F5H265; M0R2S1; F5GXK7; Q3MIH3; L8B196; P62979; M0R1M6; L8B4J3; Q96C32; A8K674; F5GYU3; P0CG47; Q9UFQ0; L8B4I8; L8B4Z6; Q5RKT7; F5H747; Q8WYN9; B4DV12; L8B4R0; P0CG48; Q5PY61; Q5UGI3; F5H6Q2; Q96H31; Q49A90; J3QS39; L8B4M0; Q96MH4; Q66K58; Q59EM9; F5H2Z3; J3QKN0
ILAHNNFVGR			Q9NZI8; D3DTW3; O00425
SKEEQEKVEADMIQQR			B4DIW8; P82675
YHPGYFGK			Q9BQQ5; Q6NZ52; E9PLL6; P46776
VVLIGGKPDR			B4DUQ1; A0A024R228; Q5EC54; Q6IBN1; B4DFF1; P61978; Q5T6W2
HLEMNPHFGSHR			Q08211
HTGPNSPDTANDGFVR			D6RDU3; D6RIT2; E9PCY7; D6R9T0; D6RAM1; D6RIH9; D6RFM3; D6RJ04; P31943; D6RIU0; E7EQJ0; E5RGV0; G8JLB6; H0YAQ2; D6RBM0; P55795; E5RGH4
IQDKEGIPPDQQR			M0R1V7; J3QTR3; F5H388; F5H265; M0R2S1; F5GXK7; Q3MIH3; L8B196; P62979; M0R1M6; L8B4J3; Q96C32; A8K674; J3QLP7; F5GYU3; J3QSA3; P0CG47; J3QRK5; Q9UFQ0; L8B4I8; L8B4Z6; Q5RKT7; F5H747; B4DV12; L8B4R0; P0CG48; Q5PY61; Q5UGI3; F5H6Q2; Q96H31; Q49A90; K7EMA8; J3QS39; L8B4M0; Q96MH4; Q66K58; Q59EM9; F5H2Z3; J3QKN0; F5GZ39
GNLGAGNGNLQGPR			A8MXP9; D6REM6; D6R991; D6RIA2; H0Y8T4; D6RAM9; Q5CZA7; B4DF66; P43243; D6RE02; B3KM87; D6RBI2; B4DRS1; D6RAY2
YHPGYFGK			Q9BQQ5; Q6NZ52; E9PLL6; P46776
RPAEDMEEEQAFKR			B4DUQ1; A0A024R228; Q5EC54; Q6IBN1; S4R457; B4DFF1; P61978; Q5T6W2
HGGGGGGFGGGGFGSR			P35908
RPAEDMEEEQAFKR			B4DUQ1; A0A024R228; Q5EC54; Q6IBN1; S4R457; B4DFF1; P61978; Q5T6W2
NNASTDYDLSDK			P39023; Q9BT63; Q49AJ9; Q9NY85; Q8TBW1; G5E9G0; B5MCW2; B3KS36
RPAEDMEEEQAFKR			B4DUQ1; A0A024R228; Q5EC54; Q6IBN1; S4R457; B4DFF1; P61978; Q5T6W2
QLSHPANFGPR			P82663
NSMPASSFQQQK			Q53G47; Q9NQ29; Q9Y383; B3KRR1; B8ZZ10; D3DU41; A8MYV2; A0A0A6YYC3; A0A0A6YYJ8; B3KSL5; Q1W6G4
GDKPVTYEEAHAPHYIAHR			Q96EL2
DGMDNQGGYGSVGR			Q53F48; A0A024QZK8; A0A024QZP1; B4DHY1
HTGPNSPDTANDGFVR			D6RDU3; D6RIT2; E9PCY7; D6R9T0; D6RAM1; D6RIH9; D6RFM3; D6RJ04; P31943; D6RIU0; E7EQJ0; E5RGV0; G8JLB6; H0YAQ2; D6RBM0; P55795; E5RGH4
SSELQAIK			A8K4T9; Q5QPL9; Q9UKM9; Q53GL6; Q5QPM0
FSATEVTNK			Q8N163; H0YB24; B3KTJ9; G3V119; E2PSM9
YRPGTVALR			P84243; B2R6Y1; Q5TEC6; K7ES00; K7EP01; B4DEB1; Q6TXQ4; Q16695; Q6NXT2; K7EK07; K7EMV3; A8K4Y7; P68431; Q71DI3; B4E380
LITEDVQGK			A8K4W0; D6RG13; H0Y8L7; D6RED7; D6RB09; D6RAT0; B7Z3M5; P61247; E9PFI5; D6RGE0; Q6NXR8; D6RAS7
NDTKEDVFVHQTAIKK			P16989; Q59EB5; Q05D43; A0A024RAV4; Q6PKI6; Q7KZ24; P67809; A0A087X1S2; Q96GD7
NDTKEDVFVHQTAIKK			P16989; Q59EB5; Q05D43; A0A024RAV4; Q6PKI6; Q7KZ24; P67809; A0A087X1S2; Q96GD7
NDTKEDVFVHQTAIKK			P16989; Q59EB5; Q05D43; A0A024RAV4; Q6PKI6; Q7KZ24; P67809; A0A087X1S2; Q96GD7
EGIPPDQQR			M0R1V7; J3QTR3; F5H388; F5H265; M0R2S1; F5GXK7; Q3MIH3; L8B196; P62979; M0R1M6; L8B4J3; Q96C32; A8K674; J3QLP7; F5GYU3; J3QSA3; P0CG47; J3QRK5; Q9UFQ0; L8B4I8; L8B4Z6; Q5RKT7; F5H747; B4DV12; L8B4R0; P0CG48; Q5PY61; Q5UGI3; F5H6Q2; Q96H31; Q49A90; K7EMA8; J3QS39; L8B4M0; Q96MH4; Q66K58; Q59EM9; F5H2Z3; J3QKN0; F5GZ39
IQDKEGIPPDQQR			M0R1V7; J3QTR3; F5H388; F5H265; M0R2S1; F5GXK7; Q3MIH3; L8B196; P62979; M0R1M6; L8B4J3; Q96C32; A8K674; J3QLP7; F5GYU3; J3QSA3; P0CG47; J3QRK5; Q9UFQ0; L8B4I8; L8B4Z6; Q5RKT7; F5H747; B4DV12; L8B4R0; P0CG48; Q5PY61; Q5UGI3; F5H6Q2; Q96H31; Q49A90; K7EMA8; J3QS39; L8B4M0; Q96MH4; Q66K58; Q59EM9; F5H2Z3; J3QKN0; F5GZ39
LTIAEER			Q96IR1; Q8TD47; P62701; Q53HV1
VVLIGGKPDR			B4DUQ1; A0A024R228; Q5EC54; Q6IBN1; B4DFF1; P61978; Q5T6W2
RTEEGPTLSYGR			A8MXP9; D6REM6; D6R991; Q68D11; P43243
EAPPMEKPEVVK			K7EQJ5; P62841; S4R456; K7EJ78; K7EM56; A0A0B4J2B4; K7ELC2; S4R417
NEEENENSISQYK			P82673
SKEEQEKVEADMIQQR			B4DIW8; P82675
EATDAIGHLDR			Q59GP7; Q12906; F4ZW64; F4ZW66; A8K590; F4ZW65
NLDDGIDDER			H0YAR2; Q9H361; A0A024R9E2; A0A087WTT1; E7EQV3; Q3ZCS4; B4DQX0; B4DZW4; P11940; H0YAP2; Q2VIP3; E7ERJ7
QEYDESGPSIVHR			A5A3E0; V9HVZ7; Q53G99; Q9BYX7; Q6PJ43; Q53GK6; P0CG39; Q1KLZ0; B4E335; Q8WVW5; Q53G76; Q96DE1; B4E3A4; Q96FU6; Q6S8J3; B4DVQ0; B4DW52; P0CG38; P63261; L0R5C4; B3KWQ3; B7ZAP6
EATDAIGHLDR			Q59GP7; Q12906; F4ZW64; F4ZW66; A8K590; F4ZW65
VYVGNLGNNGNK			A0A087X2D0; B2R6F3
TPASPVVHIR			M0QXS5; M0QYL7; P14866; M0R1W6; B2R959; Q6NTA2
TPASPVVHIR			M0QXS5; M0QYL7; P14866; M0R1W6; B2R959; Q6NTA2
YLESEEYQER			A0A0G2JIC6; B4DFG6; B0S7P4
TLSDYNIQK			M0R1V7; J3QTR3; F5H388; F5H265; M0R2S1; F5GXK7; Q3MIH3; L8B196; P62979; M0R1M6; L8B4J3; Q96C32; A8K674; F5GYU3; P0CG47; Q9UFQ0; L8B4I8; L8B4Z6; Q5RKT7; F5H747; Q8WYN9; B4DV12; L8B4R0; P0CG48; Q5PY61; Q5UGI3; F5H6Q2; Q96H31; Q49A90; J3QS39; L8B4M0; Q96MH4; Q66K58; Q59EM9; F5H2Z3; J3QKN0
IQDKEGIPPDQQR			M0R1V7; J3QTR3; F5H388; F5H265; M0R2S1; F5GXK7; Q3MIH3; L8B196; P62979; M0R1M6; L8B4J3; Q96C32; A8K674; J3QLP7; F5GYU3; J3QSA3; P0CG47; J3QRK5; Q9UFQ0; L8B4I8; L8B4Z6; Q5RKT7; F5H747; B4DV12; L8B4R0; P0CG48; Q5PY61; Q5UGI3; F5H6Q2; Q96H31; Q49A90; K7EMA8; J3QS39; L8B4M0; Q96MH4; Q66K58; Q59EM9; F5H2Z3; J3QKN0; F5GZ39
LKTDNAGDQHGGGGGGGGGAGAAGGGGGGENYDDPHKTPASPVVHIR			P14866; B2R959; Q6NTA2
EDTEEYNLR			P51991; B4DDB6; Q65ZQ3; B4E3E6
ILAHNNFVGR			Q9NZI8; D3DTW3; O00425
VSYARPSSEVIK			M0R055; M0QZR9; Q15717
FRPAGAAPRPPPKPM			P62854; Q5JNZ5
AGELTEDEVER			P62269
ERHPGSFDVVHVK			P22090; Q96IR1; Q496E4; A4FU11; P62701; Q53HV1; C9JEH7
VLNTNIDGR			P62269; Q5GGW2; A0A0G2JQH2
SIGTANRPMGAGEALRR			Q59GP7; Q12906; F4ZW64; A8K590; F4ZW65; K7EQR9
SSGSPYGGGYGSGGGSGGYGSR			P51991; B4DDB6; B4E036; H7C1J8; Q8NFG3; Q66K53; B4E3E6
VDNDENEHQLSLR			A4ZU86; E5RGW4; P06748
IQKELSDLQR			P51668
NSSYVHGGVDASGKPQEAVYGQNDIHHK			A0A024RDB2; D6RB17; D6RAC7; A0A024RDE5; D6RBW8; A8K6V7; D6RE13; D6RBR0; D6RBM9; D6RGJ4; D6REX8
NSSYVHGGVDASGKPQEAVYGQNDIHHK			A0A024RDB2; D6RB17; D6RAC7; A0A024RDE5; D6RBW8; A8K6V7; D6RE13; D6RBR0; D6RBM9; D6RGJ4; D6REX8
EGIPPDQQR			M0R1V7; J3QTR3; F5H388; F5H265; M0R2S1; F5GXK7; Q3MIH3; L8B196; P62979; M0R1M6; L8B4J3; Q96C32; A8K674; J3QLP7; F5GYU3; J3QSA3; P0CG47; J3QRK5; Q9UFQ0; L8B4I8; L8B4Z6; Q5RKT7; F5H747; B4DV12; L8B4R0; P0CG48; Q5PY61; Q5UGI3; F5H6Q2; Q96H31; Q49A90; K7EMA8; J3QS39; L8B4M0; Q96MH4; Q66K58; Q59EM9; F5H2Z3; J3QKN0; F5GZ39
IQDKEGIPPDQQR			M0R1V7; J3QTR3; F5H388; F5H265; M0R2S1; F5GXK7; Q3MIH3; L8B196; P62979; M0R1M6; L8B4J3; Q96C32; A8K674; J3QLP7; F5GYU3; J3QSA3; P0CG47; J3QRK5; Q9UFQ0; L8B4I8; L8B4Z6; Q5RKT7; F5H747; B4DV12; L8B4R0; P0CG48; Q5PY61; Q5UGI3; F5H6Q2; Q96H31; Q49A90; K7EMA8; J3QS39; L8B4M0; Q96MH4; Q66K58; Q59EM9; F5H2Z3; J3QKN0; F5GZ39
EAPPMEKPEVVK			K7EQJ5; P62841; S4R456; K7EJ78; K7EM56; A0A0B4J2B4; K7ELC2; S4R417
FRPAGAAPRPPPKPM			P62854; Q5JNZ5
KGHAVGDIPGVR			D6RD47; A8K517
KLFVGGIKEDTEEHHLR			A0A024RA28; I6L957; A0A087WUI2; A0A024RA27; P22626
LMQLVDHR			Q92841; H3BLZ8; Q59F66
DNIQGITKPAIR			P62805; Q0VAS5
SSGPYGGGGQYFAKPR			F8W6I7; H0YH80; Q3MI39; A0A024RB53; B4DP35; B4E0B5; Q6IPF2; Q9BSM5; A0A024RAZ7
SSGPYGGGGQYFAKPR			F8W6I7; H0YH80; Q3MI39; A0A024RB53; B4DP35; B4E0B5; Q6IPF2; Q9BSM5; A0A024RAZ7
HLTDAYFK			Q02878; Q8N5Z7; Q9HBB3; B4DRX3; Q8TBK5
TNAENEFVTIKK			H6VRF8; H6VRG0; P04264; H6VRG3; H6VRF9; H6VRG2; H6VRG1
LAAFGQLHK			Q59GP7; Q12906; F4ZW64; F4ZW66; B4DFG4; A8K590; F4ZW65
TNAENEFVTIKK			H6VRF8; H6VRG0; P04264; H6VRG3; H6VRF9; H6VRG2; H6VRG1
AELMEISEDKTK			E9PGX9; B5BUB5; P05455; E7ERC4; E9PFL9
LSSNAVSQITR			B4DW97; K0J110; Q9BQ39; A0A087WVC1; B4DED6; Q9NTA9
KFGDPVVQSDMK			B4DNX1; A0A0G2JIW1; B4DFN9; B4DNT8; P0DMV9; B4E388; Q59EJ3
QILGVIDKK			Q14444; B4DSF8; E9PLA9; A0A087X082
LAAFGQLHK			Q59GP7; Q12906; F4ZW64; F4ZW66; B4DFG4; A8K590; F4ZW65
HLQLAIR			Q16777; Q7L7L0; Q71UI9; C9J386; Q96QV6; Q08AJ9; P0C0S5; Q93077; B2R5B6; Q99878; A3KPC7; H0YFX9; Q9BTM1; P16104; B4E0B3; P20671; C9J0D1; P0C0S8; B2R5B3; Q6FI13
AELMEISEDKTK			E9PGX9; B5BUB5; P05455; E7ERC4; E9PFL9
YSQYQQAIYK			G3V5T6; H0YJ77; H0YJX6; B4DV00; B2RDD7; O14744
GTGIVSAPVPK			Q3KQT6; Q6IPX5; Q8J014; Q9BSW5; E9PQD7; E9PMM9; E9PM36; P15880; H0YEN5; I3L404
DVESYIHR			Q9NR30
FAAATGATPIAGR			A0A024R2P0; C9J9K3; Q96RS2; A6NE09; A0A024R7P5; F8WD59; A0A0C4DG17
DVESYIHR			Q9NR30
NPVMELNEK			Q12906; F4ZW64; B4DDF3; F4ZW66; B4DFG4; A8K590; V9HWK4; F4ZW65
RPHTPTPGIYMGRPTYGSSR			H7C2L4; H7BXF3; Q59GA1; Q68DZ9; Q8N1H4; B2RDQ3; P62995
KPLLESGTLGTK			B4DL67; B4DDE4; A0A024R1A3
KPLLESGTLGTK			B4DL67; B4DDE4; A0A024R1A3
IEDVTPIPSDSTRR			P62263
EDITQSAQHALR			Q59GP7; Q12906; F4ZW64; F4ZW66; B4DFG4; A8K590; F4ZW65
KIFVGGIKEDTEEHHLR			F8W6I7; F8VYN5; F8VZ49; Q0VAC0; A0A024RB53; F8VTQ5; A0A024QZ98; Q6IPF2; A0A024RC46; Q9BSM5; A0A024RAZ7
KLFVGGIKEDTEEHHLR			A0A024RA28; I6L957; A0A087WUI2; A0A024RA27; P22626
DGYDYDGYR			Q59FA2; A8K1L8; J3KTL2; Q07955
KPLPDHVSIVEPK			P23396; Q9NQS8; E9PL09; E9PSF4; H0YEU2; Q53G83; E9PPU1
KLFVGGLK			Q13151
KLFVGGIK			A0A024RA28; I6L957; A0A087WUI2; A0A024RA27; P22626
KLFVGGLK			Q13151
KIFVGGIK			F8W6I7; F8VYN5; P51991; F8VZ49; Q0VAC0; A0A024RB53; B4DDB6; F8VTQ5; A0A024QZ98; Q6IPF2; A0A024RC46; B4E3E6; Q9BSM5; A0A024RAZ7
QGYVIYR			B4DLP4; B4DEN1; E7EQV9; E7EX53; Q96S84; A0A024R2Q4; E7ENU7
LFVGGIKEDTEEHHLR			A0A024RA28; I6L957; A0A087WUI2; A0A024RA27; P22626
IFVGGIKEDTEEHHLR			F8W6I7; F8VYN5; F8VZ49; Q0VAC0; A0A024RB53; F8VTQ5; A0A024QZ98; Q6IPF2; A0A024RC46; Q9BSM5; A0A024RAZ7
VLVDQTTGLSR			Q15717
IFVGGIKEDTEEHHLR			F8W6I7; F8VYN5; F8VZ49; Q0VAC0; A0A024RB53; F8VTQ5; A0A024QZ98; Q6IPF2; A0A024RC46; Q9BSM5; A0A024RAZ7
LFVGGIKEDTEEHHLR			A0A024RA28; I6L957; A0A087WUI2; A0A024RA27; P22626
LKYENEVALR			P13645
LFVGGIKEDTEEHHLR			A0A024RA28; I6L957; A0A087WUI2; A0A024RA27; P22626
IFVGGIKEDTEEHHLR			F8W6I7; F8VYN5; F8VZ49; Q0VAC0; A0A024RB53; F8VTQ5; A0A024QZ98; Q6IPF2; A0A024RC46; Q9BSM5; A0A024RAZ7
LKYENEVALR			P13645
TLSSPSNRPSGETSVPPPPAVGR			A0A024QZ91; A0A024QZB7; Q8WWM7; A0A024QZC0
DGVPEGAQLQGPVHR			P16989; A0A024RAV4; Q96GD7
NLDDGIDDERLR			H0YAR2; Q9H361; A0A024R9E2; A0A087WTT1; E7EQV3; Q3ZCS4; B4DQX0; B4DZW4; P11940; H0YAP2; Q2VIP3; E7ERJ7
DFPYEEDSRPR			Q5W011; Q5W012; Q5W010; H0Y6J6; Q5W009
ALVAYYQK			M0QX76; A0A087WZ27; M0R1M5; M0R210; M0R3H0; P62249
LTSDDVKEQIYK			E9PS50; P62277; J3KMX5
TLSDYNIQK			M0R1V7; J3QTR3; F5H388; F5H265; M0R2S1; F5GXK7; Q3MIH3; L8B196; P62979; M0R1M6; L8B4J3; Q96C32; A8K674; F5GYU3; P0CG47; Q9UFQ0; L8B4I8; L8B4Z6; Q5RKT7; F5H747; Q8WYN9; B4DV12; L8B4R0; P0CG48; Q5PY61; Q5UGI3; F5H6Q2; Q96H31; Q49A90; J3QS39; L8B4M0; Q96MH4; Q66K58; Q59EM9; F5H2Z3; J3QKN0
GMGGHGYGGAGDASSGFHGGHFVHMR			Q53F48; A0A024QZK8; A0A024QZP1; B4DHY1
GMGGHGYGGAGDASSGFHGGHFVHMR			Q53F48; A0A024QZK8; A0A024QZP1; B4DHY1
DFPEDTLRK			B3KQS1; B3KNF4; A0A0A0N0M1; O43490
YQELLER			H0YA44; Q9H074; A0A024R094
EAIEGTYIDK			P62280; M0QZC5
LNTLLQR			Q7Z4Q5; Q00839; B4DLR3; Q96BA7; B3KX72
YYDSRPGGYGYGYGR			A0A024QYX3
KESYSVYVYK			Q5QNW6; Q99879; A0A024QZZ7; B4DR52; Q93079; O60814; Q99880; I6L9F7; B2R4S9; Q0D2M2; P57053; U3KQK0; Q99877; A8K9J7
KIFVGGIK			F8W6I7; F8VYN5; P51991; F8VZ49; Q0VAC0; A0A024RB53; B4DDB6; F8VTQ5; A0A024QZ98; Q6IPF2; A0A024RC46; B4E3E6; Q9BSM5; A0A024RAZ7
HFTILDAPGHK			H3BSV8; B2RCT6; Q7KZX8; P15170; H3BR35; B4DQM6; A8K2W7; Q8IYD1
KIFVGGIKEDTEEHHLR			F8W6I7; F8VYN5; F8VZ49; Q0VAC0; A0A024RB53; F8VTQ5; A0A024QZ98; Q6IPF2; A0A024RC46; Q9BSM5; A0A024RAZ7
SSGPYGGGGQYFAKPR			F8W6I7; H0YH80; Q3MI39; A0A024RB53; B4DP35; B4E0B5; Q6IPF2; Q9BSM5; A0A024RAZ7
ALAAAGYDVEK			Q4VB24; B2R984; P16402; A3R0T8; P16403; A3R0T7; Q02539; P22492; A1L407
LHPFHVIR			X5D2W5; H7C123; B8A6G2; F8W7C6; P27635; X1WI28; Q96L21; H7C2U2; A6QRI9; A0A087WV22; X5D2T3; H7C2C5
ESESVDKVMDQK			H0Y8G5; H0YA96; D6RBQ9; Q12771; A0A024RDF4; B4DTC3; Q14103; D6RAF8; D6RF44; A0A024RDB4
AISSASSPQSPGDALR			B3KP82; B2RNR6; Q96KR1
NSSYVHGGLDSNGKPADAVYGQK			Q6FI03; E5RJU8; E5RH42; Q13283; Q32P45; E5RI46; Q6ZP53; E5RIZ6; E5RIF8; Q53HH4
TPVEPEVAIHR			P60866; E5RIP1; E5RJX2
KIFVGGIKEDTEEHHLR			F8W6I7; F8VYN5; F8VZ49; Q0VAC0; A0A024RB53; F8VTQ5; A0A024QZ98; Q6IPF2; A0A024RC46; Q9BSM5; A0A024RAZ7
KLFVGGIKEDTEEHHLR			A0A024RA28; I6L957; A0A087WUI2; A0A024RA27; P22626
SIGTANRPMGAGEALR			Q59GP7; Q12906; F4ZW64; A8K590; F4ZW65; K7EQR9
KDPEPEDEVPDVK			P82675
MNGMLLNDRK			H0YAR2; Q6IQ30; H0YBN4; A0A024R9E2; Q13310; H0Y5F5; A0A087WTT1; E7EQV3; B3KT93; B4DQX0; B4DZW4; H0YCC8; B1ANR0; H0YEQ8; P11940; E7ERJ7
VHIDIGADGR			Q53F48; A0A024QZK8; A0A024QZP1; B4DHY1
KIFVGGIKEDTEEHHLR			F8W6I7; F8VYN5; F8VZ49; Q0VAC0; A0A024RB53; F8VTQ5; A0A024QZ98; Q6IPF2; A0A024RC46; Q9BSM5; A0A024RAZ7
KLFVGGIKEDTEEHHLR			A0A024RA28; I6L957; A0A087WUI2; A0A024RA27; P22626
SKVEETTEHLVTK			B2RAM6; P52732; Q59GZ5
RLEIEHSVPK			Q9NZI8
RRFPPYYMR			Q05D43; H0Y449; C9J5V9; Q2VIK8; Q6PKI6; P67809; A0JLU4
HTGPNSPDTANDGFVR			D6RDU3; D6RIT2; E9PCY7; D6R9T0; D6RAM1; D6RIH9; D6RFM3; D6RJ04; P31943; D6RIU0; E7EQJ0; E5RGV0; G8JLB6; H0YAQ2; D6RBM0; P55795; E5RGH4
IPPDQQRLIFAGKQLEDGRTLSDYNIQK			Q8WYN9
TLSDYNIQK			M0R1V7; J3QTR3; F5H388; F5H265; M0R2S1; F5GXK7; Q3MIH3; L8B196; P62979; M0R1M6; L8B4J3; Q96C32; A8K674; F5GYU3; P0CG47; Q9UFQ0; L8B4I8; L8B4Z6; Q5RKT7; F5H747; Q8WYN9; B4DV12; L8B4R0; P0CG48; Q5PY61; Q5UGI3; F5H6Q2; Q96H31; Q49A90; J3QS39; L8B4M0; Q96MH4; Q66K58; Q59EM9; F5H2Z3; J3QKN0
DIDIHEVR			Q7Z4Q5; Q5RI18; Q00839; B4DLR3; Q96BA7; B3KX72
TPVEPEVAIHR			P60866; E5RIP1; E5RJX2
NFGEDMDDER			H0YAR2; H0YBN4; Q9H361; A0A024R9E2; A0A087WTT1; E7EQV3; B3KT93; Q3ZCS4; B4DQX0; B4DZW4; P11940; Q2VIP3; E7ERJ7
EQIVPKPEEEVAQK			J3KRX5; A0A087WXM6; J3QQT2; A0A0A0MRF8; J3QLC8; P18621; A0A0A6YYL6
LNQDQLDAVSK			Q14444; B4DSF8; E9PLA9; A0A087X082; G3V153; B3KXU8
IQDKEGIPPDQQR			M0R1V7; J3QTR3; F5H388; F5H265; M0R2S1; F5GXK7; Q3MIH3; L8B196; P62979; M0R1M6; L8B4J3; Q96C32; A8K674; J3QLP7; F5GYU3; J3QSA3; P0CG47; J3QRK5; Q9UFQ0; L8B4I8; L8B4Z6; Q5RKT7; F5H747; B4DV12; L8B4R0; P0CG48; Q5PY61; Q5UGI3; F5H6Q2; Q96H31; Q49A90; K7EMA8; J3QS39; L8B4M0; Q96MH4; Q66K58; Q59EM9; F5H2Z3; J3QKN0; F5GZ39
IQDKEGIPPDQQR			M0R1V7; J3QTR3; F5H388; F5H265; M0R2S1; F5GXK7; Q3MIH3; L8B196; P62979; M0R1M6; L8B4J3; Q96C32; A8K674; J3QLP7; F5GYU3; J3QSA3; P0CG47; J3QRK5; Q9UFQ0; L8B4I8; L8B4Z6; Q5RKT7; F5H747; B4DV12; L8B4R0; P0CG48; Q5PY61; Q5UGI3; F5H6Q2; Q96H31; Q49A90; K7EMA8; J3QS39; L8B4M0; Q96MH4; Q66K58; Q59EM9; F5H2Z3; J3QKN0; F5GZ39
LIEVDDER			A2A3R6; Q96DV6; A2A3R7
VDEAVAVLQAHHAK			Q6IQ30; Q13310; H0Y5F5; H0Y6X6; H0YER0; B1ANR0; Q59GZ7
NLDDTIDDEKLRK			Q3B867; Q6IQ30; Q147Y3; H0YEU6; Q13310; H0Y5F5; Q53GL4; B1ANR0; Q15164
RTDEEGKDVPDHAVLEMK			M0R3F1; B3KM60; A8K6U7; Q9BUJ2; A8K3W4; A0A0A0MRA5; A8K5K0; B7Z4B8; A0A024R0J9
HGGVIHIYVDK			B4DRA0; H0Y4X3; B7Z4L7; Q6MZY7; Q68DD9; Q6N037; E1P5S2; Q7Z3L0; B4E1M7; Q14498; B3KWX7; B4DLM0
GLEEPEMDPK			H3BQZ7; Q1KMD3
KDWYDVK			A8K4W0; D6RG13; H0Y8L7; A4D1I1; D6RI02; H0Y9Y4; B7Z3M5; P61247; E9PFI5; Q6NXR8
RPLEMEQQQAYRPEMK			A8K6U7; Q9BUJ2; M0R203; A8K3W4; M0R0K8; M0QZV6; A0A0A0MRA5; M0QYZ0; B7Z4B8; A0A024R0J9
KLFVGGIKEDTEEHHLR			A0A024RA28; I6L957; A0A087WUI2; A0A024RA27; P22626
KIFVGGIKEDTEEHHLR			F8W6I7; F8VYN5; F8VZ49; Q0VAC0; A0A024RB53; F8VTQ5; A0A024QZ98; Q6IPF2; A0A024RC46; Q9BSM5; A0A024RAZ7
KIFVGGIKEDTEEHHLR			F8W6I7; F8VYN5; F8VZ49; Q0VAC0; A0A024RB53; F8VTQ5; A0A024QZ98; Q6IPF2; A0A024RC46; Q9BSM5; A0A024RAZ7
KLFVGGIKEDTEEHHLR			A0A024RA28; I6L957; A0A087WUI2; A0A024RA27; P22626
EHLLDQLKR			B2RAM6; P52732; Q59GZ5
IGVITNR			Q96IR1; P62701; Q53HV1
LNQLKPGLQYK			Q12906; F4ZW64; B4DDF3; F4ZW66; B4DFG4; A8K590; F4ZW65
ESTLHLVLR			J3QTR3; F5H388; F5H265; M0R2S1; F5GXK7; Q3MIH3; L8B196; P62979; M0R1M6; L8B4J3; Q96C32; A8K674; J3QLP7; F5GYU3; P0CG47; J3QRK5; Q9UFQ0; L8B4I8; L8B4Z6; Q5RKT7; F5H747; Q8WYN9; B4DV12; L8B4R0; J3KSM4; P0CG48; Q5PY61; Q5UGI3; F5H6Q2; Q96H31; K7EMA8; J3QS39; L8B4M0; Q96MH4; Q66K58; Q59EM9; F5H2Z3; J3QKN0
HLQLAIR			Q16777; Q7L7L0; Q71UI9; C9J386; Q96QV6; Q08AJ9; P0C0S5; Q93077; B2R5B6; Q99878; A3KPC7; H0YFX9; Q9BTM1; P16104; B4E0B3; P20671; C9J0D1; P0C0S8; B2R5B3; Q6FI13
FMSVQRPGPYDRPGTAR			A0A024R7T3; B4DKS8
SSGPYGGGGQYFAKPR			F8W6I7; H0YH80; Q3MI39; A0A024RB53; B4DP35; B4E0B5; Q6IPF2; Q9BSM5; A0A024RAZ7
LNQLKPGLQYK			Q12906; F4ZW64; B4DDF3; F4ZW66; B4DFG4; A8K590; F4ZW65
SIKKELVVLR			Q13064
SIKKELVVLR			Q13064
KPLLESGTLGTK			B4DL67; B4DDE4; A0A024R1A3
NDTKEDVFVHQTAIK			P16989; Q59EB5; Q05D43; A0A024RAV4; B2RCC2; Q6PKI6; Q7KZ24; Q9Y2T7; P67809; A0A087X1S2; Q96GD7
VHIEIGPDGR			E9PCY7; B4DP51; H0YBG7; B4DP00; B4DFK9; P31943; H0YB39; A0A024R7T3; G8JLB6; H0YBD7; B4DKS8; P55795; Q68DG4
NLEELEEK			A0A024RDB2; A0A024RDE5; A8K6V7
NDTKEDVFVHQTAIK			P16989; Q59EB5; Q05D43; A0A024RAV4; B2RCC2; Q6PKI6; Q7KZ24; Q9Y2T7; P67809; A0A087X1S2; Q96GD7
SGVSLAALKK			Q4VB24; B2R984; P16402; A3R0T8; P16403; A3R0T7
NDTKEDVFVHQTAIK			P16989; Q59EB5; Q05D43; A0A024RAV4; B2RCC2; Q6PKI6; Q7KZ24; Q9Y2T7; P67809; A0A087X1S2; Q96GD7
NFGEDMDDER			H0YAR2; H0YBN4; Q9H361; A0A024R9E2; A0A087WTT1; E7EQV3; B3KT93; Q3ZCS4; B4DQX0; B4DZW4; P11940; Q2VIP3; E7ERJ7
VLTVINQTQK			P42766; F2Z388; A0A024R866
NIVEAAAVR			Q76N57; Q75MH1; P62854; Q5JNZ5
SGVSLAALKK			Q4VB24; B2R984; P16402; A3R0T8; P16403; A3R0T7
ESTLHLVLR			J3QTR3; F5H388; F5H265; M0R2S1; F5GXK7; Q3MIH3; L8B196; P62979; M0R1M6; L8B4J3; Q96C32; A8K674; J3QLP7; F5GYU3; P0CG47; J3QRK5; Q9UFQ0; L8B4I8; L8B4Z6; Q5RKT7; F5H747; Q8WYN9; B4DV12; L8B4R0; J3KSM4; P0CG48; Q5PY61; Q5UGI3; F5H6Q2; Q96H31; K7EMA8; J3QS39; L8B4M0; Q96MH4; Q66K58; Q59EM9; F5H2Z3; J3QKN0
ILLWDTR			Q9BQA1; H0Y711
ADTQTYQPYNKDWIK			A0A024R6D4
NLDIERPTYTNLNR			Q13748; B7Z1K5; F5H5D3; C9J2C0; Q53GA7; Q7Z3M3; F8VQQ4; A8JZY9; Q6PEY2; Q9UQM3; B3KT06; Q71U36; C9JDS9; Q9NY65; P68363; B3KPS3; Q9BQE3; B4DQK4; B4DDU2; F8VVB9; P68366
RGFGFVTFDDHDPVDK			A0A024RA28; I6L957; A0A087WUI2; A0A024RA27; P22626
LFPDTPLALDANKK			Q12906; F4ZW64; B4DDF3; F4ZW66; B4DFG4; A8K590; F4ZW65
QLFHPEQLITGK			Q13748; B7Z1K5; F5H5D3; C9K0S6; F8VRZ4; C9J2C0; Q53GA7; F8VS66; C9JJQ8; Q7Z3M3; F8VQQ4; A8JZY9; Q6PEY2; B3KT06; Q71U36; Q9NY65; C9JEV8; C9JQ00; P68363; Q6QMJ5; B3KPS3; Q8N532; F8VWV9; C9JDL2; Q9BQE3; F8VVB9; F8VX09; P68366
QIFHPEQLITGK			Q9H853
GYFEYIEENK			Q5RI18; Q00839; B4DLR3; Q96BA7; B3KX72
EIKDILIQYDR			A0A087WZ27; M0R210; P62249
NPQQHLNAQPQVTMQQPAVHVQGQEPLTASMLASAPPQEQK			H0YAS6; E7EQV3; H0YB75; B4DQX0; B4DZW4; H0YAS7; P11940; E7ERJ7
EIKDILIQYDR			A0A087WZ27; M0R210; P62249
KSAEFLLHMLK			J3KRX5; A0A087WXM6; J3QS96; J3KRB3; A0A087WY81; J3QQT2; A0A0A0MRF8; J3QLC8; P18621; A0A0A6YYL6; A0A087WWH0
KSAEFLLHMLK			J3KRX5; A0A087WXM6; J3QS96; J3KRB3; A0A087WY81; J3QQT2; A0A0A0MRF8; J3QLC8; P18621; A0A0A6YYL6; A0A087WWH0
NPQQHLNAQPQVTMQQPAVHVQGQEPLTASMLASAPPQEQK			H0YAS6; E7EQV3; H0YB75; B4DQX0; B4DZW4; H0YAS7; P11940; E7ERJ7
FVINYDYPNSSEDYVHR			Q92841; H3BLZ8; Q59F66
QISRPSAAGINLMIGSTR			B3KU66; Q08211
NPQQHLNAQPQVTMQQPAVHVQGQEPLTASMLASAPPQEQK			H0YAS6; E7EQV3; H0YB75; B4DQX0; B4DZW4; H0YAS7; P11940; E7ERJ7
QDAQSLHGDIPQK			Q9NR30
SDYDGIGSR			O00571; B4E3C4; A0A0J9YYH6; A0A0D9SG12; B5BTY4; Q59GX6; A0A0D9SFB3; B4DLU5; A0A0D9SF53; B4DLA0
ESTLHLVLR			J3QTR3; F5H388; F5H265; M0R2S1; F5GXK7; Q3MIH3; L8B196; P62979; M0R1M6; L8B4J3; Q96C32; A8K674; J3QLP7; F5GYU3; P0CG47; J3QRK5; Q9UFQ0; L8B4I8; L8B4Z6; Q5RKT7; F5H747; Q8WYN9; B4DV12; L8B4R0; J3KSM4; P0CG48; Q5PY61; Q5UGI3; F5H6Q2; Q96H31; K7EMA8; J3QS39; L8B4M0; Q96MH4; Q66K58; Q59EM9; F5H2Z3; J3QKN0
KGLTPSQIGVILR			P62277; J3KMX5
KGLTPSQIGVILR			P62277; J3KMX5
VWLDPNETNEIANANSR			J3QL15; Q8IWR8; P84098; J3QR09; J3KTE4; Q53G49
LLQLLGR			A4UCR9; A0A087WUZ8; C9JJ19; P82930
QISRPSAAGINLMIGSTR			B3KU66; Q08211
LIFAGKQLEDGRTLSDYNIQK			M0R1V7; J3QTR3; F5H388; F5H265; M0R2S1; F5GXK7; Q3MIH3; L8B196; P62979; M0R1M6; L8B4J3; Q96C32; A8K674; F5GYU3; P0CG47; Q9UFQ0; L8B4I8; L8B4Z6; Q5RKT7; F5H747; Q8WYN9; B4DV12; L8B4R0; P0CG48; Q5PY61; Q5UGI3; F5H6Q2; Q96H31; Q49A90; J3QS39; L8B4M0; Q96MH4; Q66K58; Q59EM9; F5H2Z3; J3QKN0
LIFAGKQLEDGRTLSDYNIQK			M0R1V7; J3QTR3; F5H388; F5H265; M0R2S1; F5GXK7; Q3MIH3; L8B196; P62979; M0R1M6; L8B4J3; Q96C32; A8K674; F5GYU3; P0CG47; Q9UFQ0; L8B4I8; L8B4Z6; Q5RKT7; F5H747; Q8WYN9; B4DV12; L8B4R0; P0CG48; Q5PY61; Q5UGI3; F5H6Q2; Q96H31; Q49A90; J3QS39; L8B4M0; Q96MH4; Q66K58; Q59EM9; F5H2Z3; J3QKN0
ESTLHLVLR			J3QTR3; F5H388; F5H265; M0R2S1; F5GXK7; Q3MIH3; L8B196; P62979; M0R1M6; L8B4J3; Q96C32; A8K674; J3QLP7; F5GYU3; P0CG47; J3QRK5; Q9UFQ0; L8B4I8; L8B4Z6; Q5RKT7; F5H747; Q8WYN9; B4DV12; L8B4R0; J3KSM4; P0CG48; Q5PY61; Q5UGI3; F5H6Q2; Q96H31; K7EMA8; J3QS39; L8B4M0; Q96MH4; Q66K58; Q59EM9; F5H2Z3; J3QKN0
LIFAGKQLEDGRTLSDYNIQK			M0R1V7; J3QTR3; F5H388; F5H265; M0R2S1; F5GXK7; Q3MIH3; L8B196; P62979; M0R1M6; L8B4J3; Q96C32; A8K674; F5GYU3; P0CG47; Q9UFQ0; L8B4I8; L8B4Z6; Q5RKT7; F5H747; Q8WYN9; B4DV12; L8B4R0; P0CG48; Q5PY61; Q5UGI3; F5H6Q2; Q96H31; Q49A90; J3QS39; L8B4M0; Q96MH4; Q66K58; Q59EM9; F5H2Z3; J3QKN0
VTGEADVEFATHEDAVAAMAK			B4DP00; B4DFK9; P55795
VHIGQVIMSIR			H7C123; F8W7C6; P27635; X1WI28; Q96L21; A0A087WV22; X5D2T3; H7C2C5
IMNTFSVVPSPK			Q8N6N5; G3V2A3; B2RBD5; Q13509; B4DE77; P04350; Q6LC01; M0QYM7; B4E052; Q1KSF8; B4DQN9; Q5ST81; B4DY90; Q8IWP6; B7ZAF0; Q53G92; Q8IZ29; Q9BUU9; Q5JP53; A0A0B4J269; Q9BV28; Q5SU16; B3KML9; P68371; B7ZAK1; Q3ZCR3; M0R042; M0R2D3
NPQQHLNAQPQVTMQQPAVHVQGQEPLTASMLASAPPQEQK			H0YAS6; E7EQV3; H0YB75; B4DQX0; B4DZW4; H0YAS7; P11940; E7ERJ7
VHIGQVIMSIR			H7C123; F8W7C6; P27635; X1WI28; Q96L21; A0A087WV22; X5D2T3; H7C2C5
MGPLGLDHMASSIER			M0QZM1; A0A087X0X3; Q6P2D7; Q59ES8; Q7KYM9; P52272
TLSDYNIQKESTLHLVLR			J3QTR3; F5H388; F5H265; M0R2S1; F5GXK7; Q3MIH3; L8B196; P62979; M0R1M6; L8B4J3; Q96C32; A8K674; F5GYU3; P0CG47; Q9UFQ0; L8B4I8; L8B4Z6; Q5RKT7; F5H747; Q8WYN9; B4DV12; L8B4R0; P0CG48; Q5PY61; Q5UGI3; F5H6Q2; Q96H31; J3QS39; L8B4M0; Q96MH4; Q66K58; Q59EM9; F5H2Z3; J3QKN0
TLSDYNIQKESTLHLVLR			J3QTR3; F5H388; F5H265; M0R2S1; F5GXK7; Q3MIH3; L8B196; P62979; M0R1M6; L8B4J3; Q96C32; A8K674; F5GYU3; P0CG47; Q9UFQ0; L8B4I8; L8B4Z6; Q5RKT7; F5H747; Q8WYN9; B4DV12; L8B4R0; P0CG48; Q5PY61; Q5UGI3; F5H6Q2; Q96H31; J3QS39; L8B4M0; Q96MH4; Q66K58; Q59EM9; F5H2Z3; J3QKN0
TEIIILATR			H0YF32; H0YCJ7; E9PQ96; F2Z2S8; P23396; E9PL09; E9PK82; H0YEU2; Q53G83; E9PJH4; E9PPU1
TLSDYNIQKESTLHLVLR			J3QTR3; F5H388; F5H265; M0R2S1; F5GXK7; Q3MIH3; L8B196; P62979; M0R1M6; L8B4J3; Q96C32; A8K674; F5GYU3; P0CG47; Q9UFQ0; L8B4I8; L8B4Z6; Q5RKT7; F5H747; Q8WYN9; B4DV12; L8B4R0; P0CG48; Q5PY61; Q5UGI3; F5H6Q2; Q96H31; J3QS39; L8B4M0; Q96MH4; Q66K58; Q59EM9; F5H2Z3; J3QKN0
SQYEQLAEQNRK			P13645
KPVEELTEEEK			J3QKW2; Q9Y2R9; J3QLS3
VLEQLTGQTPVFSK			P62913; Q08ES8; Q5VVC8; Q5VVC9
HNPTVTGHQEQTYLQK			Q71RC2; X6RLN4; Q96J85
TLTGKTITLEVEPSDTIENVK			M0R1V7; J3QTR3; F5H388; F5H265; F5GXK7; Q3MIH3; L8B196; P62979; L8B4J3; Q96C32; A8K674; J3QLP7; F5GYU3; J3QSA3; P0CG47; J3QRK5; Q9UFQ0; L8B4I8; L8B4Z6; Q5RKT7; F5H747; B4DV12; L8B4R0; P0CG48; Q5PY61; Q5UGI3; F5H6Q2; Q96H31; Q49A90; J3QS39; L8B4M0; Q96MH4; Q66K58; Q59EM9; F5H2Z3; J3QKN0; F5GZ39
TLTGKTITLEVEPSDTIENVK			M0R1V7; J3QTR3; F5H388; F5H265; F5GXK7; Q3MIH3; L8B196; P62979; L8B4J3; Q96C32; A8K674; J3QLP7; F5GYU3; J3QSA3; P0CG47; J3QRK5; Q9UFQ0; L8B4I8; L8B4Z6; Q5RKT7; F5H747; B4DV12; L8B4R0; P0CG48; Q5PY61; Q5UGI3; F5H6Q2; Q96H31; Q49A90; J3QS39; L8B4M0; Q96MH4; Q66K58; Q59EM9; F5H2Z3; J3QKN0; F5GZ39
AMQRPETAATLK			P82932
LASLLFK			Q13064
GPLQSVQVFGR			A0A087WZ27; Q6IPX4; M0R210; M0R3H0; P62249
HNPTVTGHQEQTYLQK			Q71RC2; X6RLN4; Q96J85
VFQFLNAK			P83731; C9JXB8; C9JNW5
KPALELLHYLK			V9GZ03; P51398; V9GYL9
FSPAGPVLSIR			Q6IQ30; B1ANR1; Q13310; B1ANR0
KPALELLHYLK			V9GZ03; P51398; V9GYL9
LFPDTPLALDANKK			Q12906; F4ZW64; B4DDF3; F4ZW66; B4DFG4; A8K590; F4ZW65
MDMEEIIQR			D6REB4; Q9H074; A0A024R094
MFVGGLSWDTSKK			Q99729; D6RBZ0; B4DMY3; D6R9P3; Q53F64; D6RD18; A0A087WZV1
VDEIFGQLR			A0A024RDJ3
KIDGLLIDQIQR			H7C5L9; P82650; G5E9W7; G5E9V5; Q59GX8
TSPSGGTWSSVVSGVPR			V9GY86; F8VQP2; Q2M2R5; H0YH87; Q99700; F8WB06
KIDGLLIDQIQR			H7C5L9; P82650; G5E9W7; G5E9V5; Q59GX8
RGFGFVTFDDHDPVDK			A0A024RA28; I6L957; A0A087WUI2; A0A024RA27; P22626
MNVLADALK			I3L303; H3BV27; H3BN98; A8K7H3; I3L246; I3L3P7; H3BT37; P62244
SKGFGFVSFER			H0YAR2; A8K8J2; Q9H361; A0A024R9E2; A0A087WTT1; E7EQV3; B3KT93; Q3ZCS4; B4DQX0; B4DZW4; P11940; H0YAP2; Q2VIP3; E7ERJ7
MLLSLPEK			Q8N163; H0YB24; A0A087X2B6; B3KTJ9; G3V119; E2PSM9
RGFAFVTFDDHDSVDK			F8W6I7; H0YH80; F8VZ49; Q0VAC0; A0A024RB53; F8VTQ5; A0A024QZ98; Q6IPF2; A0A024RC46; Q9BSM5; A0A024RAZ7
VKADRDESSPYAAMLAAQDVAQR			E5RH77; P62263; H0YB22
AIGIEPSLATYHHIIR			Q96EY7; B2RDU4
YSPEFKDPLIDKEYYR			J3QKW2; Q9Y2R9; J3QLS3
LQAALDDEEAGGRPAMEPGNGSLDLGGDSAGR			Q00839; B4DLR3; Q9UEL2
LLDSVPPTAISHFK			Q9NR30
LQAALDDEEAGGRPAMEPGNGSLDLGGDSAGR			Q00839; B4DLR3; Q9UEL2
LLDSVPPTAISHFK			Q9NR30
GYGFVHFETQEAAER			H0YAR2; E5RGH3; H0YBN4; A0A024R9E2; A0A087WTT1; E7EQV3; B3KT93; B4DQX0; B4DZW4; P11940; E7ERJ7
IQDKEGIPPDQQR			M0R1V7; J3QTR3; F5H388; F5H265; M0R2S1; F5GXK7; Q3MIH3; L8B196; P62979; M0R1M6; L8B4J3; Q96C32; A8K674; J3QLP7; F5GYU3; J3QSA3; P0CG47; J3QRK5; Q9UFQ0; L8B4I8; L8B4Z6; Q5RKT7; F5H747; B4DV12; L8B4R0; P0CG48; Q5PY61; Q5UGI3; F5H6Q2; Q96H31; Q49A90; K7EMA8; J3QS39; L8B4M0; Q96MH4; Q66K58; Q59EM9; F5H2Z3; J3QKN0; F5GZ39
MGAGLGHGMDR			M0QZM1; A0A087X0X3; Q59ES8; Q7KYM9; P52272; M0R2T0
EAMEDGEIDGNKVTLDWAKPK			H7BY16; Q9BQ02; B3KM80; P19338; Q6ZS99; B3KTP9
LLEQYKEESK			Q7Z4Q5; Q00839; B4DLR3; Q96BA7; B3KX72
EVPQDQHLEAPADQSK			Q9Y3D9
ESTLHLVLR			J3QTR3; F5H388; F5H265; M0R2S1; F5GXK7; Q3MIH3; L8B196; P62979; M0R1M6; L8B4J3; Q96C32; A8K674; J3QLP7; F5GYU3; P0CG47; J3QRK5; Q9UFQ0; L8B4I8; L8B4Z6; Q5RKT7; F5H747; Q8WYN9; B4DV12; L8B4R0; J3KSM4; P0CG48; Q5PY61; Q5UGI3; F5H6Q2; Q96H31; K7EMA8; J3QS39; L8B4M0; Q96MH4; Q66K58; Q59EM9; F5H2Z3; J3QKN0
IFVGGIKEDTEEYNLR			P51991; B4DDB6; B4E3E6
IFVGGIKEDTEEYNLR			P51991; B4DDB6; B4E3E6
SNILLLGPTGSGK			Q9H072; A0A024R5X7
GYFEYIEENKYSR			Q5RI18; Q00839; B4DLR3; Q96BA7; B3KX72
LTADELWK			P82675
IQDKEGIPPDQQR			M0R1V7; J3QTR3; F5H388; F5H265; M0R2S1; F5GXK7; Q3MIH3; L8B196; P62979; M0R1M6; L8B4J3; Q96C32; A8K674; J3QLP7; F5GYU3; J3QSA3; P0CG47; J3QRK5; Q9UFQ0; L8B4I8; L8B4Z6; Q5RKT7; F5H747; B4DV12; L8B4R0; P0CG48; Q5PY61; Q5UGI3; F5H6Q2; Q96H31; Q49A90; K7EMA8; J3QS39; L8B4M0; Q96MH4; Q66K58; Q59EM9; F5H2Z3; J3QKN0; F5GZ39
ALVQNDTLLQVK			Q92522
EGRPSGEAFVELESEDEVK			D6RDU3; D6RIT2; E9PCY7; D6R9T0; D6RAM1; D6RIH9; D6RDL0; D6RFM3; D6RJ04; P31943; D6RIU0; E7EQJ0; G8JLB6; D6RBM0; E7EN40
TITLEVEPSDTIENVKAK			M0R1V7; J3QTR3; F5H388; F5H265; F5GXK7; Q3MIH3; L8B196; P62979; L8B4J3; Q96C32; A8K674; J3QLP7; F5GYU3; J3QSA3; P0CG47; J3QRK5; Q9UFQ0; L8B4I8; L8B4Z6; Q5RKT7; F5H747; B4DV12; L8B4R0; P0CG48; Q5PY61; Q5UGI3; F5H6Q2; Q96H31; Q49A90; J3QS39; L8B4M0; Q96MH4; Q66K58; Q59EM9; F5H2Z3; J3QKN0; F5GZ39
RAGELTEDEVER			P62269
TEADAEKTFEEK			H7BY16; Q9BQ02; B3KM80; P19338; Q6ZS99; B3KTP9
RAGELTEDEVER			P62269
YEDHTIFHDISLR			P82675
TITLEVEPSDTIENVKAK			M0R1V7; J3QTR3; F5H388; F5H265; F5GXK7; Q3MIH3; L8B196; P62979; L8B4J3; Q96C32; A8K674; J3QLP7; F5GYU3; J3QSA3; P0CG47; J3QRK5; Q9UFQ0; L8B4I8; L8B4Z6; Q5RKT7; F5H747; B4DV12; L8B4R0; P0CG48; Q5PY61; Q5UGI3; F5H6Q2; Q96H31; Q49A90; J3QS39; L8B4M0; Q96MH4; Q66K58; Q59EM9; F5H2Z3; J3QKN0; F5GZ39
TEMQDNTYPEILR			B4E0S6; O43143
LLFGPTVR			A0A024R8D4; Q9Y399; Q5T8A0
FVEQLGSYDPLPNSHGEK			A6ND22; Q9Y3D3
LFEGNALLR			B5MCT8; C9JM19; A5D904; P46781; B7Z732
QDAQSLHGDIPQK			Q9NR30
DYAFVHFEDR			Q6MZS5; B4DT28; O43390; B4DMB1; Q0VGD6; B4DMD1; B2R7W4
SFMALSQDIQK			Q14444; B4DSF8; E9PLA9; A0A087X082; G3V153; B3KXU8
AKIQDKEGIPPDQQR			M0R1V7; J3QTR3; F5H388; F5H265; M0R2S1; F5GXK7; Q3MIH3; L8B196; P62979; M0R1M6; L8B4J3; Q96C32; A8K674; J3QLP7; F5GYU3; J3QSA3; P0CG47; J3QRK5; Q9UFQ0; L8B4I8; L8B4Z6; Q5RKT7; F5H747; B4DV12; L8B4R0; P0CG48; Q5PY61; Q5UGI3; F5H6Q2; Q96H31; Q49A90; K7EMA8; J3QS39; L8B4M0; Q96MH4; Q66K58; Q59EM9; F5H2Z3; J3QKN0; F5GZ39
LMELHGEGSSSGK			A8K4W0; D6RG13; H0Y9Y4; D6RAT0; P61247; D6R9B6; Q6NXR8
FYQVPVPLPDRR			J3KSI8; Q9Y2R9; J3QLS3; J3QQS1
DSFDDRGPSLNPVLDYDHGSR			A8MXP9; D6REM6; D6R991; P43243
ESTLHLVLR			J3QTR3; F5H388; F5H265; M0R2S1; F5GXK7; Q3MIH3; L8B196; P62979; M0R1M6; L8B4J3; Q96C32; A8K674; J3QLP7; F5GYU3; P0CG47; J3QRK5; Q9UFQ0; L8B4I8; L8B4Z6; Q5RKT7; F5H747; Q8WYN9; B4DV12; L8B4R0; J3KSM4; P0CG48; Q5PY61; Q5UGI3; F5H6Q2; Q96H31; K7EMA8; J3QS39; L8B4M0; Q96MH4; Q66K58; Q59EM9; F5H2Z3; J3QKN0
HSGPNSADSANDGFVR			A0A024R7T3; B4DKS8
ISSLLEEQFQQGK			Q5JR94; Q9BS10; Q5JR95
SPYQEFTDHLVK			Q8N5L9; Q3KQT6; A4D0Y7; Q8J014; Q9BSW5; E9PQD7; Q8NI62; O60249; P15880; H0YEN5
DSFDDRGPSLNPVLDYDHGSR			A8MXP9; D6REM6; D6R991; P43243
HLANMMGEDPETFTQEDIDR			P82933
QKVDSLLENLEK			A0A0G2JNQ3; B4DY08; G3V4C1; A8K9A4; B4DQQ2; A0A0G2JPF8; G3V4W0; O60812; P07910; B2R603; P0DMR1; G3V5V7; G3V2D6; B2R5W2; Q6PKD2; G3V2Q1; B2RXH8; G3V576
ITPSYVAFTPEGER			V9HWB4; B4DEF7
LNDLEDALQQAK			H6VRF8; H6VRG0; P04264; H6VRG3; H6VRF9; H6VRG2; H6VRG1
SPYQEFTDHLVK			Q8N5L9; Q3KQT6; A4D0Y7; Q8J014; Q9BSW5; E9PQD7; Q8NI62; O60249; P15880; H0YEN5
AALQELLSK			P62851
AELNEFLTR			H0YF32; H0YCJ7; E9PQ96; F2Z2S8; H0YES8; P23396; E9PQX2; E9PL09; E9PK82; H0YEU2; Q53G83; E9PJH4; E9PPU1
NFILDQTNVSAAAQR			Q7Z4Q5; Q00839; B4DLR3; Q96BA7; B3KX72
MFDYTDDPEGPVMPGSHSVER			Q09161
VKPAPDETSFSEALLK			B4DY09; A0A0A0MRL0; F4ZW62; X6R6Z1; Q53FG3
MFDYTDDPEGPVMPGSHSVER			Q09161
VTGEADVEFATHEDAVAAMSK			E9PCY7; B4DP51; H0YBG7; P31943; H0YB39; G8JLB6; H0YBD7; Q68DG4
ESTLHLVLRLR			J3QTR3; F5H388; F5H265; M0R2S1; F5GXK7; Q3MIH3; L8B196; P62979; M0R1M6; L8B4J3; Q96C32; A8K674; J3QLP7; F5GYU3; P0CG47; J3QRK5; Q9UFQ0; L8B4I8; L8B4Z6; Q5RKT7; F5H747; Q8WYN9; B4DV12; L8B4R0; P0CG48; Q5PY61; Q5UGI3; F5H6Q2; Q96H31; K7EMA8; J3QS39; L8B4M0; Q96MH4; Q66K58; Q59EM9; F5H2Z3; J3QKN0
NFILDQTNVSAAAQR			Q7Z4Q5; Q00839; B4DLR3; Q96BA7; B3KX72
HGYIGEFEIIDDHR			H3BN98; A8K7H3; I3L246; I3L3P7; P62244
QKVDSLLENLEK			A0A0G2JNQ3; B4DY08; G3V4C1; A8K9A4; B4DQQ2; A0A0G2JPF8; G3V4W0; O60812; P07910; B2R603; P0DMR1; G3V5V7; G3V2D6; B2R5W2; Q6PKD2; G3V2Q1; B2RXH8; G3V576
MGPLGLDHMASSIER			M0QZM1; A0A087X0X3; Q6P2D7; Q59ES8; Q7KYM9; P52272
LWTLVSEQTR			Q9BQQ5; Q6NZ52; E9PLL6; E9PJD9; P46776
LMFEELR			B4DNG5; B4DNA0; Q9Y3I0; B4DXF1
KIEEIKDFLLTAR			J3KT73; J3KSP2; P63173; J3QL01
QLEDGRTLSDYNIQKESTLHLVLR			J3QTR3; F5H388; F5H265; M0R2S1; F5GXK7; Q3MIH3; L8B196; P62979; M0R1M6; L8B4J3; Q96C32; A8K674; F5GYU3; P0CG47; Q9UFQ0; L8B4I8; L8B4Z6; Q5RKT7; F5H747; Q8WYN9; B4DV12; L8B4R0; P0CG48; Q5PY61; Q5UGI3; F5H6Q2; Q96H31; J3QS39; L8B4M0; Q96MH4; Q66K58; Q59EM9; F5H2Z3; J3QKN0
LKGDDLQAIKK			B4DY08; G3V4C1; A8K9A4; B4DQQ2; G3V4W0; P07910; B2R603; G3V5V7; G3V2D6; B2R5W2; G3V2Q1; G3V576; B3KX96
LGGIGQFLAK			B3KU66; Q08211
KIEEIKDFLLTAR			J3KT73; J3KSP2; P63173; J3QL01
LSNIFVIGK			Q96IR1; P62701; Q53HV1
SLGYAYVNFQQPADAER			Q6IQ30; E5RGH3; H0YBN4; A0A024R9E2; B1ANR1; Q13310; E5RJB9; A0A087WTT1; E7EQV3; B3KT93; B4DQX0; B4DZW4; E5RHG7; B1ANR0; E5RH24; P11940; E7ERJ7
WNLDELPK			J3KRX8; J3QRQ7; X6RLV5; Q7Z2V5; Q59E92; B5BUE6; J3QR02; C1IK54; J3KTA4; P17844; B4DNG2
TITLEVEPSDTIENVK			M0R1V7; J3QTR3; F5H388; F5H265; F5GXK7; Q3MIH3; L8B196; P62979; L8B4J3; Q96C32; A8K674; J3QLP7; F5GYU3; J3QSA3; P0CG47; J3QRK5; Q9UFQ0; L8B4I8; L8B4Z6; Q5RKT7; F5H747; B4DV12; L8B4R0; P0CG48; Q5PY61; Q5UGI3; F5H6Q2; Q96H31; Q49A90; J3QS39; L8B4M0; Q96MH4; Q66K58; Q59EM9; F5H2Z3; J3QKN0; F5GZ39
ARFEELNADLFR			E9PKE3; E9PNE6; P54652; Q53HF2; A8K7Q2; Q53GZ6; V9HW22; Q96IS6; E9PN89; B4E1Q1; B3KTV0
LFTAHNNMTNYATVWASK			B3KU66; Q08211
AKIQDKEGIPPDQQR			M0R1V7; J3QTR3; F5H388; F5H265; M0R2S1; F5GXK7; Q3MIH3; L8B196; P62979; M0R1M6; L8B4J3; Q96C32; A8K674; J3QLP7; F5GYU3; J3QSA3; P0CG47; J3QRK5; Q9UFQ0; L8B4I8; L8B4Z6; Q5RKT7; F5H747; B4DV12; L8B4R0; P0CG48; Q5PY61; Q5UGI3; F5H6Q2; Q96H31; Q49A90; K7EMA8; J3QS39; L8B4M0; Q96MH4; Q66K58; Q59EM9; F5H2Z3; J3QKN0; F5GZ39
DITEEIMSGAR			E7EX73; O95065; E9PGM1; Q04637; C9JHW9; B4DSI9; C9K073; E7EUU4; B2RU10; B2RU06; C9JF13; Q4LE58; F8WCF2; C9J6B6; C9J2Z7; B4DGF1
LNGHQLENHALK			Q9NZI8; D3DTW3
STMQELNSR			P35527
QLEDGRTLSDYNIQKESTLHLVLR			J3QTR3; F5H388; F5H265; M0R2S1; F5GXK7; Q3MIH3; L8B196; P62979; M0R1M6; L8B4J3; Q96C32; A8K674; F5GYU3; P0CG47; Q9UFQ0; L8B4I8; L8B4Z6; Q5RKT7; F5H747; Q8WYN9; B4DV12; L8B4R0; P0CG48; Q5PY61; Q5UGI3; F5H6Q2; Q96H31; J3QS39; L8B4M0; Q96MH4; Q66K58; Q59EM9; F5H2Z3; J3QKN0
IVEVLLMK			H3BT71; P38159; A8K8A6; H0Y6E7; O75526; H3BR27
TITLEVEPSDTIENVK			M0R1V7; J3QTR3; F5H388; F5H265; F5GXK7; Q3MIH3; L8B196; P62979; L8B4J3; Q96C32; A8K674; J3QLP7; F5GYU3; J3QSA3; P0CG47; J3QRK5; Q9UFQ0; L8B4I8; L8B4Z6; Q5RKT7; F5H747; B4DV12; L8B4R0; P0CG48; Q5PY61; Q5UGI3; F5H6Q2; Q96H31; Q49A90; J3QS39; L8B4M0; Q96MH4; Q66K58; Q59EM9; F5H2Z3; J3QKN0; F5GZ39
LKGDDLQAIKK			B4DY08; G3V4C1; A8K9A4; B4DQQ2; G3V4W0; P07910; B2R603; G3V5V7; G3V2D6; B2R5W2; G3V2Q1; G3V576; B3KX96
FGIWTGEYK			Q9NUD5
MGGEEAEIR			B3KU66; Q08211
KQVVNIPSFIVR			A5D904; P46781
KQVVNIPSFIVR			A5D904; P46781
LNNLVLFDK			P62851
QLEDGRTLSDYNIQKESTLHLVLR			J3QTR3; F5H388; F5H265; M0R2S1; F5GXK7; Q3MIH3; L8B196; P62979; M0R1M6; L8B4J3; Q96C32; A8K674; F5GYU3; P0CG47; Q9UFQ0; L8B4I8; L8B4Z6; Q5RKT7; F5H747; Q8WYN9; B4DV12; L8B4R0; P0CG48; Q5PY61; Q5UGI3; F5H6Q2; Q96H31; J3QS39; L8B4M0; Q96MH4; Q66K58; Q59EM9; F5H2Z3; J3QKN0
YNILGTNTIMDK			Q7Z4Q5; Q00839; B4DLR3; Q96BA7; B3KX72
MVIITGPPEAQFK			Q9NZI8; Q9Y6M1; D3DTW3; F8W930; O00425; B4DKT5
EFSPFGTITSAK			H0YB86; H0YAR2; A0A024R9E2; A0A087WTT1; E7EQV3; B3KT93; B4DQX0; B4DZW4; P11940; H0YAP2; E7ERJ7
VAASPEDIK			B4DKI9; B4DT94; D6RH20; G5EA06; Q8N6F2; Q6PKB3; Q92552
AKIQDKEGIPPDQQR			M0R1V7; J3QTR3; F5H388; F5H265; M0R2S1; F5GXK7; Q3MIH3; L8B196; P62979; M0R1M6; L8B4J3; Q96C32; A8K674; J3QLP7; F5GYU3; J3QSA3; P0CG47; J3QRK5; Q9UFQ0; L8B4I8; L8B4Z6; Q5RKT7; F5H747; B4DV12; L8B4R0; P0CG48; Q5PY61; Q5UGI3; F5H6Q2; Q96H31; Q49A90; K7EMA8; J3QS39; L8B4M0; Q96MH4; Q66K58; Q59EM9; F5H2Z3; J3QKN0; F5GZ39
VAYIPDEMAAQQNPLQQPR			O00425
HQNVQLPR			A6NLN1; A0A0D9SF20; K7EK45; P26599; A0A087WUW5
EDSVKPGAHLTVK			P51991; B4DDB6; Q65ZQ3; B4E3E6
MFIGGLSWDTTKK			D6RD83; H0Y8G5; H0YA96; D6RBQ9; Q12771; A0A024RDF4; B4DTC3; Q14103; D6RAF8; D6RF44; A0A024RDB4
HGDQHEGQHYNISPQDLETVFPHGLPPR			V9GYJ3; V9GYL4; P51398; V9GYL9; V9GYR8; V9GYJ9; V9GY11
FSPAGPILSIR			H0YBN4; Q9H361; E5RFD8; A0A024R9E2; E5RJB9; A0A087WTT1; B3KT93; Q3ZCS4; B4DQX0; E5RHG7; E5RH24; P11940; E5RGC4; Q4VXU2; Q5JQF8; Q2VIP3; E7ERJ7
LLIHQSLAGGIIGVK			B4DUQ1; A0A024R228; Q5EC54; Q6IBN1; B4DFF1; P61978; Q5T6W2
IAFAITAIK			P62269; Q5GGW2; A0A0G2JQH2
ENALVQMADGNQAQLAMSHLNGHK			A6NLN1; A0A0D9SF20; K7EK45; P26599
EQFDTLTPEPPVDPNQEVPPGPPR			Q6PKG0; A0A0B4J210; E5RH50; H0YC33
SKAEAESLYQSK			H6VRF8; H6VRG0; P04264; H6VRG3; H6VRF9; H6VRG2; H6VRG1
IQDKEGIPPDQQR			M0R1V7; J3QTR3; F5H388; F5H265; M0R2S1; F5GXK7; Q3MIH3; L8B196; P62979; M0R1M6; L8B4J3; Q96C32; A8K674; J3QLP7; F5GYU3; J3QSA3; P0CG47; J3QRK5; Q9UFQ0; L8B4I8; L8B4Z6; Q5RKT7; F5H747; B4DV12; L8B4R0; P0CG48; Q5PY61; Q5UGI3; F5H6Q2; Q96H31; Q49A90; K7EMA8; J3QS39; L8B4M0; Q96MH4; Q66K58; Q59EM9; F5H2Z3; J3QKN0; F5GZ39
HQYYNQEWTLWDR			B3KUJ2; Q5JRR6; B4DL67; B4DDE4; A0A024R1A3
SLGYAYVNFQQPADAER			Q6IQ30; E5RGH3; H0YBN4; A0A024R9E2; B1ANR1; Q13310; E5RJB9; A0A087WTT1; E7EQV3; B3KT93; B4DQX0; B4DZW4; E5RHG7; B1ANR0; E5RH24; P11940; E7ERJ7
IIDVVYNASNNELVR			Q5JR94; Q5JR95
TLSDYNIQKESTLHLVLR			J3QTR3; F5H388; F5H265; M0R2S1; F5GXK7; Q3MIH3; L8B196; P62979; M0R1M6; L8B4J3; Q96C32; A8K674; F5GYU3; P0CG47; Q9UFQ0; L8B4I8; L8B4Z6; Q5RKT7; F5H747; Q8WYN9; B4DV12; L8B4R0; P0CG48; Q5PY61; Q5UGI3; F5H6Q2; Q96H31; J3QS39; L8B4M0; Q96MH4; Q66K58; Q59EM9; F5H2Z3; J3QKN0
GYGFVHFETQEAAER			H0YAR2; E5RGH3; H0YBN4; A0A024R9E2; A0A087WTT1; E7EQV3; B3KT93; B4DQX0; B4DZW4; P11940; E7ERJ7
TITLEVEPSDTIENVK			M0R1V7; J3QTR3; F5H388; F5H265; F5GXK7; Q3MIH3; L8B196; P62979; L8B4J3; Q96C32; A8K674; J3QLP7; F5GYU3; J3QSA3; P0CG47; J3QRK5; Q9UFQ0; L8B4I8; L8B4Z6; Q5RKT7; F5H747; B4DV12; L8B4R0; P0CG48; Q5PY61; Q5UGI3; F5H6Q2; Q96H31; Q49A90; J3QS39; L8B4M0; Q96MH4; Q66K58; Q59EM9; F5H2Z3; J3QKN0; F5GZ39
VDSLLENLEK			A0A0G2JNQ3; B4DY08; G3V4C1; A8K9A4; B4DQQ2; A0A0G2JPF8; G3V4W0; O60812; P07910; B2R603; P0DMR1; G3V5V7; G3V2D6; B2R5W2; Q6PKD2; G3V2Q1; B2RXH8; G3V576
APGAEEDDSELQR			K7ELP6; Q53F19
TITLEVEPSDTIENVK			M0R1V7; J3QTR3; F5H388; F5H265; F5GXK7; Q3MIH3; L8B196; P62979; L8B4J3; Q96C32; A8K674; J3QLP7; F5GYU3; J3QSA3; P0CG47; J3QRK5; Q9UFQ0; L8B4I8; L8B4Z6; Q5RKT7; F5H747; B4DV12; L8B4R0; P0CG48; Q5PY61; Q5UGI3; F5H6Q2; Q96H31; Q49A90; J3QS39; L8B4M0; Q96MH4; Q66K58; Q59EM9; F5H2Z3; J3QKN0; F5GZ39
QREDGRSLSDYNIQKESTLHLVLR			J3QLP7; J3QRK5; J3KSM4
FEVQGLQPNGEEMTLK			B3KUJ2; Q5JRR6; B4DL67; B4DDE4; A0A024R1A3; Q712V1
EFSPFGTITSAK			H0YB86; H0YAR2; A0A024R9E2; A0A087WTT1; E7EQV3; B3KT93; B4DQX0; B4DZW4; P11940; H0YAP2; E7ERJ7
YELISETGGSHDKR			Q12906; F4ZW64; B4DDF3; F4ZW66; B4DFG4; A8K590; V9HWK4; F4ZW65
ESTLHLVLR			J3QTR3; F5H388; F5H265; M0R2S1; F5GXK7; Q3MIH3; L8B196; P62979; M0R1M6; L8B4J3; Q96C32; A8K674; J3QLP7; F5GYU3; P0CG47; J3QRK5; Q9UFQ0; L8B4I8; L8B4Z6; Q5RKT7; F5H747; Q8WYN9; B4DV12; L8B4R0; J3KSM4; P0CG48; Q5PY61; Q5UGI3; F5H6Q2; Q96H31; K7EMA8; J3QS39; L8B4M0; Q96MH4; Q66K58; Q59EM9; F5H2Z3; J3QKN0
SLGYAYVNFQQPADAER			Q6IQ30; E5RGH3; H0YBN4; A0A024R9E2; B1ANR1; Q13310; E5RJB9; A0A087WTT1; E7EQV3; B3KT93; B4DQX0; B4DZW4; E5RHG7; B1ANR0; E5RH24; P11940; E7ERJ7
TITLEVEPSDTIENVK			M0R1V7; J3QTR3; F5H388; F5H265; F5GXK7; Q3MIH3; L8B196; P62979; L8B4J3; Q96C32; A8K674; J3QLP7; F5GYU3; J3QSA3; P0CG47; J3QRK5; Q9UFQ0; L8B4I8; L8B4Z6; Q5RKT7; F5H747; B4DV12; L8B4R0; P0CG48; Q5PY61; Q5UGI3; F5H6Q2; Q96H31; Q49A90; J3QS39; L8B4M0; Q96MH4; Q66K58; Q59EM9; F5H2Z3; J3QKN0; F5GZ39
TITLEVEPSDTIENVK			M0R1V7; J3QTR3; F5H388; F5H265; F5GXK7; Q3MIH3; L8B196; P62979; L8B4J3; Q96C32; A8K674; J3QLP7; F5GYU3; J3QSA3; P0CG47; J3QRK5; Q9UFQ0; L8B4I8; L8B4Z6; Q5RKT7; F5H747; B4DV12; L8B4R0; P0CG48; Q5PY61; Q5UGI3; F5H6Q2; Q96H31; Q49A90; J3QS39; L8B4M0; Q96MH4; Q66K58; Q59EM9; F5H2Z3; J3QKN0; F5GZ39
EGIPPDQQR			M0R1V7; J3QTR3; F5H388; F5H265; M0R2S1; F5GXK7; Q3MIH3; L8B196; P62979; M0R1M6; L8B4J3; Q96C32; A8K674; J3QLP7; F5GYU3; J3QSA3; P0CG47; J3QRK5; Q9UFQ0; L8B4I8; L8B4Z6; Q5RKT7; F5H747; B4DV12; L8B4R0; P0CG48; Q5PY61; Q5UGI3; F5H6Q2; Q96H31; Q49A90; K7EMA8; J3QS39; L8B4M0; Q96MH4; Q66K58; Q59EM9; F5H2Z3; J3QKN0; F5GZ39
INEILSNALK			M0R019; A0A087X0X3; B4DEG4; Q59ES8; Q7KYM9; P52272
IQDKEGIPPDQQR			M0R1V7; J3QTR3; F5H388; F5H265; M0R2S1; F5GXK7; Q3MIH3; L8B196; P62979; M0R1M6; L8B4J3; Q96C32; A8K674; J3QLP7; F5GYU3; J3QSA3; P0CG47; J3QRK5; Q9UFQ0; L8B4I8; L8B4Z6; Q5RKT7; F5H747; B4DV12; L8B4R0; P0CG48; Q5PY61; Q5UGI3; F5H6Q2; Q96H31; Q49A90; K7EMA8; J3QS39; L8B4M0; Q96MH4; Q66K58; Q59EM9; F5H2Z3; J3QKN0; F5GZ39
[truncated: 314 more rows]
