# Supplementary material for: MKRN3-mediated ubiquitination of Poly(A)-binding proteins modulates the stability and translation of GNRH1 mRNA in mammalian puberty
Source: Nucleic Acids Res. 2021 Mar 21;49(7):3796–813. doi: 10.1093/nar/gkab155 (PMC8053111; doi:10.1093/nar/gkab155)
Supplement: gkab155_Supplemental_Files [file gkab155_supplemental_files.zip › Table S7.xlsx]

## Sheet: MKRN3_VS_control significant
Row.names	baseMean	log2FoldChange	lfcSE	stat	pvalue	padj	con_1	con_2	con_3	exp_1	exp_2	exp_3
Pcdh17	8.77903	6.50425	1.40432	4.63161	3.62834e-06	0.000222382	0	0	0	18.7967	24.5887	9.2888
Usp32	6.16071	5.99111	1.47576	4.05968	4.91398e-05	0.00188478	0	0	0	17.8074	11.4162	7.74067
Itpka	5.61049	5.85925	1.49283	3.92493	8.67544e-05	0.002954	0	0	0	11.8716	14.0507	7.74067
Prkaa2	5.31777	5.78176	1.50517	3.84126	0.000122404	0.00383776	0	0	0	11.8716	12.2943	7.74067
Fam111a	5.13319	5.73231	1.52408	3.76117	0.000169121	0.00495879	0	0	0	8.90371	14.9288	6.9666
Nrgn	5.1135	5.72765	1.54247	3.71329	0.000204581	0.0056828	0	0	0	6.92511	17.5633	6.19254
Fstl5	9.95653	5.70273	1.36579	4.17541	2.97456e-05	0.00131947	0.990581	0	0	16.8181	27.2232	14.7073
Nars2	4.8492	5.65429	1.54733	3.65421	0.00025797	0.00671683	0	0	0	9.89301	5.269	13.9332
Tigd2	4.8805	5.65362	1.62013	3.48961	0.000483735	0.0103038	0	0	0	19.786	1.75633	7.74067
Fam184a	4.69294	5.60299	1.55373	3.60616	0.000310763	0.00766818	0	0	0	7.91441	14.0507	6.19254
Fhl1	4.61949	5.5773	1.55622	3.58387	0.000338541	0.00806051	0	0	0	10.8823	11.4162	5.41847
Usp1	4.56574	5.55681	1.57811	3.52118	0.000429623	0.00958079	0	0	0	15.8288	6.14717	5.41847
Dnajc3	8.93149	5.53835	1.39819	3.96109	7.46097e-05	0.00260585	0	0	1.31074	8.90371	26.345	17.0295
Pkia	4.47548	5.53103	1.56401	3.53644	0.000405553	0.00917322	0	0	0	12.8609	7.02534	6.9666
Glra3	8.69381	5.49415	1.37891	3.98441	6.76492e-05	0.00243453	0	0	1.31074	17.8074	17.5633	15.4813
Nos1ap	4.27759	5.47382	1.57252	3.48092	0.000499698	0.0105492	0	0	0	6.92511	7.9035	10.8369
Rab3il1	4.28973	5.47175	1.57877	3.46583	0.000528605	0.0109645	0	0	0	8.90371	11.4162	5.41847
Peg10	8.34421	5.44315	1.39157	3.91151	9.17222e-05	0.00307901	0.990581	0	0	14.8395	21.076	13.1591
Tcf15	4.11036	5.4175	1.60515	3.37507	0.000737975	0.0141631	0	0	0	3.9572	11.4162	9.2888
Vill	4.09536	5.41262	1.59419	3.39521	0.000685769	0.0134815	0	0	0	5.93581	7.02534	11.611
Myadm	4.09888	5.41261	1.65477	3.27092	0.001072	0.0181209	0	0	0	8.90371	1.75633	13.9332
Bche	8.10342	5.39839	1.40992	3.82887	0.000128735	0.00398366	0	0.888917	0	20.7753	18.4415	8.51474
Gm10457	4.04788	5.38658	1.64593	3.27266	0.00106539	0.0180736	0	0	0	7.91441	14.0507	2.3222
Dnajc27	4.01617	5.37009	1.66444	3.22636	0.00125377	0.0202911	0	0	0	16.8181	2.6345	4.6444
Spata6	3.95879	5.35775	1.62214	3.30289	0.000956934	0.0170241	0	0	0	5.93581	13.1725	4.6444
Garnl3	7.6085	5.29445	1.4091	3.75733	0.000171737	0.00498931	0	0	1.31074	16.8181	16.6852	10.8369
Ubxn2b	3.75868	5.27803	1.62932	3.2394	0.0011978	0.0195854	0	0	0	10.8823	7.02534	4.6444
Gabrg1	3.64936	5.2336	1.65848	3.15566	0.00160135	0.0241091	0	0	0	12.8609	4.39084	4.6444
Tjp1	7.09325	5.20559	1.44854	3.59369	0.000326028	0.00784118	0	0.888917	0	11.8716	22.8323	6.9666
Epha3	3.55675	5.201	1.64447	3.16273	0.00156299	0.0237194	0	0	0	7.91441	8.78167	4.6444
Ryr1	7.08135	5.19945	1.42118	3.65855	0.000253645	0.00667486	0.990581	0	0	16.8181	12.2943	12.3851
4833420G17Rik	3.52152	5.18135	1.69782	3.05176	0.00227501	0.0309637	0	0	0	13.8502	2.6345	4.6444
Atp11c	3.4469	5.14792	1.75087	2.94022	0.00327984	0.0402564	0	0	0	15.8288	1.75633	3.09627
Pcdh18	3.39368	5.12778	1.77232	2.89326	0.00381263	0.0444417	0	0	0	14.8395	0.878167	4.6444
Kcnj4	3.37451	5.12679	1.6591	3.09011	0.00200085	0.028328	0	0	0	6.92511	7.9035	5.41847
Epha5	6.34851	5.02674	1.44885	3.46947	0.000521479	0.010888	0	0	1.31074	14.8395	8.78167	13.1591
Caprin2	11.8599	4.97738	1.22186	4.07363	4.6287e-05	0.00180413	0	0	2.62149	39.572	15.807	13.1591
Ubqln2	5.96826	4.95352	1.46714	3.37632	0.000734634	0.0141562	0.990581	0	0	8.90371	9.65984	16.2554
Dok4	5.93303	4.94072	1.50533	3.28215	0.00103019	0.0176658	0.990581	0	0	14.8395	3.51267	16.2554
Ubn2	10.562	4.93482	1.26767	3.89284	9.90788e-05	0.00328668	0	1.77783	0	10.8823	36.0049	14.7073
Chml	5.5721	4.82822	1.48374	3.25408	0.0011376	0.0188578	0	0	1.31074	12.8609	12.2943	6.9666
Rasal2	5.4256	4.80119	1.5007	3.1993	0.00137761	0.0216011	0.990581	0	0	13.8502	12.2943	5.41847
Kif3a	5.41648	4.79606	1.4973	3.20314	0.00135937	0.0214162	0	0	1.31074	6.92511	8.78167	15.4813
Ttn	5.18663	4.73759	1.51729	3.12239	0.00179389	0.0262993	0.990581	0	0	8.90371	15.807	5.41847
L1cam	5.1167	4.71376	1.5115	3.11859	0.00181721	0.0266001	0.990581	0	0	14.8395	7.9035	6.9666
Mdm1	5.00635	4.66564	1.52142	3.06663	0.00216488	0.0298496	0	0	1.31074	14.8395	6.14717	7.74067
Ptbp2	4.96356	4.64616	1.61178	2.88262	0.00394381	0.0454687	0	0	1.31074	20.7753	6.14717	1.54813
Dop1a	8.65882	4.6359	1.26886	3.65359	0.000258598	0.00671683	0	1.77783	0	16.8181	20.1978	13.1591
Onecut2	4.78201	4.62549	1.62946	2.83867	0.00453015	0.0497844	0	0.888917	0	1.9786	21.9542	3.87033
Ramp3	4.77286	4.62228	1.51687	3.04725	0.00230945	0.0310758	0	0.888917	0	8.90371	8.78167	10.0629
Mycl	4.537	4.54558	1.54664	2.939	0.00329275	0.0403108	0.990581	0	0	6.92511	6.14717	13.1591
Gm9892	4.47686	4.51561	1.55191	2.90972	0.00361753	0.0429581	0.990581	0	0	12.8609	5.269	7.74067
Rad50	4.42143	4.48369	1.5414	2.90884	0.00362769	0.042998	0	0	1.31074	8.90371	7.02534	9.2888
Fam135a	7.86138	4.4507	1.31355	3.3883	0.00070328	0.013719	1.98116	0	0	18.7967	20.1978	6.19254
Slc39a10	4.32947	4.44911	1.55668	2.85808	0.00426216	0.0479352	0	0	1.31074	10.8823	5.269	8.51474
Nfe2l3	7.56502	4.42172	1.28268	3.44725	0.000566333	0.0115703	0.990581	0.888917	0	10.8823	14.0507	18.5776
Nceh1	7.14838	4.3379	1.34229	3.23172	0.00123049	0.0199951	0.990581	0.888917	0	6.92511	26.345	7.74067
Vps13a	15.0237	4.33116	0.912047	4.74884	2.04591e-06	0.00013883	1.98116	0	2.62149	35.6148	22.8323	27.0923
Spg11	7.01949	4.3015	1.33717	3.21688	0.00129592	0.0207803	0.990581	0.888917	0	19.786	15.807	4.6444
Casp8ap2	7.11394	4.26693	1.29476	3.29555	0.000982297	0.0170649	0	0.888917	1.31074	18.7967	13.1725	8.51474
Fsd1l	6.90691	4.19941	1.316	3.19104	0.00141763	0.0218628	0.990581	0	1.31074	11.8716	21.076	6.19254
Dzank1	6.85955	4.19268	1.28804	3.25509	0.00113356	0.0188266	0.990581	0	1.31074	15.8288	11.4162	11.611
Abhd13	6.59905	4.18773	1.33791	3.13005	0.00174779	0.0257396	1.98116	0	0	14.8395	15.807	6.9666
Slc26a2	6.20943	4.15167	1.36634	3.03853	0.00237735	0.0317159	0	1.77783	0	13.8502	6.14717	15.4813
Sema3e	9.58061	4.08673	1.16852	3.49736	0.000469888	0.0100991	1.98116	0	1.31074	33.6362	16.6852	3.87033
Fam102b	9.27135	4.07413	1.14477	3.55892	0.000372386	0.00860747	0.990581	0.888917	1.31074	3.9572	23.7105	24.7701
Snx14	6.00149	4.00531	1.35892	2.94742	0.00320439	0.0394834	0	0.888917	1.31074	17.8074	4.39084	11.611
Mvp	9.06329	3.99391	1.08671	3.67523	0.000237633	0.00634134	0	0.888917	2.62149	13.8502	18.4415	18.5776
Nptn	17.4958	3.98806	0.793513	5.02582	5.01278e-07	4.03571e-05	3.96232	0.888917	1.31074	41.5507	32.4922	24.7701
Slc31a1	14.9659	3.97853	0.852381	4.66755	3.04811e-06	0.000195656	0.990581	0.888917	3.93223	21.7646	35.1267	27.0923
Cyld	9.02349	3.97289	1.12397	3.53469	0.000408247	0.0091911	0	0.888917	2.62149	28.6897	8.78167	13.1591
Zmpste24	8.54751	3.95973	1.10739	3.57574	0.000349243	0.00819432	0	1.77783	1.31074	14.8395	20.1978	13.1591
Dach2	5.54544	3.95287	1.36422	2.89752	0.00376122	0.0439503	0.990581	0.888917	0	12.8609	6.14717	12.3851
Pdpr	8.61182	3.95243	1.13865	3.47115	0.000518239	0.0108442	0.990581	0.888917	1.31074	10.8823	29.8577	7.74067
Snx29	5.48401	3.94099	1.38842	2.83847	0.004533	0.0497844	0.990581	0.888917	0	4.94651	17.5633	8.51474
Zbtb8os	5.79798	3.9301	1.33577	2.9422	0.0032589	0.0400512	0.990581	0	1.31074	13.8502	7.02534	11.611
Acsl1	11.3775	3.92627	0.960973	4.08573	4.39385e-05	0.00174651	0	1.77783	2.62149	24.7325	16.6852	22.4479
Scai	8.34307	3.88581	1.10758	3.50837	0.000450865	0.0098239	1.98116	0	1.31074	16.8181	17.5633	12.3851
Rttn	5.50385	3.88002	1.35868	2.85572	0.00429393	0.0481494	0	0.888917	1.31074	5.93581	14.0507	10.8369
Pgap1	8.35585	3.87858	1.15168	3.36777	0.000757794	0.0144269	1.98116	0	1.31074	25.7218	14.9288	6.19254
Myo1d	7.6083	3.85874	1.18325	3.26114	0.00110966	0.0185922	0	2.66675	0	9.89301	11.4162	21.6739
Slc17a7	13.3166	3.80966	0.872938	4.36418	1.27602e-05	0.000651729	2.97174	0	2.62149	25.7218	24.5887	23.9961
Tcaf2	10.2997	3.79585	0.976586	3.88685	0.000101552	0.00332887	1.98116	0.888917	1.31074	18.7967	14.0507	24.7701
Megf9	7.86421	3.74369	1.12074	3.34036	0.000836686	0.0154041	0.990581	0	2.62149	17.8074	14.9288	10.8369
Npat	7.33554	3.7212	1.14721	3.24371	0.00117984	0.0193249	0	1.77783	1.31074	15.8288	15.807	9.2888
Kcnn1	9.42577	3.69485	1.04351	3.5408	0.000398911	0.00908735	0	2.66675	1.31074	8.90371	15.807	27.8664
Hpca	11.8787	3.67543	0.897301	4.0961	4.2017e-05	0.00169856	2.97174	0.888917	1.31074	20.7753	16.6852	28.6405
Mtx2	7.29325	3.61298	1.16611	3.09832	0.00194618	0.0279286	0.990581	0	2.62149	21.7646	11.4162	6.9666
Enpp2	7.0599	3.59224	1.14486	3.1377	0.00170277	0.0252081	0	0.888917	2.62149	14.8395	13.1725	10.8369
Chd1	17.132	3.57655	0.767845	4.6579	3.19446e-06	0.000202316	2.97174	4.44458	0	24.7325	47.421	23.222
Armcx3	6.33214	3.57274	1.25015	2.85786	0.00426511	0.0479352	0	2.66675	0	19.786	7.02534	8.51474
Alms1	18.548	3.55977	0.760405	4.68142	2.84901e-06	0.000186659	3.96232	0	5.24298	49.4651	32.4922	20.1257
Ngfr	6.63738	3.5492	1.16269	3.05259	0.00226878	0.0309555	0.990581	0.888917	1.31074	8.90371	18.4415	9.2888
Sptb	8.25932	3.52469	1.04703	3.36636	0.000761661	0.0144716	0.990581	2.66675	0	11.8716	19.3197	14.7073
Slc2a13	6.52871	3.51635	1.16516	3.0179	0.00254536	0.033307	0.990581	0.888917	1.31074	17.8074	9.65984	8.51474
Phka2	6.72608	3.50884	1.17341	2.99029	0.00278717	0.0358782	0	0.888917	2.62149	15.8288	14.0507	6.9666
Dpy19l4	6.57566	3.50378	1.21759	2.87765	0.00400653	0.0458831	1.98116	0	1.31074	13.8502	18.4415	3.87033
Ipo11	6.33657	3.48429	1.20486	2.89186	0.00382973	0.0445599	0.990581	0.888917	1.31074	3.9572	12.2943	18.5776
Plagl1	7.79872	3.45493	1.11141	3.10859	0.00187979	0.0272226	0	3.55567	0	20.7753	13.1725	9.2888
Tmem87b	6.32754	3.44719	1.18343	2.91289	0.003581	0.0427245	1.98116	0	1.31074	15.8288	8.78167	10.0629
Wdr7	10.5963	3.42565	0.918961	3.72774	0.000193204	0.00548503	0.990581	0.888917	3.93223	16.8181	25.4668	15.4813
Kmt2c	26.3876	3.42307	0.632066	5.41569	6.10534e-08	6.59099e-06	9.90581	0.888917	2.62149	58.3688	50.9337	35.6071
Map2	21.7606	3.4058	0.630354	5.40299	6.55385e-08	6.91795e-06	3.96232	4.44458	2.62149	37.5934	44.7865	37.1552
Tbc1d31	7.84775	3.37866	1.04328	3.23849	0.00120162	0.0196141	0.990581	1.77783	1.31074	17.8074	16.6852	8.51474
Pip4k2a	8.41126	3.36576	1.0418	3.23072	0.00123477	0.0200176	0.990581	0	3.93223	18.7967	16.6852	10.0629
Plxna2	11.2817	3.36107	0.919559	3.65509	0.000257089	0.00671683	0	4.44458	1.31074	14.8395	31.614	15.4813
Syap1	7.66786	3.34243	1.04156	3.20907	0.00133165	0.0211567	0.990581	1.77783	1.31074	18.7967	12.2943	10.8369
Myo9a	7.5909	3.32501	1.05563	3.14978	0.00163394	0.0244675	0.990581	1.77783	1.31074	18.7967	14.9288	7.74067
Zcchc12	14.001	3.27998	0.808001	4.05938	4.92026e-05	0.00188478	1.98116	5.3335	0	21.7646	19.3197	35.6071
Pcnp	7.12583	3.26322	1.1006	2.96496	0.00302724	0.0380407	2.97174	0.888917	0	14.8395	7.02534	17.0295
Krit1	9.04336	3.24218	0.945889	3.42766	0.000608807	0.0122276	2.97174	0.888917	1.31074	16.8181	17.5633	14.7073
Gpcpd1	7.32241	3.18586	1.09826	2.90083	0.00372176	0.0436503	1.98116	0	2.62149	17.8074	5.269	16.2554
Ptpn13	13.3764	3.16473	0.780489	4.05481	5.01753e-05	0.00190666	1.98116	4.44458	1.31074	21.7646	29.8577	20.8998
Mysm1	8.47437	3.16315	0.978839	3.23153	0.00123128	0.0199951	0.990581	2.66675	1.31074	21.7646	14.0507	10.0629
Ralgapb	12.3195	3.1595	0.814861	3.87734	0.000105604	0.00342403	1.98116	1.77783	3.93223	21.7646	28.9795	15.4813
Cpne3	10.0169	3.15323	0.961451	3.27966	0.00103934	0.0177584	0.990581	3.55567	1.31074	34.6255	8.78167	10.8369
Lifr	11.6507	3.13044	0.852702	3.6712	0.000241417	0.00642426	0	4.44458	2.62149	24.7325	21.076	17.0295
Dgke	9.51192	3.12959	0.94248	3.32059	0.000898275	0.0162855	0.990581	4.44458	0	12.8609	20.1978	18.5776
Phc3	13.4056	3.12523	0.824848	3.78886	0.000151343	0.00456431	5.94348	0.888917	1.31074	37.5934	18.4415	16.2554
1700020I14Rik	6.96644	3.11881	1.08628	2.8711	0.00409045	0.0465938	0.990581	0.888917	2.62149	20.7753	8.78167	7.74067
Secisbp2l	10.1399	3.11375	0.881489	3.53238	0.00041184	0.00924936	1.98116	1.77783	2.62149	22.7539	19.3197	12.3851
Tmem30a	27.801	3.10962	0.611706	5.08353	3.70493e-07	3.25896e-05	6.93406	1.77783	9.17521	74.1976	49.1774	25.5442
Erbb4	9.58884	3.09363	0.956349	3.23483	0.00121716	0.0198336	3.96232	1.77783	0	24.7325	19.3197	7.74067
Relch	10.0908	3.07892	0.878594	3.50437	0.000457691	0.00990448	0.990581	1.77783	3.93223	17.8074	16.6852	19.3517
Ankrd28	7.9609	3.07627	1.05972	2.90292	0.00369702	0.0434674	3.96232	0.888917	0	25.7218	7.9035	9.2888
Fam126b	8.82109	3.07489	0.996136	3.08681	0.00202316	0.0284741	0	0.888917	5.24298	20.7753	10.538	15.4813
Scoc	9.24828	3.06643	0.933143	3.28613	0.00101575	0.0175447	1.98116	3.55567	0	14.8395	21.9542	13.1591
Cib2	12.1155	3.04884	0.825849	3.69176	0.000222706	0.00604489	1.98116	5.3335	0	19.786	25.4668	20.1257
Tex15	10.036	3.0287	0.917526	3.30094	0.000963626	0.0170649	0	1.77783	5.24298	20.7753	12.2943	20.1257
Efnb2	10.6569	3.02451	0.897924	3.36833	0.000756246	0.0144264	3.96232	2.66675	0	30.6683	15.807	10.8369
Ero1lb	7.43734	3.02161	1.02828	2.93851	0.00329791	0.040322	0.990581	3.55567	0	13.8502	12.2943	13.9332
Fat4	14.8802	2.9938	0.803962	3.72382	0.000196235	0.00551547	0	2.66675	7.86447	37.5934	27.2232	13.9332
Ift80	10.3369	2.98063	0.867893	3.43432	0.000594033	0.0120071	3.96232	2.66675	0	17.8074	16.6852	20.8998
Ret	16.1576	2.97959	0.709635	4.19876	2.68379e-05	0.00120834	1.98116	7.11133	1.31074	25.7218	29.8577	30.9627
Hook1	9.27809	2.97611	0.96295	3.09062	0.0019974	0.0283277	4.9529	0	1.31074	23.7432	14.0507	11.611
Sdcbp	10.4399	2.97128	0.850016	3.49556	0.000473065	0.0100991	1.98116	3.55567	1.31074	21.7646	19.3197	14.7073
Ap3s1	12.749	2.96394	0.830853	3.56734	0.000360619	0.00839677	0.990581	7.11133	0	22.7539	19.3197	26.3183
Ddx46	10.9288	2.96139	0.834904	3.54699	0.00038966	0.00891994	1.98116	1.77783	3.93223	24.7325	18.4415	14.7073
H1f0	71.0209	2.95186	0.348735	8.46446	2.57336e-17	1.01862e-14	17.8305	19.5562	10.486	118.716	119.431	140.106
Bdp1	7.40653	2.93253	1.01017	2.903	0.00369602	0.0434674	1.98116	1.77783	1.31074	14.8395	17.5633	6.9666
Bod1l	9.40599	2.91909	0.926491	3.15069	0.00162884	0.0244675	0	1.77783	5.24298	18.7967	16.6852	13.9332
Far1	11.7846	2.89396	0.878299	3.29496	0.000984373	0.0170649	3.96232	1.77783	2.62149	39.572	15.807	6.9666
Gpatch8	13.5639	2.88496	0.784532	3.67729	0.000235723	0.00630807	3.96232	0.888917	5.24298	15.8288	36.883	18.5776
Hspa4l	17.6367	2.87272	0.698937	4.11012	3.95453e-05	0.00163339	4.9529	2.66675	5.24298	51.4437	23.7105	17.8035
Avl9	9.80236	2.87099	0.867363	3.31002	0.000932909	0.016722	1.98116	3.55567	1.31074	21.7646	13.1725	17.0295
Cotl1	36.3612	2.86019	0.51943	5.50641	3.66215e-08	4.19162e-06	7.92465	16.0005	1.31074	52.433	81.6695	58.8291
Etnk1	28.6396	2.84511	0.566525	5.02203	5.11269e-07	4.08156e-05	10.8964	8.00025	1.31074	72.219	43.0302	36.3811
Unc13b	13.9226	2.83519	0.81485	3.47939	0.000502548	0.0105858	0.990581	0.888917	9.17521	28.6897	29.8577	13.9332
Txnip	50.6758	2.83292	0.426316	6.64512	3.02969e-11	5.535e-09	6.93406	10.667	20.9719	67.2725	98.3547	99.8546
Pign	12.0362	2.80966	0.850843	3.30221	0.000959248	0.0170334	0.990581	0.888917	7.86447	12.8609	20.1978	29.4145
Slx4	9.2216	2.78721	0.953634	2.92273	0.00346981	0.0418315	4.9529	1.77783	0	12.8609	27.2232	8.51474
Sema4f	8.74487	2.78585	0.930059	2.99534	0.00274135	0.0355086	0.990581	0.888917	5.24298	13.8502	17.5633	13.9332
Itpr3	15.1358	2.77296	0.763333	3.63271	0.000280462	0.00706942	2.97174	8.00025	0	14.8395	32.4922	32.5108
Pura	8.12814	2.77113	0.932073	2.97308	0.00294823	0.0371954	0.990581	2.66675	2.62149	11.8716	16.6852	13.9332
Kpna4	13.3976	2.7669	0.845818	3.27127	0.00107066	0.0181209	3.96232	3.55567	2.62149	45.5079	19.3197	5.41847
Rfk	16.9964	2.75561	0.673157	4.09356	4.24808e-05	0.00171003	7.92465	3.55567	1.31074	33.6362	24.5887	30.9627
Gstm4	8.93591	2.73122	0.919544	2.97019	0.00297614	0.0374978	4.9529	1.77783	0	18.7967	14.9288	13.1591
2020-03-07	13.6523	2.72604	0.772791	3.52753	0.000419458	0.00939823	4.9529	0.888917	5.24298	30.6683	12.2943	27.8664
Prpf39	10.198	2.71672	0.905503	3.00023	0.00269776	0.0350598	6.93406	0.888917	0	21.7646	18.4415	13.1591
Creg1	17.4264	2.71451	0.645074	4.20807	2.57565e-05	0.00116518	4.9529	2.66675	6.55372	34.6255	26.345	29.4145
Tmem18	7.97745	2.71145	0.951569	2.84945	0.0043795	0.0487752	2.97174	0.888917	2.62149	8.90371	19.3197	13.1591
Glce	16.216	2.68993	0.674668	3.98704	6.69022e-05	0.00242584	2.97174	7.11133	2.62149	27.7004	22.8323	34.0589
Uhmk1	23.5662	2.68863	0.576548	4.66332	3.11145e-06	0.000198381	2.97174	7.11133	9.17521	52.433	39.5175	30.1886
Fryl	24.5937	2.68337	0.567267	4.73035	2.24134e-06	0.000151012	4.9529	11.5559	2.62149	45.5079	46.5429	36.3811
Map3k2	13.368	2.66502	0.830505	3.20892	0.00133235	0.0211567	2.97174	1.77783	6.55372	19.786	42.152	6.9666
Smc2	11.8891	2.65751	0.865953	3.06888	0.00214861	0.0297873	2.97174	1.77783	5.24298	36.6041	19.3197	5.41847
Twsg1	11.7267	2.64212	0.801508	3.29644	0.0009792	0.0170649	3.96232	0.888917	5.24298	20.7753	13.1725	26.3183
Ppp1r2	9.12741	2.642	0.899875	2.93597	0.00332511	0.0404462	2.97174	0.888917	3.93223	22.7539	14.9288	9.2888
Snap25	10.1204	2.64188	0.852663	3.09839	0.00194573	0.0279286	0.990581	3.55567	3.93223	16.8181	24.5887	10.8369
Tgoln1	41.2002	2.6169	0.452652	5.78125	7.41455e-09	1.00626e-06	8.91523	11.5559	14.4182	91.0157	76.4005	44.8959
Rock1	16.6074	2.60727	0.675661	3.85884	0.000113928	0.00364416	3.96232	2.66675	7.86447	37.5934	28.9795	18.5776
Agps	15.3565	2.6024	0.69492	3.74489	0.000180476	0.00521132	3.96232	1.77783	7.86447	25.7218	21.076	31.7367
Ahnak	13.6812	2.60113	0.739457	3.51762	0.000435442	0.00962063	6.93406	0.888917	3.93223	25.7218	23.7105	20.8998
Prkar2b	13.5488	2.59669	0.786896	3.29992	0.000967124	0.0170649	1.98116	8.88917	0	23.7432	28.1013	18.5776
Cdc37l1	21.2733	2.59391	0.585193	4.43258	9.31142e-06	0.000488721	4.9529	4.44458	9.17521	45.5079	33.3704	30.1886
Ubr3	27.2554	2.57947	0.640943	4.02449	5.70999e-05	0.00212725	8.91523	0.888917	14.4182	60.3474	58.8372	20.1257
Rita1	15.0705	2.57642	0.69501	3.70702	0.000209709	0.00579138	2.97174	2.66675	7.86447	22.7539	32.4922	21.6739
Zhx3	9.48114	2.57627	0.877131	2.93715	0.00331246	0.0403599	4.9529	1.77783	1.31074	11.8716	24.5887	12.3851
Cpd	23.7717	2.56795	0.608643	4.21913	2.45244e-05	0.00111475	7.92465	2.66675	10.486	62.326	36.0049	23.222
Xpr1	27.4314	2.56635	0.506561	5.06621	4.05806e-07	3.44211e-05	6.93406	8.88917	7.86447	55.4009	42.152	43.3478
Gcc2	8.50978	2.55413	0.897364	2.84625	0.0044237	0.0489813	0.990581	2.66675	3.93223	17.8074	14.0507	11.611
Grtp1	10.2869	2.54888	0.895892	2.84507	0.0044401	0.0490476	2.97174	0	6.55372	24.7325	9.65984	17.8035
Ctr9	26.1535	2.5486	0.545413	4.67279	2.97135e-06	0.000192026	7.92465	11.5559	2.62149	56.3902	41.2739	37.1552
Ythdc1	10.6719	2.52373	0.860961	2.9313	0.00337548	0.0408497	6.93406	0	2.62149	18.7967	20.1978	15.4813
Hsdl2	9.28562	2.52214	0.840594	3.00043	0.002696	0.0350598	2.97174	2.66675	2.62149	12.8609	17.5633	17.0295
Neat1	447.771	2.5199	0.221887	11.3567	6.87293e-30	1.63232e-26	119.86	92.4473	190.058	816.174	807.036	661.053
Edem3	23.2848	2.51716	0.634581	3.96664	7.28927e-05	0.00256474	11.887	3.55567	5.24298	64.3046	17.5633	37.1552
Gclc	12.6489	2.50539	0.760291	3.2953	0.000983152	0.0170649	6.93406	1.77783	2.62149	21.7646	14.9288	27.8664
Ralgapa1	19.8756	2.5045	0.60499	4.13973	3.47716e-05	0.00147469	3.96232	6.22242	7.86447	36.6041	42.152	22.4479
Sesn3	39.9625	2.49574	0.437486	5.70473	1.1653e-08	1.49599e-06	9.90581	9.77809	17.0397	84.0906	63.228	55.7328
Tpr	19.4501	2.48208	0.609342	4.07337	4.63377e-05	0.00180413	1.98116	8.00025	7.86447	34.6255	32.4922	31.7367
Vgf	249.401	2.47755	0.232701	10.6469	1.80209e-26	2.4457e-23	70.3312	82.6693	74.7125	302.726	489.139	476.825
Acsl4	12.7788	2.46891	0.797618	3.09536	0.00196577	0.0280825	4.9529	6.22242	0	34.6255	12.2943	18.5776
Rab11a	10.9606	2.46816	0.783779	3.14905	0.00163804	0.0244675	4.9529	3.55567	1.31074	15.8288	18.4415	21.6739
Marf1	9.72834	2.4667	0.839864	2.93703	0.00331376	0.0403599	1.98116	5.3335	1.31074	14.8395	20.1978	14.7073
Abhd2	20.6617	2.46351	0.666707	3.69505	0.000219846	0.00598435	5.94348	0.888917	13.1074	31.6576	22.8323	49.5403
Tmem263	11.0659	2.45548	0.861108	2.85153	0.00435087	0.0485703	2.97174	0	7.86447	24.7325	18.4415	12.3851
Alg10b	17.8001	2.45328	0.665271	3.68764	0.000226347	0.00609977	7.92465	4.44458	3.93223	40.5614	36.0049	13.9332
Tfrc	21.9186	2.43218	0.606161	4.01244	6.00955e-05	0.00223011	5.94348	12.4448	1.31074	46.4972	35.1267	30.1886
Spag9	27.1476	2.43055	0.567352	4.28403	1.83536e-05	0.000876177	5.94348	3.55567	17.0397	55.4009	29.8577	51.0884
Ano6	10.7689	2.42689	0.796765	3.04593	0.00231966	0.0311253	1.98116	5.3335	2.62149	17.8074	23.7105	13.1591
Angel1	12.5303	2.39514	0.76986	3.11115	0.00186363	0.0270298	4.9529	5.3335	1.31074	33.6362	17.5633	12.3851
Atp8a1	44.1708	2.38844	0.44361	5.3841	7.28098e-08	7.56278e-06	24.7645	7.11133	10.486	83.1013	73.766	65.7957
Nfat5	22.2209	2.35957	0.656964	3.59162	0.000328626	0.00787766	0.990581	11.5559	9.17521	44.5186	50.0555	17.0295
Cmpk1	10.4789	2.35919	0.78074	3.02173	0.00251331	0.0331158	3.96232	3.55567	2.62149	20.7753	14.9288	17.0295
Rras2	14.8901	2.34467	0.681693	3.43949	0.000582818	0.011856	5.94348	3.55567	5.24298	35.6148	21.9542	17.0295
Malat1	4657.3	2.33608	0.180154	12.9671	1.87939e-38	1.78542e-34	1296.67	1335.15	1991.02	9117.4	7850.81	6352.77
Casc4	13.1832	2.32794	0.7017	3.31758	0.00090801	0.0164307	4.9529	5.3335	2.62149	18.7967	21.076	26.3183
Ro60	28.8897	2.3241	0.549839	4.22688	2.36957e-05	0.00108748	9.90581	14.2227	3.93223	64.3046	56.2027	24.7701
Ahcyl2	14.5271	2.29617	0.736904	3.11597	0.00183344	0.0267732	0.990581	10.667	2.62149	28.6897	20.1978	23.9961
Kif21a	14.2074	2.28383	0.749577	3.04683	0.00231269	0.0310758	1.98116	2.66675	10.486	36.6041	14.9288	18.5776
Cdc42bpa	12.624	2.27495	0.760656	2.99077	0.00278273	0.0358696	4.9529	1.77783	6.55372	21.7646	29.8577	10.8369
Tead1	12.4844	2.27417	0.735845	3.09055	0.00199785	0.0283277	3.96232	7.11133	1.31074	17.8074	24.5887	20.1257
Ttll7	16.7314	2.26321	0.638993	3.54183	0.000397358	0.00907428	5.94348	7.11133	3.93223	38.5827	25.4668	19.3517
Dhx15	18.8243	2.25247	0.636258	3.54019	0.000399844	0.00908735	3.96232	4.44458	11.7967	39.572	17.5633	35.6071
1110008P14Rik	15.6246	2.25085	0.743137	3.02884	0.00245491	0.0324814	3.96232	11.5559	0	37.5934	22.8323	17.8035
Smg1	40.0668	2.24265	0.42827	5.23654	1.63613e-07	1.60239e-05	19.8116	12.4448	9.17521	77.1655	67.6189	54.1847
Usp34	22.9333	2.2152	0.57014	3.88536	0.00010218	0.00332887	11.887	3.55567	9.17521	43.5293	43.9084	25.5442
Diaph1	21.8444	2.21049	0.634453	3.48409	0.000493809	0.0104714	15.8493	4.44458	2.62149	48.4758	20.1978	39.4774
Plat	26.6398	2.20307	0.542856	4.0583	4.94308e-05	0.00188592	13.8681	12.4448	1.31074	41.5507	46.5429	44.1218
Herc1	55.1315	2.20052	0.367403	5.98938	2.10644e-09	3.17638e-07	16.8399	16.8894	26.2149	72.219	101.867	96.7584
Psme4	29.9551	2.19764	0.604505	3.63543	0.000277515	0.00704919	8.91523	0.888917	23.5934	57.3795	38.6394	50.3144
Atp2c1	12.729	2.18959	0.713861	3.06725	0.00216037	0.0298496	2.97174	4.44458	6.55372	15.8288	27.2232	19.3517
Hmgcs1	13.3793	2.1753	0.71723	3.03292	0.00242201	0.0321357	3.96232	5.3335	5.24298	32.6469	11.4162	21.6739
Cyth3	15.5369	2.16833	0.716928	3.02447	0.00249068	0.0329088	1.98116	2.66675	13.1074	27.7004	30.7359	17.0295
Chchd7	12.8249	2.16502	0.716386	3.02214	0.00250991	0.0331158	3.96232	2.66675	7.86447	16.8181	19.3197	26.3183
Zfp346	18.5319	2.16446	0.643914	3.36141	0.000775459	0.0146168	1.98116	11.5559	6.55372	34.6255	19.3197	37.1552
Hsp90aa1	34.3859	2.1491	0.463599	4.6357	3.55735e-06	0.000220881	12.8775	14.2227	10.486	80.1334	42.152	46.444
Usp9x	24.5954	2.14534	0.55822	3.84318	0.000121448	0.0038204	5.94348	6.22242	15.7289	47.4865	47.421	24.7701
Ppp3ca	16.546	2.14126	0.62684	3.41595	0.00063559	0.0127135	7.92465	6.22242	3.93223	27.7004	33.3704	20.1257
Braf	21.0424	2.13881	0.594372	3.59843	0.000320144	0.00777843	7.92465	9.77809	5.24298	54.4116	27.2232	21.6739
Calb1	28.8045	2.13258	0.505054	4.22248	2.41634e-05	0.00110362	13.8681	12.4448	5.24298	31.6576	56.2027	53.4106
Gnai3	16.1316	2.13156	0.663432	3.21293	0.00131388	0.0210132	10.8964	5.3335	1.31074	23.7432	30.7359	24.7701
2020-09-02	31.8955	2.12908	0.492217	4.3255	1.52186e-05	0.000749104	4.9529	15.1116	15.7289	62.326	55.3245	37.9293
Supt16	23.4049	2.11884	0.567388	3.73438	0.000188177	0.00540084	3.96232	10.667	11.7967	55.4009	30.7359	27.8664
Pik3c2a	13.4764	2.11528	0.706116	2.99566	0.0027385	0.0355086	1.98116	4.44458	9.17521	23.7432	23.7105	17.8035
Slk	34.8173	2.11094	0.484406	4.35778	1.31388e-05	0.00066393	9.90581	8.00025	22.2827	78.1548	45.6647	44.8959
Xpc	21.5444	2.10831	0.572847	3.6804	0.000232868	0.00624927	4.9529	12.4448	6.55372	47.4865	30.7359	27.0923
Eps15	15.9012	2.08881	0.628324	3.32442	0.00088604	0.0161397	5.94348	8.00025	3.93223	22.7539	24.5887	30.1886
Cltc	70.7852	2.08467	0.411635	5.06437	4.09756e-07	3.44485e-05	16.8399	19.5562	45.8761	166.203	108.893	67.3438
Rif1	26.2582	2.07698	0.557434	3.72596	0.000194574	0.00548503	10.8964	5.3335	14.4182	52.433	53.5682	20.8998
Slc25a30	14.2297	2.07696	0.687836	3.01956	0.00253141	0.033216	5.94348	1.77783	9.17521	20.7753	23.7105	23.9961
Calu	55.3887	2.07011	0.382021	5.41884	5.99875e-08	6.55036e-06	14.8587	23.1118	26.2149	120.695	68.497	78.9548
Engase	12.8002	2.06508	0.719753	2.86916	0.00411569	0.0468252	7.92465	1.77783	5.24298	24.7325	19.3197	17.8035
Ralgapa2	15.7671	2.05653	0.690632	2.97775	0.00290372	0.0368295	3.96232	8.88917	5.24298	42.54	12.2943	21.6739
Akap13	31.564	2.04993	0.512491	3.99995	6.33571e-05	0.00232068	23.7739	6.22242	6.55372	50.4544	47.421	54.9588
Dmxl1	20.3649	2.03526	0.558237	3.64587	0.000266486	0.00686417	5.94348	8.88917	9.17521	40.5614	28.9795	28.6405
Chuk	19.776	2.03363	0.571908	3.55587	0.000376724	0.00868659	8.91523	8.88917	5.24298	23.7432	31.614	40.2515
Usp31	20.1095	2.02055	0.600331	3.36572	0.000763441	0.0144764	3.96232	10.667	9.17521	48.4758	22.8323	25.5442
Chp1	20.5451	2.0021	0.59544	3.36239	0.000772698	0.0145937	4.9529	15.1116	3.93223	28.6897	40.3957	30.1886
Rock2	23.2214	1.99356	0.621866	3.20577	0.00134703	0.0212925	2.97174	6.22242	19.6612	48.4758	20.1978	41.7996
Vmp1	17.4439	1.9899	0.648481	3.06856	0.00215096	0.0297873	1.98116	8.88917	10.486	22.7539	21.076	39.4774
Rorb	37.2689	1.96269	0.447713	4.38381	1.16624e-05	0.000602134	14.8587	11.5559	19.6612	69.2511	71.1315	37.1552
Gm13910	27.5892	1.95827	0.479742	4.08193	4.46638e-05	0.00176061	11.887	8.00025	14.4182	47.4865	40.3957	43.3478
Cgnl1	35.6501	1.95526	0.431195	4.53451	5.77382e-06	0.000328451	13.8681	17.7783	11.7967	65.2939	44.7865	60.3772
Atp13a3	17.2098	1.95364	0.640866	3.04844	0.00230029	0.0309969	7.92465	8.88917	3.93223	43.5293	21.9542	17.0295
Notch2	24.5923	1.93487	0.519977	3.72106	0.000198386	0.00554312	9.90581	12.4448	7.86447	53.4223	29.8577	34.0589
Nefm	96.1214	1.93451	0.336231	5.75351	8.74112e-09	1.16959e-06	28.7268	34.6678	57.6728	95.9622	167.73	191.969
Hadh	39.1544	1.9212	0.438602	4.38028	1.18524e-05	0.000608638	16.8399	14.2227	18.3504	36.6041	80.7914	68.1179
Atp6v1a	47.2224	1.9147	0.370043	5.17426	2.2882e-07	2.15226e-05	16.8399	20.4451	22.2827	79.1441	77.2787	67.3438
Eml4	14.17	1.91122	0.670104	2.85212	0.00434291	0.0485384	7.92465	3.55567	6.55372	21.7646	15.807	29.4145
Prune2	47.4509	1.91104	0.372431	5.13125	2.87819e-07	2.60408e-05	18.821	17.7783	23.5934	75.1869	84.304	65.0216
Fam91a1	26.7099	1.90986	0.481797	3.96403	7.36951e-05	0.00258341	8.91523	10.667	14.4182	45.5079	41.2739	39.4774
Wnk1	58.8742	1.9056	0.366313	5.20211	1.97038e-07	1.87186e-05	34.6703	15.1116	24.9042	106.845	77.2787	94.4362
Arl8b	20.484	1.90496	0.564988	3.37168	0.000747106	0.0143095	8.91523	12.4448	3.93223	33.6362	36.883	27.0923
Sbno1	61.1355	1.90383	0.363469	5.23793	1.62389e-07	1.60239e-05	13.8681	27.5564	36.7009	105.855	99.2329	83.5992
Thada	14.3944	1.90081	0.660584	2.87747	0.00400873	0.0458831	6.93406	7.11133	3.93223	28.6897	14.9288	24.7701
Iqgap1	42.3952	1.89752	0.397234	4.77683	1.78079e-06	0.000125315	21.7928	19.5562	11.7967	76.1762	62.3499	62.6994
Als2	31.8055	1.88858	0.472221	3.99936	6.35133e-05	0.00232068	14.8587	19.5562	5.24298	49.4651	48.2992	53.4106
Lama5	32.8842	1.88521	0.506596	3.72133	0.000198178	0.00554312	19.8116	15.1116	6.55372	29.679	78.1569	47.9922
Tmed7	15.025	1.87087	0.657152	2.84693	0.00441431	0.0489813	4.9529	8.88917	5.24298	32.6469	23.7105	14.7073
Ncam1	50.8052	1.86123	0.379899	4.89926	9.61987e-07	7.25308e-05	26.7457	24.0008	14.4182	60.3474	95.7202	83.5992
Ube3c	25.184	1.85026	0.510989	3.62094	0.000293536	0.00733841	5.94348	11.5559	15.7289	36.6041	45.6647	35.6071
Vps35	21.3126	1.84688	0.598089	3.08797	0.00201531	0.0284479	8.91523	2.66675	17.0397	38.5827	35.1267	25.5442
Arhgap19	16.7874	1.81461	0.597524	3.03689	0.00239034	0.0317598	5.94348	6.22242	10.486	25.7218	23.7105	28.6405
Nfya	19.9002	1.80451	0.57545	3.13583	0.00171371	0.0253192	10.8964	8.88917	6.55372	40.5614	18.4415	34.0589
Pdlim7	20.5258	1.78546	0.549532	3.24906	0.00115788	0.019097	10.8964	8.88917	7.86447	23.7432	30.7359	41.0256
Psmd5	19.0488	1.78246	0.617179	2.88807	0.00387614	0.0449064	10.8964	11.5559	2.62149	42.54	28.1013	18.5776
Sgpl1	32.5073	1.78162	0.552834	3.22271	0.00126985	0.0204814	1.98116	24.8897	17.0397	45.5079	42.152	63.4735
4932438A13Rik	19.1667	1.7764	0.626016	2.83762	0.00454509	0.0498595	14.8587	4.44458	6.55372	46.4972	20.1978	22.4479
Aak1	23.1453	1.76276	0.573914	3.07147	0.00213007	0.0295843	8.91523	13.3338	9.17521	22.7539	61.4717	23.222
Itgav	21.1238	1.75845	0.578938	3.03738	0.00238646	0.0317527	13.8681	7.11133	7.86447	23.7432	50.9337	23.222
Myo5a	25.2766	1.75808	0.546329	3.21799	0.00129092	0.0207803	15.8493	3.55567	15.7289	41.5507	44.7865	30.1886
Serinc3	22.9803	1.74237	0.506212	3.44197	0.000577484	0.0117727	9.90581	12.4448	9.17521	36.6041	33.3704	36.3811
Lmtk2	40.2757	1.73995	0.417482	4.16772	3.07662e-05	0.00134073	16.8399	24.0008	14.4182	43.5293	75.5224	67.3438
Mycbp2	17.4903	1.72168	0.58042	2.96627	0.00301431	0.0379284	6.93406	10.667	6.55372	28.6897	28.1013	23.9961
Larp4b	23.8456	1.72157	0.582517	2.95539	0.00312271	0.0388804	17.8305	2.66675	13.1074	43.5293	40.3957	25.5442
Macf1	55.4984	1.70597	0.36208	4.71159	2.45795e-06	0.00016329	20.8022	35.5567	20.9719	101.898	82.5477	71.2142
D10Wsu102e	73.9299	1.70458	0.31541	5.40434	6.50461e-08	6.91795e-06	41.6044	28.4453	34.0794	138.502	101.867	99.0806
Ankfy1	22.6668	1.69992	0.540024	3.14786	0.00164472	0.0245288	9.90581	8.00025	14.4182	49.4651	26.345	27.8664
Myo6	38.2538	1.69777	0.415125	4.0898	4.31754e-05	0.00172339	22.7834	14.2227	17.0397	72.219	48.2992	54.9588
Npc1	16.7898	1.69636	0.593633	2.85759	0.00426876	0.0479352	10.8964	6.22242	6.55372	28.6897	22.8323	25.5442
Agfg2	28.9231	1.69102	0.496352	3.4069	0.000657059	0.0130861	7.92465	15.1116	18.3504	32.6469	62.3499	37.1552
Prkci	21.9432	1.6891	0.580282	2.91083	0.00360464	0.0428587	13.8681	8.00025	9.17521	54.4116	17.5633	28.6405
Clcn3	33.7912	1.68444	0.451938	3.72714	0.000193667	0.00548503	10.8964	14.2227	23.5934	56.3902	59.7154	37.9293
Cited2	18.5252	1.68343	0.568334	2.96205	0.00305603	0.0382507	5.94348	8.88917	11.7967	30.6683	29.8577	23.9961
Ccdc107	32.372	1.65612	0.470657	3.51875	0.00043359	0.00962063	21.7928	14.2227	10.486	31.6576	64.9844	51.0884
Mgst3	31.0687	1.64426	0.482949	3.40463	0.000662534	0.0131675	23.7739	7.11133	14.4182	55.4009	43.9084	41.7996
Naa50	24.5013	1.63941	0.570845	2.87189	0.00408019	0.0465328	17.8305	2.66675	15.7289	41.5507	28.9795	40.2515
Lman1	22.142	1.61497	0.526596	3.06681	0.00216355	0.0298496	10.8964	8.88917	13.1074	43.5293	25.4668	30.9627
Azin1	35.2946	1.60825	0.461907	3.48177	0.000498112	0.0105391	11.887	16.0005	24.9042	75.1869	34.2485	49.5403
Zfp106	37.9643	1.60817	0.416114	3.86474	0.000111207	0.00358093	12.8775	17.7783	26.2149	56.3902	64.9844	49.5403
Calm1	62.8487	1.60659	0.413535	3.88503	0.000102319	0.00332887	24.7645	39.1123	28.8364	160.267	54.4464	69.666
Por	51.3771	1.6024	0.405116	3.95541	7.64045e-05	0.00263943	37.6421	28.4453	9.17521	73.2083	74.6442	85.1474
Ermp1	30.8033	1.58204	0.438691	3.60627	0.000310629	0.00766818	15.8493	12.4448	18.3504	44.5186	45.6647	47.9922
Ttc1	27.3041	1.57337	0.490353	3.20865	0.00133358	0.0211567	8.91523	14.2227	18.3504	44.5186	49.1774	28.6405
Purb	76.1107	1.56639	0.423903	3.69516	0.000219745	0.00598435	15.8493	27.5564	73.4017	156.31	92.2076	91.3399
Bclaf1	23.8159	1.56244	0.531595	2.93916	0.00329102	0.0403108	13.8681	15.1116	6.55372	44.5186	40.3957	22.4479
Nup205	33.5313	1.55794	0.474744	3.28164	0.00103207	0.017666	21.7928	13.3338	15.7289	78.1548	34.2485	37.9293
Igsf8	45.617	1.54957	0.429817	3.60518	0.000311933	0.00767162	23.7739	15.1116	31.4579	62.326	99.2329	41.7996
Sat1	30.1127	1.53627	0.470074	3.26814	0.00108257	0.0182348	17.8305	11.5559	17.0397	62.326	38.6394	33.2849
Herc2	87.3414	1.5305	0.302982	5.05144	4.3849e-07	3.62231e-05	45.5667	30.2232	60.2943	128.609	144.019	115.336
Eif3a	49.8036	1.52695	0.375144	4.07032	4.69494e-05	0.00182049	23.7739	22.2229	31.4579	68.2618	96.5984	56.5069
Aplp2	82.1268	1.5225	0.315556	4.82483	1.40124e-06	0.000103192	32.6892	32.001	64.2265	116.738	125.578	121.529
Xpo1	29.09	1.50192	0.470184	3.19431	0.00140164	0.0217098	11.887	21.334	11.7967	52.433	43.0302	34.0589
Rmnd5a	50.9777	1.49956	0.415146	3.61212	0.000303706	0.00755289	34.6703	10.667	35.3901	90.0264	62.3499	72.7623
Clint1	26.2939	1.44807	0.501398	2.88808	0.00387607	0.0449064	17.8305	16.0005	7.86447	48.4758	41.2739	26.3183
Tln2	35.8882	1.44601	0.411151	3.517	0.000436461	0.00962063	15.8493	22.2229	19.6612	50.4544	61.4717	45.67
Acy1	28.7129	1.44137	0.470739	3.06193	0.00219912	0.0301902	8.91523	20.4451	17.0397	37.5934	39.5175	48.7662
Nubp2	29.6224	1.43146	0.45739	3.12963	0.0017503	0.0257396	10.8964	14.2227	23.5934	42.54	43.9084	42.5737
Uap1l1	59.6203	1.42364	0.405971	3.50675	0.000453609	0.00985835	33.6797	48.8904	13.1074	118.716	72.8879	70.4401
Ppme1	28.9071	1.41825	0.44377	3.19592	0.00139387	0.0216731	14.8587	17.7783	14.4182	42.54	41.2739	42.5737
Hsp90b1	43.9853	1.40913	0.395	3.56742	0.000360507	0.00839677	27.7363	19.5562	24.9042	87.0585	53.5682	51.0884
Abhd17a	54.297	1.40339	0.384938	3.64574	0.000266619	0.00686417	33.6797	19.5562	36.7009	76.1762	106.258	53.4106
Cpt1a	48.5334	1.39467	0.413028	3.3767	0.000733622	0.0141562	16.8399	41.7791	20.9719	56.3902	94.8421	60.3772
Dst	38.0002	1.3934	0.424486	3.28256	0.00102868	0.0176658	23.7739	13.3338	26.2149	71.2297	43.9084	49.5403
Ssr3	37.4623	1.37497	0.442867	3.10471	0.00190468	0.0274575	15.8493	23.1118	23.5934	58.3688	72.8879	30.9627
Lpcat3	30.584	1.3611	0.462458	2.94318	0.00324865	0.0399769	15.8493	16.0005	19.6612	50.4544	54.4464	27.0923
Itpr1	63.4972	1.36092	0.327313	4.15784	3.21265e-05	0.001381	24.7645	39.1123	43.2546	97.9408	93.0857	82.8252
Uggt1	37.4814	1.34376	0.417755	3.21661	0.00129713	0.0207803	16.8399	19.5562	27.5256	64.3046	57.959	38.7033
Atox1	53.0479	1.32938	0.352654	3.76964	0.00016348	0.00486854	32.6892	23.1118	35.3901	78.1548	61.4717	87.4696
Hs2st1	39.2409	1.32292	0.427323	3.09583	0.00196262	0.0280797	16.8399	26.6675	23.5934	78.1548	36.0049	54.1847
Ap2a2	59.0799	1.28877	0.333539	3.86394	0.000111574	0.00358093	24.7645	35.5567	43.2546	77.1655	87.8167	85.9214
Ints11	32.3653	1.2743	0.437757	2.91098	0.00360303	0.0428587	25.7551	15.1116	15.7289	55.4009	40.3957	41.7996
Micu1	104.614	1.24688	0.303618	4.10675	4.01264e-05	0.00165022	39.6232	80.8914	65.5372	112.78	181.781	147.073
Carhsp1	31.4917	1.2342	0.431568	2.8598	0.00423913	0.0478043	17.8305	21.334	17.0397	36.6041	53.5682	42.5737
Eif3c	53.9313	1.21242	0.410618	2.95268	0.00315027	0.039121	23.7739	48.0015	24.9042	100.909	83.4259	42.5737
Tubb2b	93.449	1.2122	0.306157	3.95939	7.51405e-05	0.00261478	48.5385	53.335	68.1587	92.005	122.943	175.713
Kif1b	61.7859	1.20943	0.345896	3.49652	0.000471374	0.0100991	32.6892	50.6683	27.5256	106.845	82.5477	70.4401
Lrp11	38.1256	1.19411	0.398742	2.99469	0.00274724	0.0355086	16.8399	23.1118	30.1471	48.4758	54.4464	55.7328
Flnb	66.7348	1.18097	0.306343	3.85507	0.000115696	0.00368831	33.6797	44.4458	44.5653	91.0157	99.2329	87.4696
Wdtc1	53.6833	1.17599	0.347413	3.385	0.000711772	0.0138562	23.7739	40.8902	34.0794	67.2725	82.5477	73.5364
Slc9a3r1	38.4652	1.15466	0.395654	2.91837	0.00351871	0.0423673	20.8022	29.3343	20.9719	59.3581	56.2027	44.1218
Hectd4	41.696	1.1488	0.385029	2.98367	0.00284815	0.0365472	22.7834	34.6678	19.6612	61.3367	54.4464	57.281
Irs4	354.177	1.14764	0.204245	5.61893	1.92145e-08	2.37062e-06	171.37	203.562	288.364	433.314	533.047	495.403
Hadha	100.978	1.14483	0.319958	3.57806	0.000346152	0.00817915	42.595	95.1141	49.8083	172.138	111.527	134.688
Ptpn11	57.0427	1.13662	0.369381	3.0771	0.00209027	0.0291594	34.6703	48.8904	22.2827	103.877	66.7407	65.7957
Nup93	58.392	1.13313	0.324107	3.49616	0.000472007	0.0100991	37.6421	32.8899	39.3223	92.005	77.2787	71.2142
Galnt10	58.3547	1.09419	0.331086	3.30486	0.000950249	0.0169369	39.6232	42.668	28.8364	67.2725	90.4512	81.277
Lamb2	49.4499	1.09385	0.383653	2.85114	0.00435632	0.048574	43.5855	24.8897	26.2149	47.4865	69.3752	85.1474
Skp1a	52.2362	1.08991	0.378254	2.88142	0.00395889	0.0455872	23.7739	47.1126	28.8364	75.1869	51.8119	86.6955
Unc13a	59.6037	1.06541	0.319557	3.33403	0.000855974	0.0156984	37.6421	36.4456	41.9438	69.2511	82.5477	89.7918
Gm2a	61.0722	1.02787	0.352739	2.91398	0.00356858	0.0426881	40.6138	34.6678	45.8761	51.4437	107.136	86.6955
Srrm2	62.3249	1.02494	0.329257	3.11287	0.00185278	0.0269134	53.4914	36.4456	32.7686	92.005	89.5731	69.666
Ctsl	113.426	0.986673	0.271027	3.64049	0.000272115	0.0069679	52.5008	90.6695	85.1984	168.181	129.969	154.039
Nans	74.9688	0.963177	0.309306	3.114	0.00184572	0.0268824	37.6421	68.4466	45.8761	97.9408	93.0857	106.821
Lrpap1	103.051	0.941217	0.256962	3.66287	0.000249409	0.00658164	80.237	69.3355	61.605	150.374	122.065	134.688
Cndp2	74.3773	0.936287	0.31491	2.97319	0.00294721	0.0371954	53.4914	62.2242	36.7009	75.1869	114.162	104.499
Sbf1	139.852	0.920686	0.220656	4.1725	3.01282e-05	0.00132282	97.0769	99.5587	93.0629	190.935	183.537	174.939
Prdx5	76.3969	0.90511	0.28525	3.17304	0.00150854	0.0230404	59.4348	48.8904	51.119	102.887	106.258	89.7918
Acly	109.179	0.904078	0.296198	3.05227	0.00227115	0.0309555	49.529	104.892	73.4017	132.566	122.065	172.617
Dap3	89.8256	0.886897	0.288725	3.07177	0.00212793	0.0295843	65.3783	78.2247	44.5653	98.9301	126.456	125.399
Atp6v1b2	69.1567	0.86396	0.3043	2.83917	0.0045231	0.0497844	46.5573	53.335	47.1868	88.0478	73.766	106.047
Saraf	110.444	0.859585	0.259768	3.30904	0.00093615	0.0167394	91.1334	64.8909	79.9554	117.727	151.045	157.91
Ankrd13a	100.072	0.859003	0.287599	2.98681	0.00281903	0.0362393	69.3406	77.3358	66.848	93.9836	120.309	172.617
Dync1h1	110.275	0.858145	0.243918	3.51817	0.000434528	0.00962063	78.2559	71.1133	86.5092	138.502	137.872	149.395
Adipor2	93.203	0.847523	0.279724	3.02985	0.00244674	0.0324184	55.4725	87.1138	56.362	122.673	110.649	126.947
Rnf181	76.1285	0.834179	0.292475	2.85214	0.00434259	0.0485384	64.3877	56.0018	43.2546	89.0371	95.7202	108.369
Nomo1	295.506	0.826476	0.215429	3.83642	0.00012484	0.00389402	252.598	181.339	205.787	285.908	461.916	385.485
Ubr4	111.069	0.802291	0.278171	2.88416	0.00392458	0.0453571	106.983	80.0025	55.0513	120.695	145.776	157.91
H3f3b	460.903	0.80021	0.158685	5.04276	4.58862e-07	3.75792e-05	325.901	345.789	336.861	634.142	525.144	597.58
Dbnl	168.003	0.715165	0.213	3.35759	0.000786246	0.0147324	142.644	121.782	116.656	210.721	226.567	189.646
Snd1	184.301	0.713875	0.205655	3.47122	0.000518104	0.0108442	134.719	134.226	150.736	204.785	227.445	253.894
Taldo1	121.207	0.712275	0.237824	2.99496	0.00274481	0.0355086	79.2465	99.5587	96.9951	152.352	139.629	159.458
Gm10800	3897.59	0.639761	0.142938	4.47579	7.61302e-06	0.000414031	2951.93	2763.64	3428.91	4490.44	4294.24	5456.4
Tuba1a	217.505	0.597922	0.207072	2.88751	0.00388299	0.044931	208.022	151.116	159.911	274.036	230.958	280.986
Gm21738	517.213	0.582517	0.181076	3.21698	0.00129548	0.0207803	407.129	333.344	504.637	581.709	581.347	695.112
Mlf2	254.391	0.542709	0.183593	2.95604	0.00311618	0.03885	194.154	206.229	221.516	307.673	273.988	322.786
Rps3	1649.98	-0.35979	0.121912	-2.95123	0.00316515	0.0392033	1883.09	1853.39	1827.18	1485.93	1398.92	1451.38
Lars2	1.98129e+06	-0.414398	0.125096	-3.31263	0.000924219	0.0165975	2.26558e+06	2.1576e+06	2.36851e+06	1.91358e+06	1.61779e+06	1.56466e+06
Rpl8	766.526	-0.43845	0.143818	-3.04864	0.00229881	0.0309969	944.023	908.473	793.001	654.917	619.108	679.631
Rpl9	410.407	-0.478831	0.165036	-2.90137	0.00371538	0.0436293	532.932	418.68	482.354	349.223	336.338	342.912
Gm26917	88833.5	-0.479141	0.132946	-3.60403	0.000313325	0.00767162	102950	97123.9	110278	82884.6	76086.2	63677.8
Eif4h	364.318	-0.501809	0.165169	-3.03815	0.00238036	0.0317159	429.912	400.013	452.207	281.951	295.942	325.882
Rps8	303.638	-0.54252	0.185397	-2.92627	0.00343056	0.0414108	309.061	413.346	357.833	222.593	264.328	254.668
Gm23935	1.75441e+06	-0.549971	0.140651	-3.91018	9.22278e-05	0.00308508	2.07995e+06	2.15819e+06	2.01631e+06	1.6953e+06	1.37101e+06	1.2057e+06
Gm24270	153382	-0.563143	0.151116	-3.72656	0.00019411	0.00548503	200324	154340	194166	130982	138394	102087
Rpsa	543.189	-0.573916	0.170667	-3.36278	0.000771624	0.0145937	750.86	674.688	522.987	420.453	424.155	465.988
Mrfap1	304.762	-0.574717	0.17995	-3.19376	0.00140434	0.0217098	361.562	375.123	357.833	204.785	266.085	263.183
Mcm2	163.754	-0.593605	0.208412	-2.84824	0.00439624	0.0488471	207.031	182.228	201.855	135.534	121.187	134.688
Rps15	313.734	-0.632882	0.180013	-3.51576	0.000438498	0.00962063	423.969	392.012	327.686	232.486	267.841	238.413
Slc3a2	155.12	-0.638137	0.214578	-2.97391	0.00294028	0.0371939	192.173	184.895	190.058	106.845	122.065	134.688
Rps25	448.052	-0.638236	0.18203	-3.50622	0.000454522	0.00985835	478.45	666.688	490.219	393.742	324.044	335.171
Rps9	452.526	-0.639838	0.175134	-3.65342	0.000258775	0.00671683	648.83	505.794	499.394	326.469	333.704	400.967
Gm4366	315.744	-0.642227	0.180377	-3.56048	0.00037018	0.00857734	343.731	360.9	450.896	258.208	235.349	245.379
Gm8730	139.638	-0.643622	0.219892	-2.927	0.00342252	0.0413663	177.314	161.783	171.708	108.823	116.796	101.403
Eif5a	423.339	-0.649507	0.155588	-4.17452	2.98617e-05	0.00131947	519.064	496.016	536.095	346.255	327.556	315.045
Fkbp1a	193.549	-0.650868	0.203505	-3.19829	0.00138247	0.0216011	246.655	261.342	200.544	153.342	155.436	143.976
Rplp1	438.003	-0.654329	0.171249	-3.82093	0.000132951	0.0040743	635.953	489.793	481.043	322.512	350.389	348.33
Rps6	465.93	-0.656704	0.170764	-3.84569	0.000120215	0.00380681	545.81	628.464	536.095	367.031	305.602	412.578
Rpl41	236.364	-0.658013	0.187833	-3.50318	0.000459732	0.00992604	276.372	281.787	310.647	177.085	169.486	202.806
Akr1a1	188.601	-0.661593	0.197115	-3.35638	0.000789707	0.0147681	247.645	221.34	224.137	151.363	143.141	143.976
Psmc2	152.431	-0.664925	0.228164	-2.91425	0.00356547	0.0426881	177.314	168.894	214.962	136.524	99.2329	117.658
Ckb	189.923	-0.674609	0.201085	-3.35485	0.000794091	0.0148209	252.598	241.785	205.787	139.491	152.801	147.073
Gm10076	378.952	-0.682209	0.200871	-3.39625	0.000683148	0.0134645	515.102	472.015	412.885	346.255	211.638	315.819
Lrrc59	153.907	-0.68376	0.217075	-3.14988	0.00163336	0.0244675	182.267	187.561	199.233	119.705	131.725	102.951
Atp5j2	160.83	-0.704904	0.215956	-3.26411	0.00109808	0.0184306	201.088	222.229	174.329	121.684	113.284	132.365
Otub1	160.624	-0.706076	0.228537	-3.08954	0.00200465	0.0283395	232.786	158.227	207.098	108.823	129.091	127.721
Megf8	169.495	-0.706484	0.21729	-3.25135	0.0011486	0.0189769	194.154	185.784	251.663	123.663	124.7	137.01
Bag6	175.202	-0.708345	0.210217	-3.36959	0.000752803	0.0143896	234.768	196.451	221.516	115.748	138.75	143.976
Actb	1416.95	-0.710032	0.129465	-5.48436	4.14979e-08	4.69321e-06	1794.93	1682.72	1799.65	991.28	1116.15	1116.98
Eef1g	677.377	-0.712484	0.148572	-4.79556	1.62219e-06	0.000115871	917.278	744.912	862.47	501.576	509.337	528.688
Krtcap2	117.207	-0.71283	0.23263	-3.06422	0.00218235	0.0300034	140.662	149.338	146.803	89.0371	86.0604	91.3399
Rab1b	196.235	-0.717559	0.195543	-3.66957	0.000242955	0.00644714	233.777	245.341	252.974	160.267	138.75	146.299
Uba1	299.213	-0.72542	0.17765	-4.08344	4.43748e-05	0.0017565	351.656	363.567	403.709	222.593	249.399	204.354
Crtac1	267.235	-0.728507	0.211147	-3.45023	0.000560111	0.0114678	394.251	268.453	338.172	160.267	217.785	224.479
Usp5	183.172	-0.74672	0.20873	-3.57745	0.000346958	0.00817915	262.504	209.784	216.273	128.609	151.045	130.817
Actr1a	161.196	-0.75673	0.210569	-3.59373	0.000325975	0.00784118	210.003	185.784	212.341	111.791	120.309	126.947
Hsp90ab1	1272.29	-0.759956	0.148358	-5.12246	3.01573e-07	2.67752e-05	1609.69	1516.49	1675.13	804.302	934.37	1093.76
Rn7sk	173260	-0.761827	0.143386	-5.31314	1.07755e-07	1.10072e-05	216582	236874	200457	153800	117177	114671
Rps3a1	142.201	-0.763605	0.261793	-2.91683	0.00353614	0.0424158	149.578	189.339	197.922	134.545	71.1315	110.692
Rps11	178.663	-0.770167	0.240318	-3.20478	0.00135165	0.02133	247.645	263.119	163.843	128.609	158.07	110.692
C130013H08Rik	143.835	-0.782237	0.259263	-3.01715	0.00255161	0.0333076	194.154	200.895	149.425	144.438	84.304	89.7918
Rpl28	176.595	-0.785645	0.236265	-3.32527	0.000883342	0.016138	259.532	207.118	204.476	110.802	108.893	168.747
Eef1a1	1980.18	-0.786728	0.139984	-5.62013	1.90816e-08	2.37062e-06	2198.1	2548.52	2774.85	1595.74	1375.21	1388.68
Mta2	99.9788	-0.78921	0.25879	-3.04961	0.00229136	0.0309969	129.766	134.226	115.346	81.1227	79.035	60.3772
Ganab	343.516	-0.79043	0.176606	-4.47568	7.61696e-06	0.000414031	408.119	471.126	427.303	219.625	248.521	286.405
Trabd	84.4586	-0.803043	0.27771	-2.89166	0.00383215	0.0445599	107.973	105.781	108.792	47.4865	69.3752	67.3438
Prdx2	214.713	-0.808839	0.214704	-3.76723	0.00016507	0.00490052	309.061	239.119	272.635	121.684	180.902	164.876
Gm12191	141.458	-0.815453	0.277548	-2.93806	0.00330271	0.0403287	169.389	221.34	149.425	142.459	69.3752	96.7584
Aars	202.518	-0.818472	0.200839	-4.07526	4.59633e-05	0.00180413	276.372	272.897	225.448	143.449	160.705	136.236
Rps14	884.007	-0.819725	0.13569	-6.04114	1.53028e-09	2.38665e-07	1097.56	1148.48	1140.35	593.581	663.016	661.053
Ndufb8	83.7425	-0.824836	0.276581	-2.98226	0.0028613	0.0365942	95.0957	123.559	102.238	65.2939	53.5682	62.6994
Ube2i	84.918	-0.825004	0.284673	-2.89808	0.00375457	0.0439266	87.1711	128.004	110.103	68.2618	64.1062	51.8625
Emc10	94.3891	-0.831294	0.278858	-2.98107	0.00287247	0.0366288	111.936	102.225	149.425	55.4009	67.6189	79.7289
Shmt2	77.854	-0.835943	0.287009	-2.9126	0.00358436	0.0427245	101.039	109.337	89.1306	46.4972	55.3245	65.7957
Hnrnpa2b1	173.814	-0.841399	0.202971	-4.14541	3.39204e-05	0.00144504	215.947	238.23	214.962	121.684	128.212	123.851
Copg1	97.549	-0.848097	0.270558	-3.13462	0.00172075	0.0253838	111.936	145.782	117.967	85.0799	57.959	66.5698
Txndc5	110.437	-0.848838	0.270412	-3.13906	0.00169493	0.0251592	120.851	156.449	149.425	55.4009	86.0604	94.4362
Eif4a3	108.014	-0.851761	0.247894	-3.43599	0.000590388	0.0119844	132.738	128.893	155.979	74.1976	71.1315	85.1474
Hnrnpa1	188.898	-0.852919	0.234794	-3.63263	0.000280544	0.00706942	208.022	301.343	220.205	121.684	114.162	167.973
Ssrp1	110.154	-0.855274	0.286678	-2.9834	0.00285068	0.0365472	131.747	197.34	95.6844	79.1441	77.2787	79.7289
Stmn3	91.6092	-0.855731	0.271077	-3.15678	0.0015952	0.0240547	123.823	128.893	100.927	71.2297	53.5682	71.2142
Dazap1	78.3918	-0.857327	0.287483	-2.98218	0.00286205	0.0365942	103.02	112.004	87.8199	58.3688	45.6647	63.4735
Dpm3	196.123	-0.857595	0.221436	-3.87287	0.000107561	0.00347562	278.353	275.564	203.165	167.192	118.553	133.914
Sars	160.775	-0.858282	0.224371	-3.82527	0.000130627	0.00401605	197.126	223.118	201.855	104.866	98.3547	139.332
Ndufa13	89.0192	-0.860256	0.291555	-2.95057	0.00317183	0.0392349	84.1994	110.226	150.736	60.3474	59.7154	68.892
2020-09-09	68.2942	-0.868685	0.30626	-2.83643	0.00456207	0.0499881	93.1146	90.6695	81.2662	36.6041	50.0555	58.055
Sparc	129.612	-0.870025	0.248754	-3.49753	0.000469585	0.0100991	161.465	171.561	170.397	67.2725	93.9639	113.014
Ppia	234.631	-0.875572	0.211641	-4.13707	3.51768e-05	0.00147867	312.033	356.456	241.177	186.978	169.486	141.654
Hist1h1e	688.922	-0.881223	0.158463	-5.56108	2.68114e-08	3.18385e-06	947.986	738.69	993.545	473.875	491.774	487.662
Anapc5	143.575	-0.883095	0.223571	-3.94995	7.81661e-05	0.0026905	198.116	197.34	162.532	100.909	108.893	93.6621
Ran	119.465	-0.885458	0.264112	-3.35259	0.000800588	0.0148547	131.747	176.894	155.979	84.0906	105.38	62.6994
Wdr6	159.244	-0.895609	0.26382	-3.39478	0.000686846	0.0134815	249.626	192.895	179.572	75.1869	108.015	150.169
Pex5	107.113	-0.896971	0.26525	-3.38161	0.000720618	0.0139817	162.455	128.893	127.142	56.3902	83.4259	84.3733
Hint1	99.0086	-0.898362	0.280675	-3.20072	0.00137086	0.0215615	134.719	133.338	117.967	72.219	87.8167	47.9922
Snrpb	135.258	-0.90349	0.231283	-3.90643	9.3669e-05	0.0031223	178.305	183.117	167.775	78.1548	96.5984	107.595
Trim28	157.073	-0.909714	0.221286	-4.11104	3.9388e-05	0.00163339	209.013	181.339	225.448	93.9836	121.187	111.466
Gm10052	63.9586	-0.9213	0.31721	-2.90439	0.00367971	0.0433712	91.1334	82.6693	77.3339	47.4865	32.4922	52.6366
Nop53	72.4082	-0.932985	0.295454	-3.1578	0.00158964	0.0240471	105.002	83.5582	96.9951	42.54	48.2992	58.055
Banf1	103.893	-0.933463	0.281518	-3.31582	0.000913759	0.0164719	154.531	96.8919	158.6	62.326	65.8625	85.1474
Rps4x	178.644	-0.94244	0.294892	-3.19588	0.00139407	0.0216731	230.805	264.897	208.408	185.989	64.1062	117.658
Mcm5	101.791	-0.942663	0.265558	-3.54975	0.000385597	0.00886967	138.681	115.559	148.114	55.4009	82.5477	70.4401
Ckmt1	83.6512	-0.948156	0.307915	-3.07928	0.002075	0.028989	141.653	110.226	78.6447	46.4972	54.4464	70.4401
Mif	91.4495	-0.953964	0.278313	-3.42767	0.000608782	0.0122276	102.03	143.116	116.656	53.4223	74.6442	58.8291
Tmem9	53.635	-0.95439	0.331891	-2.87561	0.00403249	0.0460995	72.3124	72.0023	68.1587	28.6897	40.3957	40.2515
Gm15427	78.7079	-0.955406	0.330726	-2.88881	0.003867	0.0449064	149.578	85.336	76.0232	62.326	57.959	41.0256
Aen	56.478	-0.969184	0.337424	-2.8723	0.00407497	0.0465291	80.237	87.1138	56.362	45.5079	32.4922	37.1552
Ucp2	151.34	-0.97889	0.245737	-3.98349	6.79105e-05	0.00243453	226.843	151.116	225.448	89.0371	94.8421	120.754
Rcn1	59.8063	-0.98059	0.343413	-2.85542	0.00429797	0.0481494	62.4066	111.115	64.2265	38.5827	43.0302	39.4774
Ndufs8	73.4235	-0.981823	0.301353	-3.25806	0.00112179	0.0187293	98.0675	75.5579	119.278	52.433	45.6647	49.5403
Clstn3	99.8603	-0.982139	0.273638	-3.5892	0.000331699	0.00791744	166.418	108.448	123.21	60.3474	64.1062	76.6326
Aes	116.945	-1.00181	0.25172	-3.97987	6.89527e-05	0.0024626	166.418	125.337	176.951	68.2618	83.4259	81.277
Ncaph2	244.146	-1.00405	0.204371	-4.91288	8.97482e-07	6.82087e-05	330.854	278.231	368.319	192.914	153.679	140.88
Slc6a17	62.9034	-1.01144	0.32567	-3.10573	0.00189813	0.0274045	96.0863	90.6695	65.5372	34.6255	38.6394	51.8625
Slc25a5	122.495	-1.01279	0.252966	-4.00367	6.23686e-05	0.00229652	196.135	147.56	148.114	66.2832	81.6695	95.2102
Ncapd2	106.071	-1.01595	0.282472	-3.59663	0.000322367	0.00779259	108.964	180.45	136.317	74.1976	54.4464	82.0511
Hjurp	88.1299	-1.01709	0.264167	-3.85017	0.000118036	0.0037503	122.832	115.559	115.346	63.3153	54.4464	57.281
Cuedc2	90.9454	-1.01828	0.264941	-3.84343	0.000121327	0.0038204	107.973	131.56	125.832	56.3902	65.8625	58.055
Cers5	51.5247	-1.02202	0.342758	-2.98175	0.00286602	0.0365957	60.4254	83.5582	62.9158	32.6469	38.6394	30.9627
Gpx1	94.829	-1.03208	0.274211	-3.76382	0.000167336	0.00493693	150.568	134.226	96.9951	58.3688	61.4717	67.3438
Ubap2l	54.6379	-1.03393	0.342219	-3.02126	0.00251728	0.0331221	57.4537	81.7803	81.2662	28.6897	43.0302	35.6071
Gm10123	430.005	-1.04017	0.178874	-5.81509	6.06011e-09	8.46632e-07	571.565	667.577	495.462	318.555	245.887	280.986
H2afx	246.339	-1.04572	0.221782	-4.71507	2.41627e-06	0.000161652	314.014	381.345	298.85	205.775	158.07	119.98
Tbc1d10a	113.767	-1.05077	0.244182	-4.30323	1.68322e-05	0.000811707	159.483	138.671	162.532	67.2725	83.4259	71.2142
Gm4737	66.5894	-1.05975	0.322581	-3.28524	0.00101896	0.0175683	78.2559	107.559	83.8877	39.572	56.2027	34.0589
Sbk1	68.4059	-1.06147	0.326243	-3.25363	0.00113941	0.0188578	119.86	67.5577	90.4414	35.6148	47.421	49.5403
Hist3h2ba	128.153	-1.06423	0.25799	-4.12506	3.70639e-05	0.00155113	175.333	154.672	190.058	83.1013	105.38	60.3772
Smdt1	83.7542	-1.06574	0.321332	-3.31662	0.000911139	0.0164559	104.011	111.115	124.521	63.3153	69.3752	30.1886
Slc35e4	58.5804	-1.06673	0.319113	-3.34279	0.000829403	0.0152997	89.1523	67.5577	81.2662	39.572	36.0049	37.9293
Atp5e	71.5897	-1.0685	0.297001	-3.59764	0.000321115	0.00778212	86.1805	112.892	91.7521	40.5614	50.9337	47.2181
Urgcp	72.8626	-1.07	0.326798	-3.2742	0.00105961	0.0180077	113.917	94.2252	87.8199	57.3795	28.1013	55.7328
Arhgdia	145.012	-1.07003	0.225252	-4.75039	2.0303e-06	0.000138761	177.314	196.451	216.273	86.0692	88.6949	105.273
Ddx39b	81.5922	-1.0704	0.281266	-3.80567	0.000141423	0.00430616	97.0769	106.67	128.453	47.4865	51.8119	58.055
Plppr3	48.2133	-1.07141	0.376429	-2.84625	0.00442379	0.0489813	52.5008	69.3355	74.7125	18.7967	36.0049	37.9293
Slc8a2	69.2245	-1.07822	0.331919	-3.24846	0.00116032	0.0191041	95.0957	85.336	102.238	30.6683	37.7612	64.2476
Stmn1	123.398	-1.07936	0.259513	-4.15916	3.19418e-05	0.00137931	140.662	195.562	166.465	81.1227	60.5935	95.9843
Cdca8	48.8096	-1.085	0.351649	-3.08545	0.00203244	0.0285204	71.3218	58.6685	69.4695	24.7325	30.7359	37.9293
Jmjd6	52.6109	-1.08949	0.373429	-2.91753	0.00352811	0.042373	57.4537	103.114	53.7405	30.6683	41.2739	29.4145
Pcbp1	81.6461	-1.0981	0.335827	-3.26985	0.00107604	0.018157	107.973	133.338	93.0629	31.6576	45.6647	78.1808
Dab2ip	51.6262	-1.09864	0.346019	-3.17509	0.00149792	0.0229151	78.2559	70.2244	62.9158	25.7218	31.614	41.0256
Nrxn2	160.975	-1.09963	0.235272	-4.67387	2.95571e-06	0.000192026	197.126	204.451	258.217	80.1334	103.624	122.303
Wdr18	39.8377	-1.10076	0.382539	-2.87751	0.00400826	0.0458831	47.5479	54.2239	61.605	19.786	27.2232	28.6405
Rpl14	252.365	-1.10192	0.214994	-5.12538	2.96945e-07	2.6613e-05	346.703	291.565	395.845	122.673	194.075	163.328
Gm10275	86.2322	-1.10241	0.311883	-3.53467	0.000408278	0.0091911	124.813	114.67	112.724	82.112	41.2739	41.7996
Ehmt2	114.214	-1.10262	0.275799	-3.99792	6.39007e-05	0.00232589	178.305	143.116	146.803	58.3688	58.8372	99.8546
Slc39a1	54.2282	-1.11293	0.390724	-2.84838	0.00439424	0.0488471	93.1146	69.3355	60.2943	30.6683	19.3197	52.6366
Cerk	39.6018	-1.11679	0.393209	-2.84021	0.00450841	0.0496915	50.5196	41.7791	70.7802	21.7646	27.2232	25.5442
Fkbp4	175.095	-1.12144	0.227107	-4.93794	7.89504e-07	6.09779e-05	264.485	273.786	180.883	104.866	108.893	117.658
Tef	59.3377	-1.13249	0.314481	-3.60114	0.000316828	0.00771761	82.2182	74.669	87.8199	37.5934	34.2485	39.4774
Rhob	59.392	-1.1337	0.340925	-3.32535	0.000883066	0.016138	78.2559	108.448	57.6728	35.6148	36.883	39.4774
Wbp2	176.467	-1.14059	0.224888	-5.07181	3.94058e-07	3.40323e-05	251.607	214.229	263.46	85.0799	129.091	115.336
Kifc1	46.2641	-1.14121	0.348357	-3.27599	0.00105292	0.0179261	61.416	64.002	65.5372	29.679	29.8577	27.0923
Pcolce	73.6474	-1.14267	0.293846	-3.88866	0.000100797	0.00332491	104.011	86.2249	114.035	51.4437	41.2739	44.8959
Mrpl11	81.2938	-1.15138	0.300894	-3.82653	0.000129965	0.00400865	149.578	98.6698	87.8199	49.4651	52.69	49.5403
Ctbp1	70.471	-1.15187	0.364887	-3.15678	0.00159521	0.0240547	128.775	107.559	55.0513	28.6897	57.0809	45.67
Zyx	40.59	-1.16113	0.391994	-2.96211	0.00305536	0.0382507	74.2935	45.3348	48.4976	28.6897	21.9542	24.7701
Ltbp3	57.9638	-1.16851	0.359856	-3.24716	0.00116563	0.0191251	89.1523	65.7798	86.5092	23.7432	30.7359	51.8625
Ilf3	47.9647	-1.1693	0.343599	-3.40308	0.000666306	0.0132148	64.3877	69.3355	65.5372	28.6897	28.1013	31.7367
Map7d1	40.7578	-1.16947	0.382242	-3.05949	0.00221711	0.0303495	48.5385	60.4463	60.2943	22.7539	31.614	20.8998
Rps29	82.0269	-1.16972	0.293577	-3.98436	6.76619e-05	0.00243453	125.804	98.6698	116.656	37.5934	62.3499	51.0884
Gsk3a	59.9249	-1.17022	0.349008	-3.35301	0.000799389	0.0148547	96.0863	66.6688	86.5092	38.5827	23.7105	47.9922
Ano8	44.4908	-1.17698	0.381462	-3.08545	0.00203245	0.0285204	57.4537	61.3353	66.848	17.8074	26.345	37.1552
Id3	80.6228	-1.18166	0.290474	-4.06802	4.74133e-05	0.001831	121.841	90.6695	123.21	53.4223	53.5682	41.0256
Faim2	54.4721	-1.18225	0.409969	-2.88376	0.00392955	0.0453594	98.0675	46.2237	82.5769	29.679	50.9337	19.3517
Tuba1b	172.078	-1.19745	0.227275	-5.26874	1.37366e-07	1.37366e-05	243.683	214.229	262.149	79.1441	113.284	119.98
Ptbp1	75.2036	-1.20883	0.304063	-3.97557	7.02097e-05	0.00248878	89.1523	112.004	114.035	48.4758	33.3704	54.1847
Gnas	37.2671	-1.2142	0.392538	-3.09322	0.00198	0.0282369	53.4914	42.668	60.2943	21.7646	23.7105	21.6739
Hist1h1a	691.787	-1.21457	0.171199	-7.0945	1.29818e-12	2.68102e-10	971.76	939.585	988.302	471.897	461.038	318.142
Hnrnpl	197.629	-1.2175	0.198446	-6.13518	8.50653e-10	1.39331e-07	285.287	272.897	271.324	105.855	127.334	123.077
U2af2	89.0845	-1.21953	0.282427	-4.31801	1.57441e-05	0.000770976	123.823	135.115	115.346	38.5827	59.7154	61.9254
Ndufb7	55.8193	-1.23875	0.3757	-3.29718	0.000976615	0.0170649	104.011	80.8914	49.8083	42.54	22.8323	34.833
Fzr1	68.8212	-1.24074	0.357716	-3.46849	0.000523389	0.0109039	93.1146	103.114	93.0629	64.3046	36.883	22.4479
Pcbp4	65.0351	-1.24176	0.313911	-3.95576	7.62918e-05	0.00263943	98.0675	99.5587	76.0232	46.4972	36.0049	34.0589
Ywhah	49.7271	-1.24852	0.361364	-3.45502	0.000550248	0.0113392	50.5196	69.3355	90.4414	28.6897	30.7359	28.6405
Vars	130.238	-1.25103	0.257942	-4.85003	1.2344e-06	9.23369e-05	235.758	163.561	150.736	68.2618	89.5731	73.5364
Hist1h4c	1689.39	-1.26263	0.159828	-7.89993	2.79052e-15	8.28435e-13	2297.16	2637.42	2217.78	1190.13	988.816	805.03
Hist1h3e	262.036	-1.26677	0.229286	-5.52483	3.29803e-08	3.86806e-06	407.129	326.232	376.184	207.753	145.776	109.143
Dut	42.6939	-1.27006	0.421149	-3.01571	0.00256378	0.03341	61.416	83.5582	35.3901	30.6683	28.1013	17.0295
Hist1h4f	635.698	-1.28045	0.176349	-7.26087	3.84601e-13	8.49699e-11	874.683	917.362	908.346	465.961	352.145	295.694
Ndufa9	57.3293	-1.28334	0.377277	-3.40157	0.000669988	0.0132326	105.002	72.8912	65.5372	46.4972	18.4415	35.6071
Mef2d	35.7086	-1.28364	0.415097	-3.09239	0.0019855	0.0282369	37.6421	54.2239	60.2943	15.8288	24.5887	21.6739
Dtymk	42.1734	-1.28431	0.382284	-3.35956	0.000780667	0.0146858	54.4819	74.669	49.8083	29.679	21.9542	22.4479
Rasl11b	29.7473	-1.28902	0.436737	-2.95148	0.00316253	0.0392033	47.5479	37.3345	41.9438	15.8288	14.9288	20.8998
Tubb5	585.934	-1.29817	0.143921	-9.02004	1.88026e-19	9.40131e-17	849.918	808.025	841.498	340.32	333.704	342.138
Arfgap2	32.8407	-1.29955	0.446848	-2.90826	0.00363446	0.042998	37.6421	61.3353	40.6331	26.7111	17.5633	13.1591
Alyref	164.075	-1.29969	0.252067	-5.15612	2.52125e-07	2.34822e-05	225.852	279.12	193.99	103.877	115.04	66.5698
Traf4	31.1208	-1.30035	0.454731	-2.8596	0.00424178	0.0478043	49.529	36.4456	47.1868	15.8288	11.4162	26.3183
Hist1h4d	1315.8	-1.30058	0.147611	-8.81084	1.24217e-18	5.61932e-16	1820.69	2075.62	1717.08	844.863	776.3	660.279
Npdc1	77.4545	-1.30257	0.285668	-4.55972	5.12211e-06	0.000298528	111.936	110.226	108.792	36.6041	49.1774	47.9922
Nacc1	60.6932	-1.3059	0.371391	-3.51624	0.000437702	0.00962063	103.02	71.1133	85.1984	24.7325	55.3245	24.7701
Smarcb1	50.9184	-1.30817	0.344481	-3.7975	0.000146165	0.00442219	81.2276	63.1131	73.4017	30.6683	24.5887	32.5108
Ppp1r9b	72.0207	-1.31593	0.306152	-4.29829	1.72124e-05	0.000825848	99.0581	113.781	95.6844	37.5934	33.3704	52.6366
Mmd2	33.3264	-1.3189	0.447169	-2.94944	0.00318348	0.0393073	38.6326	68.4466	35.3901	21.7646	14.0507	21.6739
Sdc3	56.9163	-1.33001	0.352249	-3.77578	0.000159508	0.00476518	89.1523	81.7803	73.4017	22.7539	46.5429	27.8664
Ubtf	37.776	-1.33613	0.438906	-3.04422	0.00233282	0.0312211	38.6326	79.1136	44.5653	20.7753	14.9288	28.6405
Hist1h4k	1729.08	-1.34051	0.16359	-8.1943	2.5206e-16	8.86877e-14	2413.05	2782.31	2240.06	1125.82	1047.65	765.552
Gusb	43.7093	-1.34714	0.397301	-3.39074	0.000697052	0.0136255	37.6421	77.3358	73.4017	23.7432	24.5887	25.5442
Prdx6	72.4984	-1.34819	0.342193	-3.93984	8.15345e-05	0.00278625	136.7	90.6695	85.1984	24.7325	53.5682	44.1218
Gas6	184.077	-1.34906	0.232458	-5.80342	6.49744e-09	8.94576e-07	297.174	246.23	249.042	108.823	127.334	75.8586
Hist1h2bh	167.393	-1.34956	0.229738	-5.87435	4.24501e-09	6.11024e-07	279.344	221.34	220.205	92.005	113.284	78.1808
Cdkn1a	191.153	-1.35504	0.22266	-6.08569	1.15989e-09	1.86762e-07	300.146	260.453	264.77	79.1441	118.553	123.851
Morf4l2	58.7332	-1.36236	0.365546	-3.72693	0.000193827	0.00548503	68.3501	96.8919	87.8199	48.4758	30.7359	20.1257
Hist1h1c	884.854	-1.3679	0.175804	-7.78081	7.20618e-15	2.07451e-12	1255.07	1128.92	1441.82	621.281	441.718	420.318
Ldb1	56.1486	-1.36817	0.327955	-4.17183	3.0216e-05	0.00132282	93.1146	71.1133	78.6447	30.6683	31.614	31.7367
Vldlr	29.0189	-1.36857	0.446498	-3.06512	0.00217583	0.0299571	42.595	34.6678	48.4976	15.8288	13.1725	19.3517
Hist3h2bb-ps	121.453	-1.37252	0.254972	-5.38304	7.32395e-08	7.56278e-06	147.597	194.673	183.504	58.3688	83.4259	61.1513
Neurl4	33.52	-1.37342	0.455087	-3.01794	0.00254502	0.033307	37.6421	40.8902	66.848	22.7539	10.538	22.4479
Rpl35a	47.0577	-1.37415	0.451695	-3.0422	0.00234855	0.03138	36.6515	52.4461	115.346	24.7325	17.5633	35.6071
Sardh	27.1455	-1.37865	0.481725	-2.86191	0.00421098	0.0476809	37.6421	32.001	48.4976	8.90371	14.9288	20.8998
Gm47283	25.6857	-1.38	0.476924	-2.89355	0.00380909	0.0444417	43.5855	36.4456	31.4579	9.89301	14.9288	17.8035
Atxn10	47.6865	-1.38145	0.367518	-3.75886	0.000170689	0.00497406	64.3877	57.7796	85.1984	20.7753	25.4668	32.5108
Hist1h2af	72.9494	-1.38413	0.324699	-4.26282	2.01859e-05	0.000954059	114.907	110.226	90.4414	56.3902	38.6394	27.0923
Ecel1	352.596	-1.39248	0.181391	-7.67668	1.63262e-14	4.43139e-12	569.584	447.125	515.123	194.892	217.785	171.069
Rcc2	116.362	-1.39328	0.275326	-5.06047	4.18232e-07	3.48527e-05	212.975	156.449	136.317	48.4758	78.1569	65.7957
Hist1h2ac	146.729	-1.39473	0.256314	-5.44148	5.28389e-08	5.83685e-06	249.626	175.117	212.341	103.877	79.035	60.3772
Tmem109	46.3675	-1.39719	0.437148	-3.19614	0.00139278	0.0216731	88.1617	31.1121	82.5769	22.7539	34.2485	19.3517
Hist1h2bq	43.7774	-1.40107	0.399172	-3.50995	0.000448194	0.00978814	67.3595	67.5577	55.0513	29.679	29.8577	13.1591
Ptp4a3	64.5532	-1.40108	0.333974	-4.19518	2.72655e-05	0.0012218	120.851	91.5584	68.1587	33.6362	42.152	30.9627
Tmem132a	121.837	-1.40467	0.245509	-5.72147	1.05605e-08	1.3934e-06	193.163	181.339	155.979	69.2511	56.2027	75.0845
Hist1h3h	724.02	-1.40473	0.176361	-7.9651	1.65086e-15	5.06136e-13	907.372	1181.37	1063.01	474.865	397.81	319.69
Hist1h4j	940.689	-1.4087	0.172943	-8.14543	3.77951e-16	1.28233e-13	1301.62	1520.94	1275.35	630.185	511.971	404.063
Rbm15b	43.6497	-1.40988	0.392597	-3.59116	0.000329203	0.00787766	82.2182	48.0015	60.2943	22.7539	18.4415	30.1886
Trim35	35.9842	-1.41006	0.48395	-2.91365	0.00357232	0.0426881	44.5761	61.3353	51.119	21.7646	6.14717	30.9627
Ppp1r14b	44.0732	-1.41578	0.455745	-3.10652	0.00189301	0.0273723	72.3124	67.5577	52.4298	11.8716	44.7865	15.4813
Mapk8ip2	71.3384	-1.41983	0.296052	-4.79589	1.61952e-06	0.000115871	99.0581	112.892	99.6166	34.6255	43.9084	37.9293
Mrc2	40.7414	-1.42141	0.459054	-3.09638	0.00195897	0.0280697	76.2747	44.4458	57.6728	7.91441	33.3704	24.7701
Srm	27.703	-1.42227	0.481468	-2.95402	0.00313662	0.0390024	38.6326	49.7793	32.7686	7.91441	19.3197	17.8035
Fis1	46.6545	-1.42235	0.3631	-3.91723	8.95707e-05	0.00301745	65.3783	66.6688	72.091	24.7325	19.3197	31.7367
Pim3	90.9085	-1.4235	0.27313	-5.2118	1.8702e-07	1.79464e-05	140.662	120.004	136.317	58.3688	48.2992	41.7996
Hist1h2bp	284.076	-1.425	0.195272	-7.29753	2.93106e-13	6.79149e-11	398.213	425.791	416.817	187.967	151.045	124.625
Gm7901	25.2916	-1.42965	0.484759	-2.9492	0.00318596	0.0393073	44.5761	40.8902	24.9042	14.8395	14.9288	11.611
Kif22	40.3535	-1.43299	0.415027	-3.45275	0.000554894	0.0113855	79.2465	46.2237	51.119	26.7111	14.0507	24.7701
Cd63	209.713	-1.44103	0.252987	-5.69604	1.2262e-08	1.55318e-06	335.807	322.677	260.838	133.556	67.6189	137.784
Rbx1	63.5665	-1.44266	0.314728	-4.58382	4.56557e-06	0.000269397	78.2559	96.003	104.86	30.6683	36.0049	35.6071
Hist1h2bm	965.806	-1.44826	0.140159	-10.333	4.99771e-25	5.27536e-22	1340.26	1496.94	1402.5	566.87	507.581	480.696
Aspscr1	25.5967	-1.44838	0.508982	-2.84565	0.00443214	0.0490167	43.5855	26.6675	41.9438	21.7646	8.78167	10.8369
Nudt3	71.7311	-1.44859	0.352297	-4.11184	3.9252e-05	0.00163339	116.889	131.56	65.5372	51.4437	38.6394	26.3183
Cdk2ap1	30.23	-1.45198	0.44604	-3.25528	0.00113282	0.0188266	40.6138	34.6678	57.6728	17.8074	16.6852	13.9332
Cyth2	62.7575	-1.45254	0.31253	-4.64768	3.35685e-06	0.000211192	102.03	84.4471	89.1306	36.6041	33.3704	30.9627
Eml3	38.6162	-1.45306	0.455709	-3.18858	0.00142975	0.022014	63.3972	30.2232	76.0232	29.679	18.4415	13.9332
Tmem86a	59.5187	-1.45869	0.352535	-4.13772	3.50777e-05	0.00147867	80.237	80.8914	100.927	23.7432	46.5429	24.7701
Erf	29.2606	-1.46039	0.509978	-2.86364	0.00418809	0.0474831	47.5479	46.2237	35.3901	4.94651	16.6852	24.7701
Nuak1	43.1476	-1.46332	0.402226	-3.63805	0.000274705	0.00701531	54.4819	75.5579	60.2943	17.8074	16.6852	34.0589
Parvb	34.3235	-1.46912	0.457845	-3.20878	0.00133301	0.0211567	53.4914	39.1123	58.9835	9.89301	28.9795	15.4813
Hist4h4	635.923	-1.47	0.168739	-8.71168	2.99395e-18	1.23663e-15	901.428	1066.7	833.634	391.763	330.191	291.823
Prkar1b	30.6727	-1.47077	0.474441	-3.10001	0.00193517	0.0278547	41.6044	34.6678	58.9835	23.7432	8.78167	16.2554
Hist1h3f	656.965	-1.47184	0.199102	-7.39241	1.44192e-13	3.60479e-11	1009.4	891.584	994.855	479.811	289.795	276.342
Ccnf	29.5861	-1.47696	0.458113	-3.22401	0.00126408	0.0204231	48.5385	54.2239	27.5256	16.8181	14.9288	15.4813
Pck2	28.7592	-1.47862	0.478084	-3.0928	0.00198278	0.0282369	56.4631	27.5564	43.2546	12.8609	12.2943	20.1257
Hist1h2ae	146.747	-1.48718	0.280897	-5.29441	1.19404e-07	1.20674e-05	236.749	219.562	191.369	115.748	66.7407	50.3144
Clpp	31.1372	-1.48803	0.448915	-3.31473	0.000917322	0.0165048	51.5102	32.8899	53.7405	11.8716	16.6852	20.1257
Cc2d1a	27.7213	-1.48901	0.519979	-2.8636	0.00418851	0.0474831	37.6421	41.7791	43.2546	7.91441	27.2232	8.51474
Hist2h2ac	256.911	-1.48965	0.254987	-5.84205	5.15609e-09	7.31087e-07	419.016	346.678	369.63	195.882	128.212	82.0511
Nisch	59.3069	-1.49673	0.335936	-4.45541	8.37332e-06	0.000449415	109.954	78.2247	74.7125	26.7111	29.8577	36.3811
Vps52	33.0032	-1.50035	0.442302	-3.39213	0.000693512	0.0135843	50.5196	34.6678	61.605	13.8502	14.9288	22.4479
Lsm4	38.8629	-1.51432	0.429403	-3.52658	0.000420959	0.00940967	43.5855	78.2247	51.119	11.8716	22.8323	25.5442
Gdap1l1	50.8913	-1.51697	0.349646	-4.33859	1.434e-05	0.000713245	60.4254	80.8914	85.1984	23.7432	27.2232	27.8664
Hist1h3d	122.784	-1.52117	0.307542	-4.94623	7.5666e-07	5.89203e-05	203.069	162.672	179.572	95.9622	60.5935	34.833
Hist1h2bl	197.44	-1.52278	0.211333	-7.20562	5.77799e-13	1.24752e-10	266.466	293.343	318.511	121.684	94.8421	89.7918
Ppp1r14a	30.3929	-1.52289	0.433056	-3.51661	0.000437101	0.00962063	51.5102	41.7791	41.9438	16.8181	14.0507	16.2554
Kdelr1	33.5407	-1.52578	0.434321	-3.51303	0.000443031	0.00969767	35.6609	52.4461	61.605	12.8609	19.3197	19.3517
Tmem151b	39.9148	-1.53268	0.471962	-3.24747	0.00116434	0.0191251	36.6515	56.8907	85.1984	10.8823	15.807	34.0589
Sesn2	34.6103	-1.53538	0.429183	-3.57745	0.000346968	0.00817915	40.6138	49.7793	64.2265	13.8502	23.7105	15.4813
Rbck1	51.5698	-1.53742	0.383283	-4.01118	6.04172e-05	0.00223332	80.237	51.5572	98.3059	31.6576	29.8577	17.8035
Akt1	36.0986	-1.53766	0.430821	-3.56914	0.000358154	0.00838045	68.3501	33.7788	58.9835	21.7646	16.6852	17.0295
Reep2	38.369	-1.53784	0.489036	-3.14464	0.00166293	0.0247227	43.5855	50.6683	77.3339	7.91441	36.0049	14.7073
Hist1h2ak	444.368	-1.54132	0.16798	-9.17561	4.49031e-20	2.50929e-17	645.859	656.021	681.587	266.122	216.907	199.709
Tmem98	22.92	-1.54215	0.537729	-2.8679	0.00413206	0.0469552	24.7645	34.6678	43.2546	10.8823	6.14717	17.8035
Cdk4	93.7734	-1.54285	0.304445	-5.06775	4.02538e-07	3.44211e-05	156.512	169.783	91.7521	51.4437	54.4464	38.7033
Serpinf1	34.7899	-1.54862	0.503472	-3.07589	0.00209877	0.0292351	57.4537	45.3348	52.4298	20.7753	28.1013	4.6444
Hist1h2be	619.408	-1.55348	0.17158	-9.05401	1.37818e-19	7.27373e-17	931.146	929.807	909.657	394.731	273.988	277.116
Hist1h4h	1690.94	-1.55391	0.155054	-10.0217	1.22318e-23	1.16202e-20	2387.3	2789.42	2389.49	1039.76	771.031	768.649
Cd151	59.8914	-1.55469	0.337949	-4.60038	4.21718e-06	0.00025518	101.039	82.6693	83.8877	36.6041	34.2485	20.8998
Atp9a	67.9455	-1.55549	0.324631	-4.79155	1.65495e-06	0.000117329	101.039	104.892	98.3059	25.7218	48.2992	29.4145
Creld1	64.2776	-1.55916	0.322266	-4.83812	1.31073e-06	9.72806e-05	105.992	88.8917	93.0629	27.7004	42.152	27.8664
Hist1h4a	777.287	-1.56073	0.177721	-8.78191	1.60727e-18	6.94049e-16	1255.07	1189.37	1036.8	502.565	335.46	344.46
Pfn1	162.09	-1.5639	0.23213	-6.73716	1.61518e-11	3.00866e-09	236.749	260.453	229.38	70.2404	104.502	71.2142
Hist1h4n	1217.18	-1.5653	0.166496	-9.40145	5.38162e-21	3.93272e-18	1609.69	2043.62	1803.58	754.837	567.296	524.043
Kcnh2	22.3911	-1.569	0.513915	-3.05303	0.00226544	0.0309555	28.7268	36.4456	35.3901	7.91441	15.807	10.0629
Cenpa	31.8613	-1.57152	0.515126	-3.05074	0.00228277	0.0309969	67.3595	44.4458	31.4579	4.94651	22.8323	20.1257
Cyp2s1	31.9466	-1.57371	0.466237	-3.37533	0.000737265	0.0141631	47.5479	48.8904	47.1868	17.8074	7.02534	23.222
Syp	170.625	-1.57437	0.231131	-6.81157	9.65364e-12	1.83419e-09	258.542	296.009	211.03	86.0692	100.111	71.9882
Chst8	28.9811	-1.57627	0.471113	-3.34585	0.000820317	0.0151615	53.4914	40.8902	35.3901	20.7753	14.0507	9.2888
Hyal2	19.7282	-1.58181	0.549722	-2.87748	0.00400863	0.0458831	19.8116	40.0013	28.8364	9.89301	10.538	9.2888
Rbm10	47.8639	-1.58927	0.408309	-3.89231	9.92923e-05	0.00328668	85.1899	72.8912	57.6728	22.7539	12.2943	36.3811
Hist1h1b	599.389	-1.59029	0.159641	-9.96165	2.24306e-23	1.93719e-20	952.939	879.139	866.402	349.223	279.257	269.375
Hdgf	116.424	-1.59308	0.25329	-6.28957	3.18344e-10	5.40047e-08	190.191	164.45	170.397	45.5079	67.6189	60.3772
Sf3a2	22.6381	-1.59965	0.502931	-3.18065	0.00146943	0.0225518	27.7363	39.1123	35.3901	9.89301	10.538	13.1591
Nacad	42.385	-1.59985	0.384616	-4.15959	3.18825e-05	0.00137931	76.2747	58.6685	56.362	20.7753	16.6852	25.5442
1700003F12Rik	37.2827	-1.60069	0.432672	-3.69955	0.000215983	0.00594735	37.6421	56.0018	74.7125	16.8181	24.5887	13.9332
Mgat4b	23.8244	-1.60186	0.525181	-3.05011	0.00228759	0.0309969	35.6609	42.668	28.8364	18.7967	6.14717	10.8369
Obsl1	36.7094	-1.60493	0.406928	-3.944	8.01322e-05	0.00274822	55.4725	43.5569	66.848	19.786	17.5633	17.0295
Scand1	22.0482	-1.60617	0.506571	-3.17067	0.00152087	0.0231915	36.6515	32.8899	30.1471	8.90371	10.538	13.1591
Rrm1	59.1413	-1.60923	0.368895	-4.36231	1.28699e-05	0.000653819	75.2841	101.337	90.4414	39.572	14.9288	33.2849
Atp5g2	52.1045	-1.62016	0.407241	-3.97838	6.93856e-05	0.00246878	93.1146	76.4468	65.5372	39.572	26.345	11.611
Hist1h3c	567.556	-1.62122	0.180152	-8.99917	2.27435e-19	1.08032e-16	727.086	958.252	883.442	319.544	293.308	223.705
Midn	39.2019	-1.62152	0.396466	-4.08993	4.31506e-05	0.00172339	63.3972	63.1131	51.119	13.8502	22.8323	20.8998
Rcor2	38.9381	-1.62479	0.402996	-4.03179	5.53545e-05	0.00207853	54.4819	64.002	57.6728	25.7218	13.1725	18.5776
2700081O15Rik	32.3657	-1.63053	0.451829	-3.60872	0.000307711	0.00763252	40.6138	61.3353	44.5653	21.7646	9.65984	16.2554
Ptpa	91.1495	-1.63653	0.277541	-5.89655	3.71171e-09	5.42481e-07	126.794	140.449	146.803	36.6041	54.4464	41.7996
Nfkbia	44.3077	-1.65093	0.390275	-4.23018	2.33509e-05	0.00108211	85.1899	57.7796	58.9835	15.8288	20.1978	27.8664
Cdc20	28.9039	-1.65378	0.501397	-3.29835	0.00097256	0.0170649	47.5479	34.6678	49.8083	4.94651	20.1978	16.2554
Pgr	21.7917	-1.65407	0.542317	-3.05001	0.00228832	0.0309969	31.6986	34.6678	32.7686	14.8395	4.39084	12.3851
Nop56	48.9203	-1.65796	0.390429	-4.24651	2.17123e-05	0.00102112	74.2935	86.2249	61.605	35.6148	21.076	14.7073
Hist1h2ai	250.628	-1.6682	0.208554	-7.99892	1.25516e-15	4.11172e-13	365.524	344.011	433.857	138.502	128.212	93.6621
Aurka	23.4005	-1.67534	0.529265	-3.1654	0.00154868	0.02354	27.7363	34.6678	44.5653	8.90371	17.5633	6.9666
Pgf	38.6279	-1.68029	0.417226	-4.0273	5.64208e-05	0.00211023	50.5196	73.7801	52.4298	11.8716	24.5887	18.5776
Bcan	37.0399	-1.68413	0.43342	-3.88567	0.000102046	0.00332887	41.6044	53.335	74.7125	14.8395	24.5887	13.1591
Tagln3	31.3656	-1.68516	0.511067	-3.29733	0.000976092	0.0170649	62.4066	37.3345	43.2546	26.7111	12.2943	6.19254
Hist1h2bc	515.696	-1.70587	0.159201	-10.7152	8.63655e-27	1.36745e-23	771.662	866.694	728.774	261.176	240.618	225.253
Adamts4	24.6992	-1.70657	0.505394	-3.37671	0.000733574	0.0141562	41.6044	48.0015	23.5934	10.8823	14.0507	10.0629
Mycn	31.6259	-1.70886	0.459547	-3.71858	0.000200346	0.00558149	60.4254	40.0013	44.5653	17.8074	18.4415	8.51474
Cnot8	54.8593	-1.70995	0.355505	-4.80991	1.50999e-06	0.000110226	65.3783	86.2249	100.927	18.7967	30.7359	27.0923
Galnt9	50.0087	-1.71834	0.390787	-4.39712	1.09696e-05	0.00056946	74.2935	65.7798	90.4414	24.7325	12.2943	32.5108
Hist1h2an	145.72	-1.73057	0.241372	-7.16973	7.51461e-13	1.58642e-10	224.862	216.896	229.38	88.0478	57.0809	58.055
Hist2h4	864.421	-1.73616	0.188397	-9.21544	3.10003e-20	1.96335e-17	1203.56	1472.94	1310.74	518.394	382.881	298.016
Hist1h3i	822.206	-1.7532	0.169429	-10.3477	4.2876e-25	5.09153e-22	1223.37	1378.71	1200.64	458.046	370.587	301.886
Pitx1	114.289	-1.75737	0.285977	-6.14517	7.98779e-10	1.3313e-07	204.06	124.448	200.544	58.3688	58.8372	39.4774
Tmem161a	26.3657	-1.76283	0.476776	-3.6974	0.000217822	0.00598065	42.595	41.7791	38.0116	9.89301	9.65984	16.2554
Mrps34	24.6854	-1.76772	0.490477	-3.60409	0.000313244	0.00767162	40.6138	38.2234	35.3901	13.8502	12.2943	7.74067
Hist1h3g	109.149	-1.76882	0.254774	-6.94271	3.84654e-12	7.77492e-10	184.248	175.117	146.803	46.4972	52.69	49.5403
Ube2r2	46.6991	-1.77183	0.392501	-4.5142	6.35554e-06	0.000357264	48.5385	72.8912	95.6844	16.8181	24.5887	21.6739
Caskin2	50.5527	-1.77665	0.353254	-5.02939	4.92052e-07	3.99529e-05	68.3501	85.336	81.2662	18.7967	26.345	23.222
Ptms	227.361	-1.78017	0.193348	-9.20706	3.35182e-20	1.99014e-17	383.355	329.788	343.415	103.877	99.2329	104.499
Nectin1	43.4171	-1.78133	0.409212	-4.35307	1.34244e-05	0.00067477	62.4066	75.5579	64.2265	15.8288	12.2943	30.1886
Arpin	27.9645	-1.78287	0.601876	-2.96219	0.00305461	0.0382507	46.5573	35.5567	48.4976	0.989301	11.4162	24.7701
Hist1h2bg	463.964	-1.78741	0.187262	-9.54497	1.36144e-21	1.0778e-18	756.804	706.689	693.384	262.165	203.735	161.006
Ahcy	32.6271	-1.79285	0.506577	-3.53914	0.000401436	0.00910177	75.2841	33.7788	43.2546	9.89301	8.78167	24.7701
Spock2	64.6993	-1.80132	0.350894	-5.13351	2.84382e-07	2.59772e-05	104.011	77.3358	120.589	21.7646	41.2739	23.222
Maz	51.4573	-1.8061	0.402808	-4.48379	7.33304e-06	0.000405022	61.416	103.114	76.0232	10.8823	26.345	30.9627
Agpat4	39.0946	-1.80782	0.417617	-4.3289	1.49856e-05	0.000741473	56.4631	62.2242	64.2265	8.90371	21.076	21.6739
Rbm20	22.056	-1.80925	0.548514	-3.29847	0.000972144	0.0170649	20.8022	50.6683	31.4579	9.89301	7.9035	11.611
Prmt1	103.35	-1.81629	0.317762	-5.7159	1.09124e-08	1.42011e-06	139.672	177.783	166.465	22.7539	49.1774	64.2476
Sumo3	66.2096	-1.81713	0.329192	-5.51997	3.3906e-08	3.92813e-06	96.0863	114.67	98.3059	38.5827	20.1978	29.4145
Strn4	45.8199	-1.81814	0.368571	-4.93295	8.09971e-07	6.20542e-05	68.3501	77.3358	68.1587	23.7432	21.076	16.2554
Hist1h3b	391.039	-1.82264	0.16998	-10.7227	7.96262e-27	1.36745e-23	654.774	569.796	604.253	172.138	189.684	155.587
Pygm	133.229	-1.82615	0.243084	-7.51241	5.80479e-14	1.49042e-11	205.05	186.673	232.002	54.4116	69.3752	51.8625
Crocc	26.9161	-1.82748	0.486522	-3.75621	0.000172507	0.00499638	41.6044	40.0013	44.5653	6.92511	17.5633	10.8369
Msi1	45.7261	-1.83018	0.427546	-4.28065	1.86345e-05	0.000885141	70.3312	80.0025	64.2265	6.92511	28.1013	24.7701
Lrrc10b	26.316	-1.83695	0.53077	-3.46091	0.000538344	0.0111422	33.6797	31.1121	58.9835	4.94651	17.5633	11.611
Rai1	22.8545	-1.83764	0.535071	-3.43438	0.0005939	0.0120071	45.5667	32.8899	28.8364	4.94651	14.0507	10.8369
Hnrnpab	217.653	-1.84734	0.219542	-8.41454	3.94449e-17	1.49891e-14	328.873	409.791	283.121	80.1334	108.015	95.9843
Tk1	34.9733	-1.85268	0.413969	-4.4754	7.62689e-06	0.000414031	57.4537	56.8907	49.8083	17.8074	13.1725	14.7073
Ech1	23.499	-1.85351	0.594881	-3.11577	0.00183467	0.0267732	51.5102	32.8899	26.2149	1.9786	17.5633	10.8369
Mtss1l	22.9926	-1.85591	0.58225	-3.18748	0.0014352	0.0220621	26.7457	29.3343	52.4298	8.90371	3.51267	17.0295
Spag7	14.0682	-1.8576	0.639232	-2.90599	0.00366091	0.043257	25.7551	16.8894	23.5934	5.93581	5.269	6.9666
Kcnq2	21.7945	-1.87599	0.514133	-3.64885	0.000263414	0.00681861	33.6797	31.1121	38.0116	9.89301	8.78167	9.2888
Lzts2	31.0607	-1.87797	0.44943	-4.17857	2.9335e-05	0.00130837	61.416	44.4458	40.6331	13.8502	10.538	15.4813
Pmf1	18.2293	-1.87867	0.609305	-3.0833	0.00204719	0.0286849	47.5479	21.334	17.0397	7.91441	7.02534	8.51474
Sox12	18.1194	-1.89445	0.590903	-3.20602	0.00134584	0.0212925	36.6515	32.001	17.0397	5.93581	7.02534	10.0629
Arl2	23.3456	-1.90415	0.508674	-3.74335	0.000181579	0.00522729	43.5855	32.8899	34.0794	10.8823	7.02534	11.611
Tmem119	50.0656	-1.90665	0.418704	-4.55368	5.27146e-06	0.000305359	65.3783	61.3353	110.103	32.6469	19.3197	11.611
Fam171a2	27.6068	-1.90904	0.504713	-3.78243	0.000155307	0.00465432	46.5573	42.668	41.9438	3.9572	15.807	14.7073
Nenf	19.6333	-1.91148	0.582179	-3.28332	0.00102593	0.0176564	16.8399	35.5567	40.6331	10.8823	6.14717	7.74067
Aldh3b1	25.9163	-1.91646	0.513678	-3.73086	0.000190825	0.00546035	59.4348	26.6675	36.7009	13.8502	8.78167	10.0629
St3gal2	40.7802	-1.91986	0.427222	-4.49381	6.99596e-06	0.000388665	75.2841	40.0013	78.6447	11.8716	21.076	17.8035
Furin	61.3205	-1.92679	0.375288	-5.13417	2.83393e-07	2.59772e-05	67.3595	112.892	111.413	25.7218	14.9288	35.6071
Opa3	17.3123	-1.93101	0.613157	-3.14928	0.00163672	0.0244675	32.6892	33.7788	15.7289	4.94651	10.538	6.19254
Ufc1	26.1037	-1.93235	0.523874	-3.68858	0.000225509	0.00609977	33.6797	48.0015	41.9438	18.7967	8.78167	5.41847
Rbmxl1	20.3944	-1.93822	0.581249	-3.33457	0.000854303	0.015698	24.7645	34.6678	38.0116	4.94651	5.269	14.7073
Trp53	27.0784	-1.96378	0.501198	-3.91817	8.92243e-05	0.00301648	50.5196	46.2237	32.7686	8.90371	7.02534	17.0295
Tmem266	20.399	-1.97428	0.579486	-3.40695	0.000656939	0.0130861	38.6326	18.6673	40.6331	4.94651	7.9035	11.611
Ggt5	12.7995	-1.97703	0.691084	-2.86077	0.00422611	0.0477953	25.7551	13.3338	22.2827	4.94651	3.51267	6.9666
Tnrc18	18.7811	-1.98462	0.644324	-3.08016	0.0020689	0.0289463	35.6609	18.6673	35.3901	10.8823	10.538	1.54813
Mbd3	43.6063	-1.98574	0.431857	-4.59815	4.26261e-06	0.000256296	82.2182	54.2239	72.091	20.7753	24.5887	7.74067
Hist1h2ao	16.0404	-1.99929	0.623111	-3.20857	0.00133398	0.0211567	18.821	29.3343	28.8364	4.94651	9.65984	4.6444
Rbm3	32.1114	-1.99946	0.454011	-4.40399	1.06276e-05	0.000554738	41.6044	58.6685	53.7405	16.8181	7.9035	13.9332
Pccb	15.9106	-2.00229	0.610791	-3.27819	0.00104474	0.0178187	27.7363	30.2232	18.3504	5.93581	7.02534	6.19254
Pdcd7	17.0743	-2.01306	0.637202	-3.15922	0.00158192	0.0239685	36.6515	31.1121	14.4182	2.9679	8.78167	8.51474
1700064H15Rik	16.4839	-2.0252	0.604929	-3.34783	0.000814476	0.0150829	28.7268	20.4451	30.1471	7.91441	7.02534	4.6444
Lhfpl4	41.4867	-2.03698	0.406191	-5.01484	5.30764e-07	4.16715e-05	64.3877	69.3355	66.848	8.90371	19.3197	20.1257
Hmgb2	23.5534	-2.04531	0.686432	-2.97962	0.00288602	0.0367522	43.5855	57.7796	11.7967	20.7753	3.51267	3.87033
Fzd2	30.371	-2.05136	0.476001	-4.30957	1.63571e-05	0.00079282	69.3406	38.2234	39.3223	8.90371	14.0507	12.3851
Smpdl3b	18.4841	-2.06203	0.576685	-3.57567	0.000349337	0.00819432	33.6797	28.4453	27.5256	3.9572	8.78167	8.51474
Sema6b	42.6426	-2.06307	0.406691	-5.07281	3.91989e-07	3.40323e-05	68.3501	54.2239	83.8877	15.8288	21.9542	11.611
Fasn	160.62	-2.06763	0.248104	-8.33371	7.83479e-17	2.86271e-14	283.306	207.118	288.364	47.4865	75.5224	61.9254
Wdr73	16.0769	-2.06965	0.647688	-3.19544	0.0013962	0.0216731	35.6609	26.6675	15.7289	2.9679	6.14717	9.2888
Gm6166	17.2461	-2.07522	0.627206	-3.30867	0.000937407	0.0167394	34.6703	15.1116	34.0794	5.93581	4.39084	9.2888
Mapk12	34.5485	-2.07635	0.457253	-4.54092	5.60105e-06	0.000322485	40.6138	47.1126	79.9554	12.8609	16.6852	10.0629
Stat5a	43.2091	-2.08786	0.503568	-4.14614	3.38129e-05	0.00144504	59.4348	77.3358	73.4017	17.8074	2.6345	28.6405
Cpt1c	20.9061	-2.09781	0.580236	-3.61544	0.000299837	0.00747625	22.7834	37.3345	41.9438	4.94651	5.269	13.1591
Elfn1	21.0545	-2.1049	0.580772	-3.62431	0.000289732	0.0072624	32.6892	49.7793	19.6612	9.89301	9.65984	4.6444
Kif20a	15.1446	-2.11062	0.639821	-3.29877	0.000971096	0.0170649	19.8116	26.6675	27.5256	3.9572	4.39084	8.51474
Kcnk1	21.3944	-2.12585	0.555159	-3.82927	0.000128526	0.00398366	32.6892	40.0013	31.4579	12.8609	4.39084	6.9666
Add2	14.0051	-2.1263	0.645099	-3.29608	0.000980428	0.0170649	20.8022	24.0008	23.5934	4.94651	5.269	5.41847
Ak1	61.4117	-2.1363	0.336304	-6.35229	2.12139e-10	3.66422e-08	110.945	81.7803	107.481	25.7218	19.3197	23.222
Hdac7	16.1943	-2.14355	0.724825	-2.95733	0.00310314	0.0387383	25.7551	11.5559	41.9438	4.94651	11.4162	1.54813
Greb1	21.3733	-2.14994	0.530653	-4.05149	5.08918e-05	0.00192618	32.6892	39.1123	32.7686	8.90371	7.02534	7.74067
Brsk1	24.4936	-2.16336	0.604367	-3.57954	0.000344199	0.00817473	41.6044	19.5562	58.9835	7.91441	15.807	3.09627
Arhgef10l	20.3187	-2.16398	0.607177	-3.56399	0.000365257	0.00848397	53.4914	24.8897	20.9719	11.8716	5.269	5.41847
Dmpk	15.7708	-2.16938	0.627257	-3.45852	0.000543148	0.0112172	25.7551	20.4451	31.4579	3.9572	5.269	7.74067
Slc27a3	12.5629	-2.17887	0.751515	-2.8993	0.00373996	0.0438097	28.7268	18.6673	14.4182	4.94651	0.878167	7.74067
Prr14	13.0588	-2.18119	0.747508	-2.91795	0.00352337	0.0423696	26.7457	14.2227	23.5934	0.989301	3.51267	9.2888
Stat5b	32.2844	-2.18496	0.475483	-4.59525	4.32237e-06	0.000258255	55.4725	69.3355	34.0794	8.90371	9.65984	16.2554
Cacna2d4	22.9795	-2.19993	0.520288	-4.22829	2.35469e-05	0.0010859	36.6515	32.001	44.5653	9.89301	7.02534	7.74067
Dmrta2	14.1822	-2.20579	0.736765	-2.99389	0.00275446	0.0355535	17.8305	25.7786	26.2149	3.9572	10.538	0.774067
Vegfa	34.179	-2.20602	0.486117	-4.53803	5.67823e-06	0.000324959	30.708	57.7796	79.9554	14.8395	14.0507	7.74067
Tuba8	11.1656	-2.20803	0.741187	-2.97905	0.00289143	0.0367574	20.8022	18.6673	15.7289	2.9679	2.6345	6.19254
Gm7332	19.5205	-2.20971	0.556924	-3.9677	7.2571e-05	0.00256292	29.7174	36.4456	30.1471	6.92511	6.14717	7.74067
Slc25a34	34.2756	-2.21259	0.465166	-4.75657	1.96913e-06	0.000136427	76.2747	56.0018	36.7009	14.8395	7.9035	13.9332
Srsf4	16.0901	-2.21358	0.635074	-3.48554	0.000491137	0.010438	36.6515	25.7786	17.0397	3.9572	6.14717	6.9666
Gfer	21.4153	-2.22376	0.591032	-3.7625	0.000168223	0.00494772	29.7174	34.6678	41.9438	1.9786	7.02534	13.1591
Mcf2l	16.7997	-2.23218	0.684932	-3.25898	0.00111813	0.0187012	36.6515	37.3345	9.17521	3.9572	4.39084	9.2888
Hspb8	142.094	-2.2331	0.290117	-7.69723	1.39053e-14	3.88529e-12	277.363	253.341	173.018	30.6683	50.0555	68.1179
Nsg1	20.6534	-2.24849	0.658238	-3.41592	0.000635676	0.0127135	38.6326	48.8904	14.4182	9.89301	10.538	1.54813
Itprip	11.4844	-2.24949	0.766427	-2.93503	0.00333516	0.0405167	18.821	16.0005	22.2827	3.9572	0.878167	6.9666
Coro2b	13.0258	-2.2501	0.715008	-3.14696	0.00164977	0.0245656	24.7645	17.7783	22.2827	0.989301	6.14717	6.19254
Gtse1	28.8806	-2.25579	0.532163	-4.23891	2.24607e-05	0.00105112	55.4725	42.668	44.5653	19.786	6.14717	4.6444
Zc3h7b	16.896	-2.26558	0.629072	-3.60147	0.000316428	0.00771761	22.7834	40.0013	20.9719	7.91441	3.51267	6.19254
Six2	76.6155	-2.26947	0.353721	-6.416	1.39899e-10	2.46118e-08	132.738	105.781	141.56	35.6148	31.614	12.3851
Fads2	71.64	-2.2883	0.315116	-7.26179	3.81998e-13	8.49699e-11	105.002	121.782	129.764	27.7004	25.4668	20.1257
Mta1	19.3908	-2.30399	0.633492	-3.63696	0.000275871	0.0070262	44.5761	23.1118	28.8364	11.8716	1.75633	6.19254
Camk2b	44.0765	-2.32151	0.50869	-4.56371	5.02577e-06	0.000294721	89.1523	50.6683	81.2662	7.91441	5.269	30.1886
Rasl10b	28.8679	-2.33489	0.504087	-4.63191	3.62309e-06	0.000222382	54.4819	39.1123	51.119	4.94651	15.807	7.74067
Mrpl48-ps	11.8231	-2.35336	0.755816	-3.11366	0.00184781	0.0268824	12.8775	24.0008	22.2827	6.92511	1.75633	3.09627
Caskin1	23.4293	-2.3598	0.52409	-4.50266	6.7108e-06	0.000375015	31.6986	40.0013	45.8761	8.90371	7.9035	6.19254
Rara	28.4462	-2.36692	0.492227	-4.80859	1.51996e-06	0.000110226	35.6609	52.4461	55.0513	5.93581	12.2943	9.2888
Arhgef19	22.3068	-2.37828	0.536088	-4.43637	9.14892e-06	0.00048286	37.6421	32.8899	41.9438	4.94651	7.9035	8.51474
Tlnrd1	80.3322	-2.38966	0.325597	-7.33933	2.14671e-13	5.22918e-11	138.681	151.116	115.346	14.8395	33.3704	28.6405
Cul7	48.6869	-2.39116	0.428012	-5.58667	2.31467e-08	2.81914e-06	108.964	46.2237	90.4414	15.8288	10.538	20.1257
BC034090	11.218	-2.41064	0.809276	-2.97876	0.00289416	0.0367574	12.8775	9.77809	34.0794	4.94651	1.75633	3.87033
Nr1d1	29.0788	-2.43284	0.530223	-4.58835	4.46773e-06	0.000265272	41.6044	43.5569	61.605	15.8288	8.78167	3.09627
Snhg15	15.5579	-2.43285	0.778284	-3.12592	0.0017725	0.0260259	26.7457	27.5564	24.9042	0	1.75633	12.3851
Jph3	20.3613	-2.43789	0.686902	-3.54911	0.000386541	0.00886991	63.3972	24.8897	14.4182	11.8716	5.269	2.3222
Krba1	16.4223	-2.4744	0.65827	-3.75894	0.000170633	0.00497406	13.8681	32.8899	36.7009	5.93581	5.269	3.87033
Plk1	40.9762	-2.47646	0.526928	-4.69981	2.60402e-06	0.000171793	37.6421	109.337	61.605	12.8609	3.51267	20.8998
Rpl37a	107.722	-2.47738	0.681915	-3.63297	0.000280174	0.00706942	173.352	296.898	77.3339	45.5079	37.7612	15.4813
Npr2	20.3063	-2.48761	0.576339	-4.31623	1.5872e-05	0.00077325	40.6138	33.7788	28.8364	8.90371	3.51267	6.19254
Pnrc1	13.9564	-2.48762	0.755287	-3.29361	0.000989094	0.0171155	22.7834	24.8897	23.5934	3.9572	0	8.51474
Cmtr1	14.1675	-2.49625	0.827379	-3.01706	0.00255241	0.0333076	6.93406	24.8897	40.6331	0	7.9035	4.6444
Lrfn4	94.3961	-2.49941	0.313798	-7.96505	1.6516e-15	5.06136e-13	211.984	136.004	133.696	20.7753	29.8577	34.0589
Dok7	25.4558	-2.49978	0.561905	-4.44876	8.63667e-06	0.000458371	36.6515	63.1131	30.1471	6.92511	3.51267	12.3851
Hmgn2	30.5169	-2.50332	0.49873	-5.01939	5.18369e-07	4.10376e-05	35.6609	56.8907	62.9158	13.8502	5.269	8.51474
Rmnd5b	14.2731	-2.50877	0.678792	-3.69593	0.000219082	0.00598435	25.7551	27.5564	19.6612	1.9786	5.269	5.41847
Arhgef2	34.0653	-2.51345	0.460361	-5.45974	4.76832e-08	5.3293e-06	55.4725	71.1133	47.1868	12.8609	6.14717	11.611
Gm10282	28.2487	-2.53944	0.534027	-4.75527	1.98178e-06	0.000136427	31.6986	54.2239	58.9835	7.91441	3.51267	13.1591
Soga1	31.0438	-2.56394	0.552224	-4.64293	3.435e-06	0.000214688	49.529	40.8902	69.4695	5.93581	2.6345	17.8035
Ppp2r2c	94.657	-2.59699	0.355352	-7.3082	2.70736e-13	6.42999e-11	155.521	179.561	153.357	12.8609	20.1978	46.444
Foxl2os	22.0211	-2.60325	0.574492	-4.5314	5.8593e-06	0.00033133	39.6232	35.5567	38.0116	10.8823	2.6345	5.41847
Sema7a	9.55576	-2.61239	0.864909	-3.02042	0.00252426	0.033168	6.93406	18.6673	23.5934	3.9572	2.6345	1.54813
Mta3	17.7088	-2.61593	0.691065	-3.78536	0.000153484	0.00461425	30.708	40.0013	20.9719	1.9786	1.75633	10.8369
Spsb1	20.5754	-2.61685	0.587962	-4.45071	8.55869e-06	0.000456784	32.6892	49.7793	23.5934	4.94651	7.02534	5.41847
Anp32b	181.999	-2.66112	0.224938	-11.8305	2.7153e-32	1.28977e-28	345.713	318.232	279.189	44.5186	50.9337	53.4106
Slc4a3	14.6615	-2.66409	0.679051	-3.92326	8.736e-05	0.002964	27.7363	22.2229	26.2149	2.9679	2.6345	6.19254
Dennd2a	24.2956	-2.6904	0.582899	-4.61555	3.92058e-06	0.000238753	22.7834	60.4463	43.2546	3.9572	5.269	10.0629
Gm12254	12.291	-2.69683	0.775451	-3.47776	0.000505632	0.0106272	20.8022	25.7786	17.0397	6.92511	0.878167	2.3222
Fam83h	12.7049	-2.69723	0.778053	-3.46664	0.000527006	0.0109553	28.7268	20.4451	17.0397	0	6.14717	3.87033
Gtf2i	37.4914	-2.70856	0.450176	-6.01667	1.78037e-09	2.72798e-07	70.3312	64.8909	60.2943	6.92511	7.02534	15.4813
Tmem94	62.2949	-2.71434	0.394631	-6.87817	6.06278e-12	1.19992e-09	123.823	90.6695	110.103	7.91441	28.1013	13.1591
Patz1	8.97756	-2.72717	0.921186	-2.9605	0.00307138	0.0383922	9.90581	13.3338	23.5934	0.989301	5.269	0.774067
Rab15	9.90661	-2.76403	0.845905	-3.26754	0.00108488	0.0182414	12.8775	16.8894	22.2827	0.989301	1.75633	4.6444
C1qtnf6	34.1947	-2.76859	0.458307	-6.04091	1.53248e-09	2.38665e-07	51.5102	63.1131	64.2265	10.8823	6.14717	9.2888
Rab34	11.6607	-2.81899	0.777312	-3.62659	0.000287185	0.00721761	23.7739	20.4451	17.0397	3.9572	0.878167	3.87033
Cacna1a	17.8872	-2.84618	0.672727	-4.23082	2.32845e-05	0.00108211	20.8022	47.1126	26.2149	2.9679	7.9035	2.3222
Ank1	8.00779	-2.86992	0.986748	-2.90846	0.00363215	0.042998	9.90581	16.8894	15.7289	0	0.878167	4.6444
Olfml3	8.76708	-2.87089	0.943083	-3.04415	0.00233336	0.0312211	8.91523	9.77809	27.5256	3.9572	0.878167	1.54813
Eef1a2	179.547	-2.87176	0.251712	-11.4089	3.77373e-30	1.19501e-26	315.995	244.452	387.98	41.5507	37.7612	49.5403
Phlda3	29.5409	-2.87376	0.550996	-5.21557	1.83254e-07	1.77644e-05	67.3595	41.7791	47.1868	0.989301	11.4162	8.51474
F12	11.3935	-2.91325	0.799773	-3.64259	0.000269907	0.00693005	20.8022	24.8897	14.4182	4.94651	1.75633	1.54813
Tmcc2	44.2997	-2.91727	0.426271	-6.84369	7.71777e-12	1.4963e-09	103.02	70.2244	61.605	8.90371	9.65984	12.3851
Nr5a1	52.0546	-2.98446	0.395787	-7.54057	4.6793e-14	1.23481e-11	108.964	93.3363	74.7125	11.8716	14.9288	8.51474
Ogfod3	7.73604	-2.9923	1.00552	-2.97586	0.00292164	0.0370074	7.92465	12.4448	20.9719	1.9786	0	3.09627
Src	30.0428	-3.03807	0.54624	-5.56179	2.67028e-08	3.18385e-06	46.5573	64.002	49.8083	6.92511	11.4162	1.54813
Sema4a	9.69435	-3.09802	0.968515	-3.19874	0.00138032	0.0216011	26.7457	21.334	3.93223	0.989301	4.39084	0.774067
Pitpnm2	14.2637	-3.11496	0.75871	-4.10561	4.03254e-05	0.00165126	20.8022	23.1118	32.7686	1.9786	6.14717	0.774067
Snrnp35	11.0225	-3.13204	0.844829	-3.70731	0.000209473	0.00579138	23.7739	21.334	14.4182	0	3.51267	3.09627
Dus3l	11.7761	-3.18817	0.864639	-3.68729	0.000226655	0.00609977	31.6986	7.11133	24.9042	2.9679	0.878167	3.09627
Comt	6.2814	-3.22012	1.13377	-2.84018	0.00450885	0.0496915	6.93406	15.1116	11.7967	2.9679	0.878167	0
Klhdc8b	71.552	-3.27516	0.355264	-9.21894	3.00065e-20	1.96335e-17	136.7	134.226	117.967	17.8074	7.9035	14.7073
Gpr27	10.8084	-3.31911	0.869554	-3.81703	0.00013507	0.00412593	19.8116	24.8897	14.4182	0	2.6345	3.09627
Foxl2	28.7589	-3.40891	0.570426	-5.97607	2.28584e-09	3.39304e-07	65.3783	51.5572	40.6331	7.91441	0.878167	6.19254
Ptpn5	32.4604	-3.58804	0.555606	-6.45789	1.06174e-10	1.90312e-08	59.4348	58.6685	61.605	2.9679	10.538	1.54813
Ltbr	9.62622	-3.60367	1.07299	-3.35853	0.000783595	0.0147118	12.8775	36.4456	3.93223	0.989301	3.51267	0
4933406B17Rik	5.88786	-3.62136	1.26639	-2.85958	0.00424201	0.0478043	13.8681	1.77783	17.0397	0.989301	0.878167	0.774067
Lrrc4b	12.9737	-3.72322	0.908202	-4.09955	4.13956e-05	0.00168059	11.887	22.2229	38.0116	4.94651	0	0.774067
Hdc	8.4869	-3.74962	1.02559	-3.65607	0.000256108	0.00671683	10.8964	14.2227	22.2827	0.989301	1.75633	0.774067
Rtkn	6.48268	-3.77316	1.20257	-3.13757	0.00170354	0.0252081	19.8116	9.77809	6.55372	1.9786	0	0.774067
Col13a1	10.7792	-3.7885	0.923045	-4.10435	4.05447e-05	0.00165311	12.8775	18.6673	28.8364	0.989301	1.75633	1.54813
Rpp25l	6.75296	-3.84722	1.15735	-3.32417	0.000886834	0.0161397	7.92465	14.2227	15.7289	0.989301	0.878167	0.774067
Foxd1	9.03316	-3.89788	1.03541	-3.76458	0.00016683	0.00493693	15.8493	11.5559	23.5934	0	0.878167	2.3222
Sox18	5.35555	-4.05779	1.38313	-2.93377	0.00334871	0.0406293	13.8681	7.11133	9.17521	1.9786	0	0
Slc38a5	11.1271	-4.20783	0.968233	-4.34588	1.38716e-05	0.000693582	23.7739	21.334	18.3504	0	1.75633	1.54813
Myom3	5.53537	-4.2224	1.45328	-2.90542	0.00366756	0.0432818	8.91523	21.334	1.31074	0	0.878167	0.774067
Scrt1	5.77742	-4.22642	1.36915	-3.0869	0.00202256	0.0284741	6.93406	11.5559	14.4182	0	1.75633	0
Hmgn2-ps1	5.74814	-4.25508	1.34344	-3.16729	0.00153865	0.0234249	9.90581	12.4448	10.486	0	0.878167	0.774067
Bcat1	9.69051	-4.40271	1.15883	-3.79928	0.000145114	0.00440443	6.93406	10.667	38.0116	0	1.75633	0.774067
Ptch2	6.71635	-4.50963	1.32559	-3.40198	0.000669002	0.0132326	11.887	12.4448	14.4182	0	0	1.54813
Fibcd1	4.06887	-4.63034	1.57919	-2.93209	0.00336685	0.0407973	8.91523	5.3335	9.17521	0.989301	0	0
Zbed3	11.452	-4.67043	1.04779	-4.45741	8.29548e-06	0.000447768	24.7645	20.4451	20.9719	0	1.75633	0.774067
Prss34	4.43043	-4.76064	1.65405	-2.87818	0.00399982	0.0458831	16.8399	0.888917	7.86447	0.989301	0	0
Plcd4	4.44556	-4.77053	1.55828	-3.06141	0.00220298	0.0301996	4.9529	11.5559	9.17521	0.989301	0	0
Klhdc7a	4.47059	-4.7962	1.57322	-3.04865	0.00229871	0.0309969	3.96232	14.2227	7.86447	0	0	0.774067
Lgals3bp	4.77575	-4.87872	1.52769	-3.19353	0.00140542	0.0217098	6.93406	11.5559	9.17521	0.989301	0	0
Acsl5	4.97383	-4.9574	1.54983	-3.19868	0.0013806	0.0216011	5.94348	17.7783	5.24298	0	0.878167	0
Pdgfrl	5.29079	-5.02065	1.51103	-3.32266	0.000891631	0.016196	8.91523	6.22242	15.7289	0	0.878167	0
Lrtm2	5.28139	-5.02565	1.49876	-3.35321	0.00079881	0.0148547	7.92465	9.77809	13.1074	0	0.878167	0
Tnxb	5.71893	-5.1621	1.49475	-3.45349	0.000553387	0.0113792	14.8587	13.3338	5.24298	0	0.878167	0
Jak3	6.59422	-5.35648	1.46067	-3.66713	0.000245291	0.00649099	16.8399	6.22242	15.7289	0	0	0.774067
C130036L24Rik	3.37043	-5.40168	1.70014	-3.17719	0.00148711	0.0227864	6.93406	10.667	2.62149	0	0	0
Hspb6	3.65603	-5.4822	1.68386	-3.25574	0.00113098	0.0188266	3.96232	3.55567	14.4182	0	0	0
Gm5907	3.6862	-5.52985	1.6776	-3.29629	0.000979724	0.0170649	3.96232	14.2227	3.93223	0	0	0
Syt2	3.77345	-5.5595	1.64414	-3.38141	0.00072116	0.0139817	4.9529	12.4448	5.24298	0	0	0
Npepl1	8.05166	-5.65032	1.39782	-4.04222	5.29476e-05	0.00199604	14.8587	14.2227	18.3504	0	0.878167	0
Ftx	4.20721	-5.68692	1.65874	-3.42846	0.000607011	0.0122276	1.98116	6.22242	17.0397	0	0	0
Gnrh1	5.511	-6.09215	1.58812	-3.83607	0.000125019	0.00389402	20.8022	1.77783	10.486	0	0	0
Ripor2	8.36169	-6.69035	1.40428	-4.76424	1.89565e-06	0.000132417	11.887	16.0005	22.2827	0	0	0

## Sheet: MKRN3_VS_control DE_results
Row.names	baseMean	log2FoldChange	lfcSE	stat	pvalue	padj	con_1	con_2	con_3	exp_1	exp_2	exp_3
Pcdh17	8.77903	6.50425	1.40432	4.63161	3.62834e-06	0.000222382	0	0	0	18.7967	24.5887	9.2888
Usp32	6.16071	5.99111	1.47576	4.05968	4.91398e-05	0.00188478	0	0	0	17.8074	11.4162	7.74067
Itpka	5.61049	5.85925	1.49283	3.92493	8.67544e-05	0.002954	0	0	0	11.8716	14.0507	7.74067
Prkaa2	5.31777	5.78176	1.50517	3.84126	0.000122404	0.00383776	0	0	0	11.8716	12.2943	7.74067
Fam111a	5.13319	5.73231	1.52408	3.76117	0.000169121	0.00495879	0	0	0	8.90371	14.9288	6.9666
Nrgn	5.1135	5.72765	1.54247	3.71329	0.000204581	0.0056828	0	0	0	6.92511	17.5633	6.19254
Fstl5	9.95653	5.70273	1.36579	4.17541	2.97456e-05	0.00131947	0.990581	0	0	16.8181	27.2232	14.7073
Nars2	4.8492	5.65429	1.54733	3.65421	0.00025797	0.00671683	0	0	0	9.89301	5.269	13.9332
Tigd2	4.8805	5.65362	1.62013	3.48961	0.000483735	0.0103038	0	0	0	19.786	1.75633	7.74067
Fam184a	4.69294	5.60299	1.55373	3.60616	0.000310763	0.00766818	0	0	0	7.91441	14.0507	6.19254
Fhl1	4.61949	5.5773	1.55622	3.58387	0.000338541	0.00806051	0	0	0	10.8823	11.4162	5.41847
Usp1	4.56574	5.55681	1.57811	3.52118	0.000429623	0.00958079	0	0	0	15.8288	6.14717	5.41847
Dnajc3	8.93149	5.53835	1.39819	3.96109	7.46097e-05	0.00260585	0	0	1.31074	8.90371	26.345	17.0295
Pkia	4.47548	5.53103	1.56401	3.53644	0.000405553	0.00917322	0	0	0	12.8609	7.02534	6.9666
Glra3	8.69381	5.49415	1.37891	3.98441	6.76492e-05	0.00243453	0	0	1.31074	17.8074	17.5633	15.4813
Nos1ap	4.27759	5.47382	1.57252	3.48092	0.000499698	0.0105492	0	0	0	6.92511	7.9035	10.8369
Rab3il1	4.28973	5.47175	1.57877	3.46583	0.000528605	0.0109645	0	0	0	8.90371	11.4162	5.41847
Peg10	8.34421	5.44315	1.39157	3.91151	9.17222e-05	0.00307901	0.990581	0	0	14.8395	21.076	13.1591
Tcf15	4.11036	5.4175	1.60515	3.37507	0.000737975	0.0141631	0	0	0	3.9572	11.4162	9.2888
Vill	4.09536	5.41262	1.59419	3.39521	0.000685769	0.0134815	0	0	0	5.93581	7.02534	11.611
Myadm	4.09888	5.41261	1.65477	3.27092	0.001072	0.0181209	0	0	0	8.90371	1.75633	13.9332
Bche	8.10342	5.39839	1.40992	3.82887	0.000128735	0.00398366	0	0.888917	0	20.7753	18.4415	8.51474
Gm10457	4.04788	5.38658	1.64593	3.27266	0.00106539	0.0180736	0	0	0	7.91441	14.0507	2.3222
Dnajc27	4.01617	5.37009	1.66444	3.22636	0.00125377	0.0202911	0	0	0	16.8181	2.6345	4.6444
Spata6	3.95879	5.35775	1.62214	3.30289	0.000956934	0.0170241	0	0	0	5.93581	13.1725	4.6444
Garnl3	7.6085	5.29445	1.4091	3.75733	0.000171737	0.00498931	0	0	1.31074	16.8181	16.6852	10.8369
Ubxn2b	3.75868	5.27803	1.62932	3.2394	0.0011978	0.0195854	0	0	0	10.8823	7.02534	4.6444
Gabrg1	3.64936	5.2336	1.65848	3.15566	0.00160135	0.0241091	0	0	0	12.8609	4.39084	4.6444
Tjp1	7.09325	5.20559	1.44854	3.59369	0.000326028	0.00784118	0	0.888917	0	11.8716	22.8323	6.9666
Epha3	3.55675	5.201	1.64447	3.16273	0.00156299	0.0237194	0	0	0	7.91441	8.78167	4.6444
Ryr1	7.08135	5.19945	1.42118	3.65855	0.000253645	0.00667486	0.990581	0	0	16.8181	12.2943	12.3851
4833420G17Rik	3.52152	5.18135	1.69782	3.05176	0.00227501	0.0309637	0	0	0	13.8502	2.6345	4.6444
Atp11c	3.4469	5.14792	1.75087	2.94022	0.00327984	0.0402564	0	0	0	15.8288	1.75633	3.09627
Pcdh18	3.39368	5.12778	1.77232	2.89326	0.00381263	0.0444417	0	0	0	14.8395	0.878167	4.6444
Kcnj4	3.37451	5.12679	1.6591	3.09011	0.00200085	0.028328	0	0	0	6.92511	7.9035	5.41847
Cep162	3.32194	5.09965	1.76561	2.88832	0.00387308	NA	0	0	0	12.8609	0.878167	6.19254
Epha5	6.34851	5.02674	1.44885	3.46947	0.000521479	0.010888	0	0	1.31074	14.8395	8.78167	13.1591
Sobp	3.11766	5.01036	1.69522	2.95558	0.0031208	NA	0	0	0	7.91441	6.14717	4.6444
Ccdc103	3.04944	4.98177	1.78735	2.78723	0.00531601	NA	0	0	0	8.90371	0.878167	8.51474
Caprin2	11.8599	4.97738	1.22186	4.07363	4.6287e-05	0.00180413	0	0	2.62149	39.572	15.807	13.1591
Pcsk5	3.04305	4.9714	1.7275	2.8778	0.00400461	NA	0	0	0	9.89301	5.269	3.09627
Pgr15l	3.0407	4.97128	1.75777	2.82817	0.00468146	NA	0	0	0	7.91441	8.78167	1.54813
Etfrf1	3.0257	4.96392	1.72541	2.87695	0.00401534	NA	0	0	0	9.89301	4.39084	3.87033
Rnf128	2.99504	4.95883	1.75766	2.82127	0.00478346	NA	0	0	0	6.92511	1.75633	9.2888
Snapin	2.98801	4.95674	1.80519	2.74583	0.00603575	NA	0	0	0	0.989301	12.2943	4.6444
Ubqln2	5.96826	4.95352	1.46714	3.37632	0.000734634	0.0141562	0.990581	0	0	8.90371	9.65984	16.2554
Srp54c	2.98514	4.94797	1.77838	2.78229	0.00539763	NA	0	0	0	4.94651	11.4162	1.54813
Dok4	5.93303	4.94072	1.50533	3.28215	0.00103019	0.0176658	0.990581	0	0	14.8395	3.51267	16.2554
Ubn2	10.562	4.93482	1.26767	3.89284	9.90788e-05	0.00328668	0	1.77783	0	10.8823	36.0049	14.7073
Rhobtb1	2.93777	4.92615	1.76414	2.79239	0.00523207	NA	0	0	0	8.90371	1.75633	6.9666
Tusc1	2.93543	4.9254	1.71775	2.86736	0.00413912	NA	0	0	0	6.92511	5.269	5.41847
Ccdc25	2.93021	4.91619	1.81122	2.71429	0.00664178	NA	0	0	0	8.90371	7.9035	0.774067
Ttc12	2.86656	4.9029	1.80901	2.71027	0.00672284	NA	0	0	0	0.989301	6.14717	10.0629
Irf7	2.87465	4.89171	1.82507	2.68029	0.00735578	NA	0	0	0	5.93581	10.538	0.774067
Gm38058	2.80407	4.85899	1.75964	2.76135	0.00575629	NA	0	0	0	4.94651	8.78167	3.09627
Tcea1	2.7532	4.83515	1.74836	2.76554	0.0056829	NA	0	0	0	5.93581	4.39084	6.19254
Chml	5.5721	4.82822	1.48374	3.25408	0.0011376	0.0188578	0	0	1.31074	12.8609	12.2943	6.9666
Plekhs1	2.7335	4.82645	1.75589	2.74872	0.00598289	NA	0	0	0	3.9572	7.02534	5.41847
Aldh1a7	2.71445	4.80776	1.77509	2.70846	0.00675971	NA	0	0	0	8.90371	3.51267	3.87033
Rasal2	5.4256	4.80119	1.5007	3.1993	0.00137761	0.0216011	0.990581	0	0	13.8502	12.2943	5.41847
Kif3a	5.41648	4.79606	1.4973	3.20314	0.00135937	0.0214162	0	0	1.31074	6.92511	8.78167	15.4813
Pde9a	2.64154	4.7733	1.76649	2.70214	0.0068894	NA	0	0	0	5.93581	5.269	4.6444
Ttn	5.18663	4.73759	1.51729	3.12239	0.00179389	0.0262993	0.990581	0	0	8.90371	15.807	5.41847
L1cam	5.1167	4.71376	1.5115	3.11859	0.00181721	0.0266001	0.990581	0	0	14.8395	7.9035	6.9666
Rapgef4	2.47952	4.69261	1.86686	2.51364	0.0119491	NA	0	0	0	0.989301	6.14717	7.74067
Gm6548	2.49517	4.69095	1.7958	2.61217	0.00899693	NA	0	0	0	5.93581	4.39084	4.6444
Pcdh1	2.47782	4.682	1.80337	2.59625	0.00942463	NA	0	0	0	5.93581	3.51267	5.41847
Pear1	2.49113	4.68012	1.88366	2.48459	0.0129701	NA	0	0	0	8.90371	5.269	0.774067
Mdm1	5.00635	4.66564	1.52142	3.06663	0.00216488	0.0298496	0	0	1.31074	14.8395	6.14717	7.74067
Carf	2.44078	4.66327	1.80752	2.57992	0.00988232	NA	0	0	0	3.9572	5.269	5.41847
Chm	2.43674	4.65112	1.84944	2.51488	0.0119073	NA	0	0	0	6.92511	6.14717	1.54813
Deptor	2.43674	4.65112	1.84944	2.51488	0.0119073	NA	0	0	0	6.92511	6.14717	1.54813
Ptbp2	4.96356	4.64616	1.61178	2.88262	0.00394381	0.0454687	0	0	1.31074	20.7753	6.14717	1.54813
Dop1a	8.65882	4.6359	1.26886	3.65359	0.000258598	0.00671683	0	1.77783	0	16.8181	20.1978	13.1591
Rabl2	2.38638	4.63473	1.84579	2.51098	0.0120396	NA	0	0	0	1.9786	6.14717	6.19254
Onecut2	4.78201	4.62549	1.62946	2.83867	0.00453015	0.0497844	0	0.888917	0	1.9786	21.9542	3.87033
Mettl18	2.38351	4.62249	1.82624	2.53114	0.0113692	NA	0	0	0	5.93581	5.269	3.09627
Ramp3	4.77286	4.62228	1.51687	3.04725	0.00230945	0.0310758	0	0.888917	0	8.90371	8.78167	10.0629
Gm10876	2.36329	4.6023	1.92134	2.39535	0.0166044	NA	0	0	0	9.89301	3.51267	0.774067
Dipk2a	2.32625	4.58179	1.913	2.39508	0.016617	NA	0	0	0	7.91441	5.269	0.774067
Cul2	2.31124	4.57294	1.9288	2.37087	0.0177465	NA	0	0	0	9.89301	0.878167	3.09627
Gnai1	2.25737	4.55376	1.87268	2.43168	0.015029	NA	0	0	0	1.9786	6.14717	5.41847
Mycl	4.537	4.54558	1.54664	2.939	0.00329275	0.0403108	0.990581	0	0	6.92511	6.14717	13.1591
Gm9892	4.47686	4.51561	1.55191	2.90972	0.00361753	0.0429581	0.990581	0	0	12.8609	5.269	7.74067
Mtmr10	2.21693	4.50926	1.96236	2.29788	0.0215688	NA	0	0	0	9.89301	2.6345	0.774067
Dnah10	2.17062	4.5027	1.94015	2.32079	0.020298	NA	0	0	0	1.9786	1.75633	9.2888
Trim36	2.1851	4.50052	1.89449	2.37558	0.0175216	NA	0	0	0	5.93581	1.75633	5.41847
1700096K18Rik	2.19958	4.49855	1.94715	2.31033	0.0208699	NA	0	0	0	9.89301	1.75633	1.54813
Arl6	2.16658	4.48988	1.88024	2.38793	0.0169434	NA	0	0	0	4.94651	2.6345	5.41847
Cfap77	2.16541	4.48953	1.86968	2.40123	0.0163403	NA	0	0	0	3.9572	4.39084	4.6444
Dchs2	2.16423	4.48914	1.88068	2.38698	0.0169874	NA	0	0	0	2.9679	6.14717	3.87033
Rad50	4.42143	4.48369	1.5414	2.90884	0.00362769	0.042998	0	0	1.31074	8.90371	7.02534	9.2888
Apcdd1	2.14571	4.47834	1.9046	2.35133	0.0187066	NA	0	0	0	1.9786	7.02534	3.87033
Entpd3	2.14454	4.4777	1.95428	2.29122	0.0219504	NA	0	0	0	0.989301	8.78167	3.09627
Nadk2	4.30782	4.46596	1.6228	2.75201	0.00592301	0.0597331	0.990581	0	0	1.9786	16.6852	6.19254
Fam135a	7.86138	4.4507	1.31355	3.3883	0.00070328	0.013719	1.98116	0	0	18.7967	20.1978	6.19254
Slc39a10	4.32947	4.44911	1.55668	2.85808	0.00426216	0.0479352	0	0	1.31074	10.8823	5.269	8.51474
Nrbp2	2.10931	4.44394	1.90615	2.33138	0.0197336	NA	0	0	0	6.92511	2.6345	3.09627
Ahr	4.25471	4.4361	1.57787	2.81145	0.00493189	0.0524082	0.990581	0	0	13.8502	5.269	5.41847
Gm15506	2.07631	4.43609	1.92413	2.30551	0.0211382	NA	0	0	0	1.9786	3.51267	6.9666
Plcd1	4.17411	4.42891	1.60048	2.76723	0.00565349	0.0578129	0	0.888917	0	5.93581	3.51267	14.7073
Nfe2l3	7.56502	4.42172	1.28268	3.44725	0.000566333	0.0115703	0.990581	0.888917	0	10.8823	14.0507	18.5776
Akap12	4.16186	4.4198	1.63672	2.70039	0.00692574	0.0662583	0	0.888917	0	1.9786	16.6852	5.41847
Pwwp3b	2.05492	4.41086	1.90118	2.32006	0.0203376	NA	0	0	0	4.94651	3.51267	3.87033
Spata5l1	2.05375	4.41048	1.90474	2.31553	0.0205841	NA	0	0	0	3.9572	5.269	3.09627
Fpgt	4.16315	4.40677	1.61017	2.73684	0.00620323	0.0616666	0	0.888917	0	15.8288	4.39084	3.87033
Usp44	2.02426	4.40228	2.01237	2.18761	0.0286978	NA	0	0	0	1.9786	0.878167	9.2888
B3galt2	2.03352	4.38614	1.988	2.20631	0.0273622	NA	0	0	0	7.91441	3.51267	0.774067
Gm42929	2.03352	4.38614	1.988	2.20631	0.0273622	NA	0	0	0	7.91441	3.51267	0.774067
Cul4b	1.982	4.36551	1.93982	2.25048	0.0244186	NA	0	0	0	1.9786	5.269	4.6444
Siah1b	3.9958	4.35914	1.77049	2.46211	0.0138121	0.100857	0	0.888917	0	0	18.4415	4.6444
Dnah7b	1.96348	4.35347	1.98196	2.19655	0.0280525	NA	0	0	0	0.989301	6.14717	4.6444
Gm20300	1.97796	4.35075	1.99182	2.18431	0.0289392	NA	0	0	0	4.94651	6.14717	0.774067
Ublcp1	4.01287	4.34617	1.62055	2.68192	0.00732013	0.0687846	0.990581	0	0	12.8609	7.9035	2.3222
Lmln	1.94847	4.34309	1.96857	2.20622	0.0273689	NA	0	0	0	2.9679	1.75633	6.9666
Camk1d	1.95943	4.33887	2.00217	2.16709	0.0302281	NA	0	0	0	3.9572	7.02534	0.774067
Nceh1	7.14838	4.3379	1.34229	3.23172	0.00123049	0.0199951	0.990581	0.888917	0	6.92511	26.345	7.74067
Vps13a	15.0237	4.33116	0.912047	4.74884	2.04591e-06	0.00013883	1.98116	0	2.62149	35.6148	22.8323	27.0923
Strip2	3.94622	4.32942	1.64869	2.62597	0.00864015	0.07664	0	0.888917	0	14.8395	1.75633	6.19254
Rb1	3.96318	4.3248	1.66013	2.6051	0.00918464	0.0788203	0	0	1.31074	0.989301	11.4162	10.0629
Fstl3	1.92708	4.31625	1.9635	2.19824	0.027932	NA	0	0	0	5.93581	1.75633	3.87033
Ap4e1	3.94243	4.30373	1.58866	2.70904	0.00674789	0.0652136	0	0	1.31074	10.8823	5.269	6.19254
C330013E15Rik	1.90738	4.30367	1.94518	2.21248	0.0269338	NA	0	0	0	3.9572	4.39084	3.09627
Spg11	7.01949	4.3015	1.33717	3.21688	0.00129592	0.0207803	0.990581	0.888917	0	19.786	15.807	4.6444
Plxna3	1.88886	4.29154	1.95732	2.19256	0.0283394	NA	0	0	0	2.9679	5.269	3.09627
Gbe1	1.88652	4.29055	2.05161	2.09131	0.0365002	NA	0	0	0	0.989301	8.78167	1.54813
Dab1	1.87386	4.28049	2.01296	2.12646	0.0334646	NA	0	0	0	4.94651	0.878167	5.41847
Padi3	1.87386	4.28049	2.01296	2.12646	0.0334646	NA	0	0	0	4.94651	0.878167	5.41847
Ccdc65	3.86483	4.27843	1.63021	2.62446	0.00867862	0.0767349	0	0	1.31074	3.9572	14.0507	3.87033
Lipa	1.88834	4.27826	2.0568	2.08006	0.0375202	NA	0	0	0	8.90371	0.878167	1.54813
Casp8ap2	7.11394	4.26693	1.29476	3.29555	0.000982297	0.0170649	0	0.888917	1.31074	18.7967	13.1725	8.51474
Zfp800	1.83798	4.25584	2.02763	2.09892	0.0358239	NA	0	0	0	3.9572	0.878167	6.19254
Jcad	1.83681	4.2557	1.97879	2.15066	0.0315034	NA	0	0	0	2.9679	2.6345	5.41847
Riok2	1.83447	4.2545	2.02176	2.10435	0.035348	NA	0	0	0	0.989301	6.14717	3.87033
Cdh12	1.81829	4.24305	1.99182	2.13024	0.0331518	NA	0	0	0	1.9786	3.51267	5.41847
Zfp994	1.83394	4.2398	2.00905	2.11035	0.0348282	NA	0	0	0	6.92511	1.75633	2.3222
Med7	1.80094	4.23066	2.00774	2.10718	0.0351022	NA	0	0	0	1.9786	2.6345	6.19254
Zfp933	3.66575	4.21109	1.63019	2.58319	0.00978919	0.0822258	0.990581	0	0	10.8823	7.02534	3.09627
Kcnip2	1.7772	4.2006	2.02205	2.0774	0.0377646	NA	0	0	0	2.9679	6.14717	1.54813
Fsd1l	6.90691	4.19941	1.316	3.19104	0.00141763	0.0218628	0.990581	0	1.31074	11.8716	21.076	6.19254
4933431E20Rik	3.58462	4.1946	1.69829	2.46989	0.0135154	0.0997529	0	0.888917	0	8.90371	0.878167	10.8369
Dzank1	6.85955	4.19268	1.28804	3.25509	0.00113356	0.0188266	0.990581	0	1.31074	15.8288	11.4162	11.611
Psd3	1.76102	4.18833	1.99341	2.10109	0.0356332	NA	0	0	0	3.9572	3.51267	3.09627
Abhd13	6.59905	4.18773	1.33791	3.13005	0.00174779	0.0257396	1.98116	0	0	14.8395	15.807	6.9666
Kcnq5	1.75751	4.18705	2.12733	1.96822	0.0490431	NA	0	0	0	0.989301	8.78167	0.774067
Adat1	3.62884	4.178	1.61206	2.59171	0.00955004	0.0810048	0	0	1.31074	7.91441	7.9035	4.6444
Elovl7	3.64332	4.17728	1.70273	2.45328	0.0141561	0.102424	0	0	1.31074	11.8716	7.9035	0.774067
3110045C21Rik	1.75932	4.17431	2.13269	1.9573	0.0503126	NA	0	0	0	8.90371	0.878167	0.774067
Acad12	3.62597	4.16986	1.67086	2.49564	0.012573	0.096282	0	0	1.31074	11.8716	7.02534	1.54813
Rab11fip1	3.50532	4.1583	1.61696	2.57167	0.0101209	0.0838993	0	0.888917	0	6.92511	7.02534	6.19254
Ggps1	3.51992	4.15789	1.63336	2.5456	0.010909	0.087678	0.990581	0	0	4.94651	10.538	4.6444
Mtmr6	3.52097	4.15608	1.65137	2.51675	0.0118442	0.0926851	0	0.888917	0	11.8716	5.269	3.09627
Slc26a2	6.20943	4.15167	1.36634	3.03853	0.00237735	0.0317159	0	1.77783	0	13.8502	6.14717	15.4813
Trmt10a	1.72345	4.1468	2.10291	1.97194	0.0486169	NA	0	0	0	7.91441	0.878167	1.54813
C230034O21Rik	1.72228	4.14598	2.08386	1.98957	0.046638	NA	0	0	0	6.92511	2.6345	0.774067
Atg4a	1.69045	4.13622	2.04351	2.02408	0.0429619	NA	0	0	0	2.9679	1.75633	5.41847
Fam122b	1.69045	4.13622	2.04351	2.02408	0.0429619	NA	0	0	0	2.9679	1.75633	5.41847
Mpp5	3.53688	4.13518	1.63139	2.53476	0.0112526	0.0896056	0	0	1.31074	9.89301	6.14717	3.87033
AI429214	3.40983	4.11431	1.65556	2.48515	0.0129498	0.0976371	0	0.888917	0	5.93581	10.538	3.09627
Lpp	3.46279	4.10738	1.63868	2.50651	0.0121929	0.0947017	0	0	1.31074	5.93581	9.65984	3.87033
Zcchc7	1.66671	4.10425	2.08876	1.96492	0.0494238	NA	0	0	0	3.9572	5.269	0.774067
Zc3h6	3.35661	4.09351	1.64682	2.4857	0.0129297	0.097563	0	0.888917	0	4.94651	9.65984	4.6444
Sema3e	9.58061	4.08673	1.16852	3.49736	0.000469888	0.0100991	1.98116	0	1.31074	33.6362	16.6852	3.87033
2700097O09Rik	3.35685	4.07777	1.67762	2.43069	0.01507	0.106284	0.990581	0	0	11.8716	2.6345	4.6444
Fam102b	9.27135	4.07413	1.14477	3.55892	0.000372386	0.00860747	0.990581	0.888917	1.31074	3.9572	23.7105	24.7701
Ufsp2	3.33716	4.06984	1.65383	2.46086	0.0138604	0.101054	0.990581	0	0	9.89301	5.269	3.87033
Hs3st6	3.31629	4.06237	1.6742	2.42646	0.0152469	NA	0.990581	0	0	6.92511	9.65984	2.3222
Bhlha15	1.61115	4.06156	2.17357	1.86861	0.0616767	NA	0	0	0	0.989301	7.9035	0.774067
Pdp1	3.28563	4.05858	1.65067	2.45874	0.0139425	NA	0.990581	0	0	3.9572	7.02534	7.74067
Rapgef3	3.29894	4.05513	1.66062	2.44193	0.0146089	NA	0.990581	0	0	6.92511	8.78167	3.09627
Ppp1r2-ps4	1.59614	4.04862	2.05758	1.96766	0.0491069	NA	0	0	0	2.9679	3.51267	3.09627
Gen1	1.5938	4.0475	2.13896	1.89228	0.0584539	NA	0	0	0	0.989301	7.02534	1.54813
Foxn3	3.35294	4.04713	1.71362	2.36175	0.0181891	0.119582	0	0	1.31074	13.8502	2.6345	2.3222
Pxmp2	1.57645	4.0334	2.12453	1.89849	0.0576317	NA	0	0	0	0.989301	6.14717	2.3222
Cenpi	3.31824	4.03332	1.7478	2.30765	0.0210184	NA	0	0	1.31074	13.8502	0.878167	3.87033
Usp38	3.22643	4.03312	1.68814	2.38909	0.0168901	NA	0	0.888917	0	3.9572	11.4162	3.09627
Nudt19	1.59444	4.03238	2.18469	1.84574	0.0649295	NA	0	0	0	7.91441	0.878167	0.774067
4930431P19Rik	1.56027	4.01995	2.08222	1.9306	0.0535322	NA	0	0	0	1.9786	3.51267	3.87033
Ppil6	1.5591	4.0192	2.12018	1.89569	0.0580013	NA	0	0	0	0.989301	5.269	3.09627
Dync2h1	5.77281	4.00834	1.422	2.81881	0.00482017	0.0517419	0.990581	0.888917	0	20.7753	9.65984	2.3222
Snx14	6.00149	4.00531	1.35892	2.94742	0.00320439	0.0394834	0	0.888917	1.31074	17.8074	4.39084	11.611
Diras2	1.54175	4.00485	2.12251	1.88685	0.0591811	NA	0	0	0	0.989301	4.39084	3.87033
Ttk	3.17397	4.00418	1.66362	2.40691	0.0160883	NA	0.990581	0	0	3.9572	7.9035	6.19254
Cfap45	1.5574	4.00143	2.13998	1.86985	0.0615046	NA	0	0	0	5.93581	2.6345	0.774067
Plek2	3.17385	4.00135	1.6759	2.38758	0.0169599	NA	0	0.888917	0	9.89301	4.39084	3.87033
Ap3m1	3.17151	4.00102	1.6865	2.37239	0.0176735	NA	0	0.888917	0	7.91441	7.9035	2.3222
Mvp	9.06329	3.99391	1.08671	3.67523	0.000237633	0.00634134	0	0.888917	2.62149	13.8502	18.4415	18.5776
Syt1	3.11019	3.99129	1.74473	2.28762	0.0221598	NA	0	0.888917	0	1.9786	2.6345	13.1591
Parpbp	1.5244	3.99032	2.1311	1.87242	0.061148	NA	0	0	0	0.989301	3.51267	4.6444
Nptn	17.4958	3.98806	0.793513	5.02582	5.01278e-07	4.03571e-05	3.96232	0.888917	1.31074	41.5507	32.4922	24.7701
Zdbf2	5.53307	3.98631	1.51058	2.63892	0.00831704	0.0748928	0	1.77783	0	14.8395	15.807	0.774067
Gm45084	1.53887	3.98617	2.13793	1.8645	0.0622515	NA	0	0	0	4.94651	3.51267	0.774067
Galnt18	3.0905	3.9809	1.8428	2.16024	0.0307538	NA	0	0.888917	0	0	5.269	12.3851
Slc31a1	14.9659	3.97853	0.852381	4.66755	3.04811e-06	0.000195656	0.990581	0.888917	3.93223	21.7646	35.1267	27.0923
Cyld	9.02349	3.97289	1.12397	3.53469	0.000408247	0.0091911	0	0.888917	2.62149	28.6897	8.78167	13.1591
Rasal1	1.5227	3.97206	2.15091	1.84669	0.0647924	NA	0	0	0	5.93581	0.878167	2.3222
Tmem79	1.52152	3.97113	2.11461	1.87795	0.0603884	NA	0	0	0	4.94651	2.6345	1.54813
Zmpste24	8.54751	3.95973	1.10739	3.57574	0.000349243	0.00819432	0	1.77783	1.31074	14.8395	20.1978	13.1591
Ptpn18	1.503	3.95574	2.11568	1.86972	0.0615221	NA	0	0	0	3.9572	3.51267	1.54813
Dach2	5.54544	3.95287	1.36422	2.89752	0.00376122	0.0439503	0.990581	0.888917	0	12.8609	6.14717	12.3851
Pdpr	8.61182	3.95243	1.13865	3.47115	0.000518239	0.0108442	0.990581	0.888917	1.31074	10.8823	29.8577	7.74067
Atmin	3.04888	3.94836	1.68102	2.34879	0.0188346	NA	0	0.888917	0	6.92511	3.51267	6.9666
Slmap	3.04771	3.94812	1.67064	2.36324	0.018116	NA	0	0.888917	0	5.93581	5.269	6.19254
Pabpc4l	1.47235	3.94481	2.21815	1.77842	0.0753344	NA	0	0	0	0.989301	0.878167	6.9666
Snx29	5.48401	3.94099	1.38842	2.83847	0.004533	0.0497844	0.990581	0.888917	0	4.94651	17.5633	8.51474
Zfp239	1.48331	3.93992	2.18219	1.80549	0.0709982	NA	0	0	0	1.9786	6.14717	0.774067
Zbtb8os	5.79798	3.9301	1.33577	2.9422	0.0032589	0.0400512	0.990581	0	1.31074	13.8502	7.02534	11.611
Acsl1	11.3775	3.92627	0.960973	4.08573	4.39385e-05	0.00174651	0	1.77783	2.62149	24.7325	16.6852	22.4479
Slc35e3	1.46596	3.92462	2.14936	1.82595	0.0678584	NA	0	0	0	1.9786	5.269	1.54813
Kcnh7	2.99214	3.92436	1.69588	2.31406	0.0206643	NA	0	0.888917	0	2.9679	7.9035	6.19254
Arhgef3	1.46478	3.9241	2.22747	1.76169	0.0781222	NA	0	0	0	0.989301	7.02534	0.774067
Tlr2	1.46478	3.9241	2.22747	1.76169	0.0781222	NA	0	0	0	0.989301	7.02534	0.774067
Mlf1	5.34222	3.92269	1.40619	2.78959	0.00527751	0.0550949	0	1.77783	0	14.8395	6.14717	9.2888
Gm43980	1.45095	3.91042	2.16729	1.80429	0.0711863	NA	0	0	0	3.9572	0.878167	3.87033
Zfp850	1.44978	3.90987	2.12458	1.8403	0.0657243	NA	0	0	0	2.9679	2.6345	3.09627
Krr1	1.44743	3.90867	2.19472	1.78094	0.0749219	NA	0	0	0	0.989301	6.14717	1.54813
Gm6467	2.94127	3.90117	1.70884	2.28293	0.0224342	NA	0	0.888917	0	3.9572	3.51267	9.2888
Mlh3	3.02019	3.89661	1.75829	2.21613	0.0266826	NA	0	0	1.31074	2.9679	12.2943	1.54813
BC028528	1.43243	3.89443	2.14462	1.81591	0.0693845	NA	0	0	0	2.9679	1.75633	3.87033
Gm43879	1.43008	3.89317	2.18281	1.78356	0.0744947	NA	0	0	0	0.989301	5.269	2.3222
Abhd3	3.00518	3.88897	1.68754	2.30452	0.0211934	NA	0	0	1.31074	4.94651	7.9035	3.87033
Msh3	3.022	3.88678	1.73824	2.23604	0.0253493	NA	0	0	1.31074	10.8823	4.39084	1.54813
Scai	8.34307	3.88581	1.10758	3.50837	0.000450865	0.0098239	1.98116	0	1.31074	16.8181	17.5633	12.3851
Rttn	5.50385	3.88002	1.35868	2.85572	0.00429393	0.0481494	0	0.888917	1.31074	5.93581	14.0507	10.8369
Pgap1	8.35585	3.87858	1.15168	3.36777	0.000757794	0.0144269	1.98116	0	1.31074	25.7218	14.9288	6.19254
Cfap206	1.41391	3.87829	2.15135	1.80272	0.0714321	NA	0	0	0	1.9786	2.6345	3.87033
Gm16536	2.90264	3.87557	1.76259	2.19879	0.0278927	NA	0.990581	0	0	0.989301	6.14717	9.2888
Efhc1	1.42956	3.87507	2.2476	1.72409	0.0846913	NA	0	0	0	6.92511	0.878167	0.774067
Rbp7	1.42956	3.87507	2.2476	1.72409	0.0846913	NA	0	0	0	6.92511	0.878167	0.774067
Ercc6l	5.35589	3.86806	1.42957	2.70574	0.00681516	0.065492	1.98116	0	0	18.7967	4.39084	6.9666
Ppp1r2-ps2	1.39656	3.86239	2.17464	1.77611	0.0757153	NA	0	0	0	1.9786	1.75633	4.6444
Sgk3	1.39656	3.86239	2.17464	1.77611	0.0757153	NA	0	0	0	1.9786	1.75633	4.6444
Abcd2	1.39538	3.8617	2.18818	1.7648	0.0775974	NA	0	0	0	0.989301	3.51267	3.87033
Zc3h11a	1.39538	3.8617	2.18818	1.7648	0.0775974	NA	0	0	0	0.989301	3.51267	3.87033
Myo1d	7.6083	3.85874	1.18325	3.26114	0.00110966	0.0185922	0	2.66675	0	9.89301	11.4162	21.6739
Galnt7	1.41103	3.85784	2.21717	1.73999	0.0818613	NA	0	0	0	5.93581	1.75633	0.774067
Asxl3	1.37921	3.84602	2.22011	1.73235	0.0832104	NA	0	0	0	1.9786	0.878167	5.41847
Ptchd1	1.37803	3.84561	2.20221	1.74625	0.0807669	NA	0	0	0	0.989301	2.6345	4.6444
Diablo	1.39368	3.84168	2.2237	1.7276	0.0840591	NA	0	0	0	5.93581	0.878167	1.54813
Mtpap	1.39368	3.84168	2.2237	1.7276	0.0840591	NA	0	0	0	5.93581	0.878167	1.54813
Mamdc4	2.84655	3.84062	1.70955	2.24657	0.0246675	NA	0.990581	0	0	3.9572	4.39084	7.74067
Gm26848	1.37516	3.82436	2.19405	1.74306	0.0813238	NA	0	0	0	4.94651	1.75633	1.54813
Cfap46	1.37399	3.82393	2.21051	1.72988	0.0836514	NA	0	0	0	3.9572	3.51267	0.774067
Gm37745	1.37399	3.82393	2.21051	1.72988	0.0836514	NA	0	0	0	3.9572	3.51267	0.774067
Parvg	1.37399	3.82393	2.21051	1.72988	0.0836514	NA	0	0	0	3.9572	3.51267	0.774067
Gca	2.82633	3.82022	1.72342	2.21665	0.0266468	NA	0.990581	0	0	7.91441	2.6345	5.41847
Zfp955b	2.89417	3.81783	1.77599	2.14969	0.0315795	NA	0	0	1.31074	11.8716	2.6345	1.54813
Chic1	1.34333	3.81219	2.27391	1.67649	0.093642	NA	0	0	0	0.989301	0.878167	6.19254
Fam227a	1.34333	3.81219	2.27391	1.67649	0.093642	NA	0	0	0	0.989301	0.878167	6.19254
Gm10538	1.34333	3.81219	2.27391	1.67649	0.093642	NA	0	0	0	0.989301	0.878167	6.19254
Slc17a7	13.3166	3.80966	0.872938	4.36418	1.27602e-05	0.000651729	2.97174	0	2.62149	25.7218	24.5887	23.9961
Ppp2r5a	5.61067	3.80396	1.35582	2.80566	0.00502135	0.0530621	0	0	2.62149	13.8502	7.9035	9.2888
Gch1	2.83795	3.80185	1.77504	2.14184	0.032206	NA	0	0	1.31074	1.9786	11.4162	2.3222
Tcaf2	10.2997	3.79585	0.976586	3.88685	0.000101552	0.00332887	1.98116	0.888917	1.31074	18.7967	14.0507	24.7701
Aifm3	1.33929	3.79065	2.19507	1.72689	0.084187	NA	0	0	0	3.9572	1.75633	2.3222
2200002J24Rik	2.75329	3.78375	1.80382	2.09762	0.0359383	NA	0	0.888917	0	10.8823	0.878167	3.87033
Klf6	2.73254	3.77635	1.75439	2.15252	0.0313566	NA	0.990581	0	0	1.9786	8.78167	4.6444
Magee2	1.32194	3.77397	2.23157	1.69117	0.0908044	NA	0	0	0	3.9572	0.878167	3.09627
Zfp770	5.16951	3.7719	1.37635	2.74052	0.00613424	0.0612136	0	0.888917	1.31074	12.8609	10.538	5.41847
Rhoq	2.71402	3.76709	1.79353	2.10038	0.0356957	NA	0.990581	0	0	0.989301	9.65984	4.6444
Hsd17b7	2.6809	3.75915	1.75438	2.14272	0.0321354	NA	0	0.888917	0	1.9786	7.02534	6.19254
Aldh1a1	1.30342	3.75634	2.21	1.6997	0.089187	NA	0	0	0	2.9679	1.75633	3.09627
Bbs12	1.30225	3.75574	2.21055	1.699	0.0893185	NA	0	0	0	1.9786	3.51267	2.3222
Acvr1c	5.14249	3.74779	1.38164	2.71256	0.00667662	0.0648214	0.990581	0	1.31074	6.92511	6.14717	15.4813
Megf9	7.86421	3.74369	1.12074	3.34036	0.000836686	0.0154041	0.990581	0	2.62149	17.8074	14.9288	10.8369
1700001L05Rik	2.71533	3.74101	1.78331	2.0978	0.0359231	NA	0	0	1.31074	0.989301	7.02534	6.9666
Gm28424	1.28607	3.73909	2.25176	1.66052	0.0968102	NA	0	0	0	2.9679	0.878167	3.87033
Gm43460	1.28372	3.73783	2.2529	1.65912	0.0970919	NA	0	0	0	0.989301	4.39084	2.3222
Nrtn	2.72981	3.73739	1.73015	2.16016	0.0307605	NA	0	0	1.31074	4.94651	7.02534	3.09627
Npat	7.33554	3.7212	1.14721	3.24371	0.00117984	0.0193249	0	1.77783	1.31074	15.8288	15.807	9.2888
Nyap2	1.26755	3.72115	2.23945	1.66163	0.0965863	NA	0	0	0	1.9786	1.75633	3.87033
A230050P20Rik	1.26637	3.72041	2.256	1.64912	0.0991227	NA	0	0	0	0.989301	3.51267	3.09627
Gm43361	1.26637	3.72041	2.256	1.64912	0.0991227	NA	0	0	0	0.989301	3.51267	3.09627
Cacna2d2	4.96758	3.7118	1.38592	2.67822	0.00740146	0.0690028	0	0.888917	1.31074	9.89301	12.2943	5.41847
Csgalnact2	2.62076	3.70753	1.81302	2.04494	0.0408605	NA	0	0.888917	0	7.91441	6.14717	0.774067
Dnah2	1.2502	3.70325	2.28417	1.62126	0.104961	NA	0	0	0	1.9786	0.878167	4.6444
Cep126	2.60588	3.70178	1.73914	2.12851	0.0332946	NA	0.990581	0	0	3.9572	5.269	5.41847
Smurf2	2.67723	3.70099	1.91342	1.93423	0.0530848	NA	0	0	1.31074	10.8823	0	3.87033
Adamtsl4	1.26467	3.6986	2.32433	1.59125	0.111552	NA	0	0	0	5.93581	0.878167	0.774067
Gm43360	1.26467	3.6986	2.32433	1.59125	0.111552	NA	0	0	0	5.93581	0.878167	0.774067
Kcnn1	9.42577	3.69485	1.04351	3.5408	0.000398911	0.00908735	0	2.66675	1.31074	8.90371	15.807	27.8664
Gm26641	2.59087	3.693	1.81026	2.04004	0.0413466	NA	0.990581	0	0	5.93581	0.878167	7.74067
Rai14	2.64071	3.69252	1.74262	2.11894	0.0340951	NA	0	0	1.31074	2.9679	6.14717	5.41847
Uggt2	2.65519	3.68816	1.77055	2.08306	0.0372461	NA	0	0	1.31074	6.92511	6.14717	1.54813
Bnip3l	2.57118	3.68369	1.75424	2.09987	0.03574	NA	0.990581	0	0	3.9572	3.51267	6.9666
Gm2694	2.62336	3.6835	1.7456	2.11016	0.0348447	NA	0	0	1.31074	2.9679	5.269	6.19254
Tmem38b	2.53975	3.68339	1.93435	1.9042	0.0568845	NA	0	0.888917	0	0	3.51267	10.8369
Wdr78	1.24615	3.67936	2.29721	1.60166	0.10923	NA	0	0	0	4.94651	1.75633	0.774067
Ikbip	2.58214	3.67903	1.82377	2.01727	0.0436672	NA	0.990581	0	0	4.94651	8.78167	0.774067
Hpca	11.8787	3.67543	0.897301	4.0961	4.2017e-05	0.00169856	2.97174	0.888917	1.31074	20.7753	16.6852	28.6405
B430219N15Rik	1.21432	3.66606	2.33984	1.5668	0.117161	NA	0	0	0	0.989301	0.878167	5.41847
Jag1	1.21432	3.66606	2.33984	1.5668	0.117161	NA	0	0	0	0.989301	0.878167	5.41847
Pdgfd	1.21432	3.66606	2.33984	1.5668	0.117161	NA	0	0	0	0.989301	0.878167	5.41847
Zfp40	1.21432	3.66606	2.33984	1.5668	0.117161	NA	0	0	0	0.989301	0.878167	5.41847
Necab3	1.22763	3.66031	2.29277	1.59645	0.110387	NA	0	0	0	3.9572	2.6345	0.774067
Taf7	2.50101	3.65545	1.78994	2.04222	0.0411296	NA	0	0.888917	0	2.9679	2.6345	8.51474
Snx6	2.53126	3.65082	1.75357	2.08193	0.037349	NA	0.990581	0	0	5.93581	4.39084	3.87033
Reps2	2.58228	3.65033	1.77072	2.0615	0.0392553	NA	0	0	1.31074	3.9572	7.9035	2.3222
Gm26982	1.21028	3.64171	2.28025	1.59706	0.110251	NA	0	0	0	3.9572	1.75633	1.54813
Lysmd3	4.68125	3.62444	1.39575	2.59676	0.00941063	0.0799651	0	0.888917	1.31074	8.90371	6.14717	10.8369
Gm5141	1.19293	3.62322	2.30988	1.56857	0.116747	NA	0	0	0	3.9572	0.878167	2.3222
Cmpk2	1.19058	3.62191	2.32419	1.55836	0.119149	NA	0	0	0	1.9786	4.39084	0.774067
Ankrd45	2.4744	3.61865	1.83736	1.96949	0.0488967	NA	0	0.888917	0	7.91441	5.269	0.774067
Mtx2	7.29325	3.61298	1.16611	3.09832	0.00194618	0.0279286	0.990581	0	2.62149	21.7646	11.4162	6.9666
Smim10l2a	1.17441	3.60357	2.28999	1.57362	0.115576	NA	0	0	0	2.9679	1.75633	2.3222
Atp8a2	1.17323	3.60292	2.29901	1.56716	0.117077	NA	0	0	0	1.9786	3.51267	1.54813
Ghr	1.17323	3.60292	2.29901	1.56716	0.117077	NA	0	0	0	1.9786	3.51267	1.54813
Gm4294	1.17323	3.60292	2.29901	1.56716	0.117077	NA	0	0	0	1.9786	3.51267	1.54813
Gm6877	1.17323	3.60292	2.29901	1.56716	0.117077	NA	0	0	0	1.9786	3.51267	1.54813
4930513N10Rik	1.17206	3.6023	2.3701	1.51989	0.128539	NA	0	0	0	0.989301	5.269	0.774067
Gm11960	1.17206	3.6023	2.3701	1.51989	0.128539	NA	0	0	0	0.989301	5.269	0.774067
Enpp2	7.0599	3.59224	1.14486	3.1377	0.00170277	0.0252081	0	0.888917	2.62149	14.8395	13.1725	10.8369
Gm6652	2.42	3.58821	1.80738	1.98531	0.0471102	NA	0	0.888917	0	5.93581	6.14717	1.54813
Fcho2	4.59907	3.58579	1.43116	2.50551	0.0122275	0.0947017	0	0.888917	1.31074	10.8823	11.4162	3.09627
Tdrd7	1.15588	3.58384	2.29975	1.55836	0.119147	NA	0	0	0	1.9786	2.6345	2.3222
AI987944	1.15471	3.58308	2.343	1.52927	0.126197	NA	0	0	0	0.989301	4.39084	1.54813
Ikzf2	1.15471	3.58308	2.343	1.52927	0.126197	NA	0	0	0	0.989301	4.39084	1.54813
Rnf115	2.47413	3.57832	1.77667	2.01406	0.0440029	NA	0	0	1.31074	6.92511	3.51267	3.09627
Gm15264	2.47179	3.578	1.80099	1.98668	0.0469581	NA	0	0	1.31074	4.94651	7.02534	1.54813
Chd1	17.132	3.57655	0.767845	4.6579	3.19446e-06	0.000202316	2.97174	4.44458	0	24.7325	47.421	23.222
Armcx3	6.33214	3.57274	1.25015	2.85786	0.00426511	0.0479352	0	2.66675	0	19.786	7.02534	8.51474
Mrpl50	4.56033	3.56559	1.5067	2.36649	0.0179575	0.118577	0	0.888917	1.31074	13.8502	10.538	0.774067
Ift81	4.4955	3.56259	1.41367	2.5201	0.0117322	0.0921887	0	0.888917	1.31074	4.94651	10.538	9.2888
Ccnh	2.37276	3.5618	1.96446	1.81312	0.0698141	NA	0.990581	0	0	3.9572	0	9.2888
Alms1	18.548	3.55977	0.760405	4.68142	2.84901e-06	0.000186659	3.96232	0	5.24298	49.4651	32.4922	20.1257
Gtf3c3	2.43943	3.55886	1.80025	1.97687	0.0480559	NA	0	0	1.31074	6.92511	1.75633	4.6444
Ngfr	6.63738	3.5492	1.16269	3.05259	0.00226878	0.0309555	0.990581	0.888917	1.31074	8.90371	18.4415	9.2888
Gramd3	2.36508	3.54569	1.88143	1.88457	0.0594877	NA	0	0.888917	0	9.89301	2.6345	0.774067
C1s1	1.12118	3.54468	2.36147	1.50105	0.133343	NA	0	0	0	1.9786	0.878167	3.87033
Isg20	1.12001	3.54405	2.34913	1.50867	0.131384	NA	0	0	0	0.989301	2.6345	3.09627
Utp20	2.34785	3.53794	1.78745	1.97932	0.0477801	NA	0.990581	0	0	3.9572	5.269	3.87033
Sptb	8.25932	3.52469	1.04703	3.36636	0.000761661	0.0144716	0.990581	2.66675	0	11.8716	19.3197	14.7073
Naf1	1.10266	3.52401	2.37219	1.48555	0.137398	NA	0	0	0	0.989301	1.75633	3.87033
Slc2a13	6.52871	3.51635	1.16516	3.0179	0.00254536	0.033307	0.990581	0.888917	1.31074	17.8074	9.65984	8.51474
Gk	4.78285	3.51526	1.48324	2.36999	0.0177886	0.118176	0	0	2.62149	18.7967	2.6345	4.6444
Phka2	6.72608	3.50884	1.17341	2.99029	0.00278717	0.0358782	0	0.888917	2.62149	15.8288	14.0507	6.9666
Ppp1r26	4.11237	3.50651	1.47186	2.38236	0.017202	0.116217	0.990581	0.888917	0	2.9679	10.538	9.2888
Sbk2	2.27417	3.50477	1.9856	1.7651	0.0775472	NA	0	0.888917	0	0	9.65984	3.09627
Dpy19l4	6.57566	3.50378	1.21759	2.87765	0.00400653	0.0458831	1.98116	0	1.31074	13.8502	18.4415	3.87033
Egf	1.08531	3.50335	2.41906	1.44823	0.147554	NA	0	0	0	0.989301	0.878167	4.6444
Gm10699	1.09979	3.49766	2.42054	1.44499	0.148461	NA	0	0	0	4.94651	0.878167	0.774067
Gm26603	1.09979	3.49766	2.42054	1.44499	0.148461	NA	0	0	0	4.94651	0.878167	0.774067
Gm6768	1.09979	3.49766	2.42054	1.44499	0.148461	NA	0	0	0	4.94651	0.878167	0.774067
Sgms2	4.20287	3.49761	1.50658	2.32156	0.0202569	0.127952	1.98116	0	0	12.8609	2.6345	7.74067
Cdkl2	4.32891	3.49669	1.41401	2.47289	0.0134025	0.0994689	0	0.888917	1.31074	8.90371	7.9035	6.9666
Ipo11	6.33657	3.48429	1.20486	2.89186	0.00382973	0.0445599	0.990581	0.888917	1.31074	3.9572	12.2943	18.5776
Ptpn3	2.25395	3.48078	1.88209	1.84942	0.0643971	NA	0	0.888917	0	3.9572	7.9035	0.774067
Zw10	4.0731	3.47666	1.46163	2.37861	0.017378	0.116755	0.990581	0.888917	0	11.8716	5.269	5.41847
Dusp2	1.08127	3.47579	2.39818	1.44934	0.147242	NA	0	0	0	3.9572	1.75633	0.774067
Gm12960	1.08127	3.47579	2.39818	1.44934	0.147242	NA	0	0	0	3.9572	1.75633	0.774067
Gpr160	2.27625	3.46434	1.85901	1.86354	0.0623869	NA	0	0	1.31074	0.989301	4.39084	6.9666
Gm9392	2.2919	3.45966	1.81049	1.9109	0.0560169	NA	0	0	1.31074	5.93581	2.6345	3.87033
Plagl1	7.79872	3.45493	1.11141	3.10859	0.00187979	0.0272226	0	3.55567	0	20.7753	13.1725	9.2888
Fer1l6	1.06392	3.45484	2.4088	1.43426	0.151499	NA	0	0	0	3.9572	0.878167	1.54813
Gm45809	1.06392	3.45484	2.4088	1.43426	0.151499	NA	0	0	0	3.9572	0.878167	1.54813
Gm16099	1.06275	3.45401	2.40123	1.43844	0.15031	NA	0	0	0	2.9679	2.6345	0.774067
Rab39	2.20424	3.44921	1.84205	1.87249	0.0611389	NA	0	0.888917	0	5.93581	1.75633	4.6444
Tmem87b	6.32754	3.44719	1.18343	2.91289	0.003581	0.0427245	1.98116	0	1.31074	15.8288	8.78167	10.0629
Gm15912	2.24272	3.44239	1.90725	1.8049	0.0710903	NA	0	0	1.31074	1.9786	0.878167	9.2888
Tjp3	5.86018	3.43578	1.21229	2.83412	0.00459527	0.0502359	0.990581	1.77783	0	8.90371	8.78167	14.7073
Farp1	4.16051	3.43373	1.45655	2.35744	0.0184012	0.120371	0	0.888917	1.31074	4.94651	13.1725	4.6444
Anxa11	1.04422	3.43206	2.42134	1.41742	0.15636	NA	0	0	0	1.9786	3.51267	0.774067
Gng13	1.04422	3.43206	2.42134	1.41742	0.15636	NA	0	0	0	1.9786	3.51267	0.774067
Zfp867	1.04422	3.43206	2.42134	1.41742	0.15636	NA	0	0	0	1.9786	3.51267	0.774067
Lypla1	3.9197	3.42742	1.57239	2.17975	0.029276	0.162644	0.990581	0.888917	0	5.93581	14.9288	0.774067
Wdr7	10.5963	3.42565	0.918961	3.72774	0.000193204	0.00548503	0.990581	0.888917	3.93223	16.8181	25.4668	15.4813
Kmt2c	26.3876	3.42307	0.632066	5.41569	6.10534e-08	6.59099e-06	9.90581	0.888917	2.62149	58.3688	50.9337	35.6071
Gm14325	2.25198	3.42232	1.88458	1.81596	0.0693758	NA	0	0	1.31074	7.91441	3.51267	0.774067
Mospd2	3.92674	3.42039	1.4789	2.31279	0.0207343	0.129931	0.990581	0.888917	0	11.8716	4.39084	5.41847
A930006K02Rik	2.22015	3.41623	1.82394	1.87299	0.0610691	NA	0	0	1.31074	3.9572	2.6345	5.41847
E430024I08Rik	3.99807	3.41536	1.52508	2.23946	0.0251263	0.147893	1.98116	0	0	13.8502	3.51267	4.6444
Tmem168	2.16433	3.41105	1.87605	1.81821	0.0690325	NA	0	0.888917	0	7.91441	2.6345	1.54813
Map2	21.7606	3.4058	0.630354	5.40299	6.55385e-08	6.91795e-06	3.96232	4.44458	2.62149	37.5934	44.7865	37.1552
Rprm	2.11919	3.40511	2.08775	1.63099	0.102892	NA	0	0.888917	0	0.989301	0	10.8369
Ttc8	2.20046	3.40459	1.83714	1.8532	0.0638541	NA	0	0	1.31074	1.9786	5.269	4.6444
Cenpu	3.85786	3.40453	1.47159	2.31351	0.0206948	0.129817	0.990581	0.888917	0	5.93581	5.269	10.0629
Gm49503	2.13209	3.39369	1.89683	1.78914	0.0735927	NA	0.990581	0	0	3.9572	0.878167	6.9666
Gm37738	1.00952	3.38865	2.4147	1.40334	0.160515	NA	0	0	0	1.9786	1.75633	2.3222
Cabp2	1.00835	3.38782	2.44516	1.38552	0.165894	NA	0	0	0	0.989301	3.51267	1.54813
Gnat1	1.00835	3.38782	2.44516	1.38552	0.165894	NA	0	0	0	0.989301	3.51267	1.54813
Polr3b	3.71425	3.38745	1.57533	2.15031	0.0315309	0.170015	0	1.77783	0	7.91441	1.75633	10.8369
Tbc1d31	7.84775	3.37866	1.04328	3.23849	0.00120162	0.0196141	0.990581	1.77783	1.31074	17.8074	16.6852	8.51474
Adssl1	2.10993	3.37639	1.85418	1.82096	0.0686136	NA	0	0.888917	0	5.93581	3.51267	2.3222
Tnfrsf9	2.10993	3.37639	1.85418	1.82096	0.0686136	NA	0	0.888917	0	5.93581	3.51267	2.3222
Dph6	2.10876	3.37619	1.86723	1.80813	0.0705864	NA	0	0.888917	0	4.94651	5.269	1.54813
Kctd21	2.1257	3.37615	1.86361	1.81162	0.0700447	NA	0.990581	0	0	4.94651	5.269	1.54813
Gk5	6.59042	3.37172	1.25873	2.67866	0.00739171	0.0690028	0	0	3.93223	15.8288	16.6852	3.09627
Gstz1	2.14958	3.37078	1.90349	1.77084	0.0765872	NA	0	0	1.31074	2.9679	0.878167	7.74067
BC024063	0.992173	3.3664	2.45633	1.3705	0.17053	NA	0	0	0	1.9786	0.878167	3.09627
Kank4	0.992173	3.3664	2.45633	1.3705	0.17053	NA	0	0	0	1.9786	0.878167	3.09627
Srd5a1	0.992173	3.3664	2.45633	1.3705	0.17053	NA	0	0	0	1.9786	0.878167	3.09627
Pip4k2a	8.41126	3.36576	1.0418	3.23072	0.00123477	0.0200176	0.990581	0	3.93223	18.7967	16.6852	10.0629
Plxna2	11.2817	3.36107	0.919559	3.65509	0.000257089	0.00671683	0	4.44458	1.31074	14.8395	31.614	15.4813
Vkorc1	2.12871	3.35666	1.99664	1.68116	0.092732	NA	0	0	1.31074	0	5.269	6.19254
Tmem252	2.13968	3.35262	2.08751	1.60604	0.108265	NA	0	0	1.31074	0.989301	10.538	0
Mbd4	5.53903	3.34848	1.25582	2.66637	0.00766742	0.070719	0.990581	1.77783	0	5.93581	17.5633	6.9666
Ostm1	5.55702	3.34497	1.23935	2.69897	0.00695544	0.0664756	0.990581	1.77783	0	12.8609	12.2943	5.41847
2810032G03Rik	0.973651	3.34305	2.46963	1.35366	0.175844	NA	0	0	0	0.989301	1.75633	3.09627
A330076H08Rik	2.07483	3.34254	1.90385	1.75567	0.0791446	NA	0.990581	0	0	5.93581	0.878167	4.6444
Syap1	7.66786	3.34243	1.04156	3.20907	0.00133165	0.0211567	0.990581	1.77783	1.31074	18.7967	12.2943	10.8369
Gm24091	2.05437	3.34132	1.87192	1.78497	0.0742661	NA	0	0.888917	0	2.9679	6.14717	2.3222
Car5b	5.40063	3.34007	1.28328	2.60277	0.00924747	0.079145	0	2.66675	0	5.93581	11.4162	12.3851
Myo9a	7.5909	3.32501	1.05563	3.14978	0.00163394	0.0244675	0.990581	1.77783	1.31074	18.7967	14.9288	7.74067
Dnah1	2.07784	3.32253	1.9735	1.68357	0.0922639	NA	0	0	1.31074	0.989301	0.878167	9.2888
Ablim3	0.956301	3.31981	2.51583	1.31957	0.186978	NA	0	0	0	0.989301	0.878167	3.87033
Gm20008	0.956301	3.31981	2.51583	1.31957	0.186978	NA	0	0	0	0.989301	0.878167	3.87033
Gm42732	0.956301	3.31981	2.51583	1.31957	0.186978	NA	0	0	0	0.989301	0.878167	3.87033
Gm47469	0.956301	3.31981	2.51583	1.31957	0.186978	NA	0	0	0	0.989301	0.878167	3.87033
Runx2	0.956301	3.31981	2.51583	1.31957	0.186978	NA	0	0	0	0.989301	0.878167	3.87033
Zfp119a	0.956301	3.31981	2.51583	1.31957	0.186978	NA	0	0	0	0.989301	0.878167	3.87033
Trappc2	2.01849	3.31777	1.88538	1.75973	0.0784528	NA	0	0.888917	0	1.9786	6.14717	3.09627
Wipi1	5.45058	3.31682	1.2258	2.70584	0.00681327	0.065492	0.990581	1.77783	0	10.8823	10.538	8.51474
Eef2kmt	3.65072	3.3148	1.49173	2.22211	0.0262757	0.15286	0.990581	0.888917	0	4.94651	9.65984	5.41847
D630003M21Rik	2.05931	3.3083	2.05818	1.6074	0.107968	NA	0	0	1.31074	0	1.75633	9.2888
Dhtkd1	2.07496	3.30667	2.0179	1.63866	0.101283	NA	0	0	1.31074	4.94651	0	6.19254
Cep128	2.00466	3.30661	2.03672	1.6235	0.104483	NA	0	0.888917	0	4.94651	0	6.19254
Phactr2	1.99997	3.30541	1.92539	1.71674	0.0860263	NA	0	0.888917	0	0.989301	7.02534	3.09627
Plcl1	2.03374	3.30105	1.9271	1.71296	0.0867191	NA	0.990581	0	0	6.92511	3.51267	0.774067
Spag4	5.61167	3.29646	1.4707	2.24141	0.0249993	0.147603	0	1.77783	1.31074	26.7111	0	3.87033
Olfm3	2.01522	3.28856	1.92504	1.7083	0.0875804	NA	0.990581	0	0	5.93581	4.39084	0.774067
Slc16a10	1.98339	3.28239	1.88933	1.73733	0.0823285	NA	0.990581	0	0	1.9786	3.51267	5.41847
Zcchc12	14.001	3.27998	0.808001	4.05938	4.92026e-05	0.00188478	1.98116	5.3335	0	21.7646	19.3197	35.6071
Zfp945	2.05005	3.27589	1.91556	1.71015	0.0872388	NA	0	0	1.31074	4.94651	5.269	0.774067
Tmem47	5.62797	3.27431	1.24469	2.63062	0.00852305	0.0759803	0.990581	0.888917	1.31074	19.786	6.14717	4.6444
Gm32031	3.78169	3.27321	1.54908	2.113	0.0346005	0.180607	0	0.888917	1.31074	11.8716	0.878167	7.74067
Gm33054	0.934907	3.26433	2.54504	1.28262	0.199624	NA	0	0	0	3.9572	0.878167	0.774067
Gm42888	0.934907	3.26433	2.54504	1.28262	0.199624	NA	0	0	0	3.9572	0.878167	0.774067
Gm42989	0.934907	3.26433	2.54504	1.28262	0.199624	NA	0	0	0	3.9572	0.878167	0.774067
Gm47594	0.934907	3.26433	2.54504	1.28262	0.199624	NA	0	0	0	3.9572	0.878167	0.774067
Ppp2r2b	0.934907	3.26433	2.54504	1.28262	0.199624	NA	0	0	0	3.9572	0.878167	0.774067
Slc4a9	0.934907	3.26433	2.54504	1.28262	0.199624	NA	0	0	0	3.9572	0.878167	0.774067
Zeb2	0.934907	3.26433	2.54504	1.28262	0.199624	NA	0	0	0	3.9572	0.878167	0.774067
Pcnp	7.12583	3.26322	1.1006	2.96496	0.00302724	0.0380407	2.97174	0.888917	0	14.8395	7.02534	17.0295
Gstt1	1.93057	3.25723	1.93684	1.68172	0.0926229	NA	0	0.888917	0	0.989301	3.51267	6.19254
Cadm2	1.94622	3.25175	1.90684	1.70531	0.0881367	NA	0	0.888917	0	5.93581	1.75633	3.09627
Cttnbp2nl	3.41631	3.24869	1.58237	2.05305	0.0400673	0.197632	0	1.77783	0	9.89301	2.6345	6.19254
Fundc1	1.93134	3.24483	1.96826	1.64858	0.0992332	NA	0.990581	0	0	1.9786	0.878167	7.74067
Krit1	9.04336	3.24218	0.945889	3.42766	0.000608807	0.0122276	2.97174	0.888917	1.31074	16.8181	17.5633	14.7073
Gm30881	0.916384	3.23889	2.53068	1.27985	0.200598	NA	0	0	0	2.9679	1.75633	0.774067
Nkrf	1.99683	3.23848	1.8771	1.72526	0.0844804	NA	0	0	1.31074	3.9572	4.39084	2.3222
Col4a5	3.65607	3.23641	1.52233	2.12596	0.0335063	0.176446	0	0.888917	1.31074	1.9786	6.14717	11.611
Zfp35	3.66938	3.23602	1.473	2.19689	0.0280282	0.158871	0	0.888917	1.31074	4.94651	7.9035	6.9666
Fastkd2	1.926	3.22639	2.14426	1.50466	0.132411	NA	0	0.888917	0	9.89301	0	0.774067
Ripk1	3.52482	3.22546	1.54251	2.09104	0.0365241	0.186718	1.98116	0	0	7.91441	3.51267	7.74067
Cenpj	1.94177	3.22497	2.10165	1.5345	0.124908	NA	0.990581	0	0	8.90371	1.75633	0
Tbc1d19	3.63233	3.22095	1.49792	2.15028	0.0315333	0.170015	0	0.888917	1.31074	2.9679	9.65984	6.9666
Rgma	3.66065	3.2165	1.67822	1.91662	0.055286	0.238518	0	0.888917	1.31074	3.9572	15.807	0
Echdc1	0.899034	3.21426	2.5449	1.26302	0.206583	NA	0	0	0	2.9679	0.878167	1.54813
Raver2	0.899034	3.21426	2.5449	1.26302	0.206583	NA	0	0	0	2.9679	0.878167	1.54813
Apoe	0.897862	3.21338	2.54593	1.26216	0.206891	NA	0	0	0	1.9786	2.6345	0.774067
Slc1a2	0.897862	3.21338	2.54593	1.26216	0.206891	NA	0	0	0	1.9786	2.6345	0.774067
Tmem260	0.897862	3.21338	2.54593	1.26216	0.206891	NA	0	0	0	1.9786	2.6345	0.774067
Megf11	1.95861	3.21256	1.9657	1.63431	0.102195	NA	0	0	1.31074	0.989301	7.9035	1.54813
Bend4	5.62811	3.21059	1.25492	2.5584	0.0105155	0.0859702	0	0.888917	2.62149	18.7967	5.269	6.19254
Mblac2	1.92442	3.2101	2.0186	1.59027	0.111775	NA	0.990581	0	0	8.90371	0.878167	0.774067
Cdkn3	1.89013	3.19899	2.11407	1.51319	0.130232	NA	0	0.888917	0	8.90371	0	1.54813
Zfp280c	3.274	3.19685	1.65647	1.92992	0.0536168	NA	0	1.77783	0	6.92511	0.878167	10.0629
Hltf	5.33109	3.19353	1.25548	2.54368	0.0109692	0.0879387	0.990581	0.888917	1.31074	9.89301	15.807	3.09627
Muc6	1.85713	3.18837	1.95824	1.62818	0.103486	NA	0	0.888917	0	3.9572	0.878167	5.41847
AC124502.4	0.880512	3.18828	2.53962	1.25542	0.209327	NA	0	0	0	1.9786	1.75633	1.54813
A230020J21Rik	0.879339	3.18745	2.59046	1.23046	0.218527	NA	0	0	0	0.989301	3.51267	0.774067
Cfap47	0.879339	3.18745	2.59046	1.23046	0.218527	NA	0	0	0	0.989301	3.51267	0.774067
Crnde	0.879339	3.18745	2.59046	1.23046	0.218527	NA	0	0	0	0.989301	3.51267	0.774067
Cyp4f14	0.879339	3.18745	2.59046	1.23046	0.218527	NA	0	0	0	0.989301	3.51267	0.774067
Dnaaf3	0.879339	3.18745	2.59046	1.23046	0.218527	NA	0	0	0	0.989301	3.51267	0.774067
Gm3257	0.879339	3.18745	2.59046	1.23046	0.218527	NA	0	0	0	0.989301	3.51267	0.774067
Gm42702	0.879339	3.18745	2.59046	1.23046	0.218527	NA	0	0	0	0.989301	3.51267	0.774067
Gm48890	0.879339	3.18745	2.59046	1.23046	0.218527	NA	0	0	0	0.989301	3.51267	0.774067
Slc2a4rg-ps	0.879339	3.18745	2.59046	1.23046	0.218527	NA	0	0	0	0.989301	3.51267	0.774067
Tiam2	0.879339	3.18745	2.59046	1.23046	0.218527	NA	0	0	0	0.989301	3.51267	0.774067
Wipf3	1.85361	3.18711	1.95903	1.62688	0.103763	NA	0	0.888917	0	0.989301	6.14717	3.09627
Aff1	4.97732	3.18596	1.27145	2.50577	0.0122184	0.0947017	0.990581	1.77783	0	4.94651	10.538	11.611
Gpcpd1	7.32241	3.18586	1.09826	2.90083	0.00372176	0.0436503	1.98116	0	2.62149	17.8074	5.269	16.2554
2810021J22Rik	1.8862	3.1836	2.07817	1.53192	0.125541	NA	0.990581	0	0	5.93581	4.39084	0
Gm42572	1.90891	3.17548	1.91703	1.65645	0.0976302	NA	0	0	1.31074	2.9679	1.75633	5.41847
Gm12346	1.85555	3.17535	1.93081	1.64457	0.100059	NA	0.990581	0	0	2.9679	1.75633	5.41847
1700003E16Rik	3.23578	3.17532	1.5917	1.99493	0.0460506	NA	0	1.77783	0	3.9572	4.39084	9.2888
Trim13	1.91008	3.17477	2.06552	1.53703	0.124285	NA	0	0	1.31074	3.9572	0	6.19254
Gm15663	1.90656	3.17447	1.93871	1.63741	0.101544	NA	0	0	1.31074	0.989301	5.269	3.87033
Lrrn3	1.86885	3.16847	1.9645	1.61287	0.106774	NA	0.990581	0	0	5.93581	3.51267	0.774067
Gna13	4.99309	3.16677	1.2805	2.47307	0.0133956	0.0994689	1.98116	0.888917	0	3.9572	12.2943	10.8369
Ptpn13	13.3764	3.16473	0.780489	4.05481	5.01753e-05	0.00190666	1.98116	4.44458	1.31074	21.7646	29.8577	20.8998
Mysm1	8.47437	3.16315	0.978839	3.23153	0.00123128	0.0199951	0.990581	2.66675	1.31074	21.7646	14.0507	10.0629
Stk36	1.89039	3.16224	1.92022	1.64681	0.0995976	NA	0	0	1.31074	1.9786	2.6345	5.41847
AC106834.1	0.861989	3.16192	2.57704	1.22696	0.219837	NA	0	0	0	0.989301	2.6345	1.54813
Negr1	0.861989	3.16192	2.57704	1.22696	0.219837	NA	0	0	0	0.989301	2.6345	1.54813
Serinc5	0.861989	3.16192	2.57704	1.22696	0.219837	NA	0	0	0	0.989301	2.6345	1.54813
Ralgapb	12.3195	3.1595	0.814861	3.87734	0.000105604	0.00342403	1.98116	1.77783	3.93223	21.7646	28.9795	15.4813
Gm45170	1.83222	3.15607	2.09673	1.50523	0.132265	NA	0	0.888917	0	3.9572	6.14717	0
Nol8	1.83456	3.15501	1.94602	1.62126	0.104961	NA	0	0.888917	0	5.93581	2.6345	1.54813
Stam	3.34311	3.15436	1.6307	1.93436	0.0530693	0.233299	1.98116	0	0	0.989301	7.02534	10.0629
Galns	6.55932	3.15407	1.1521	2.73766	0.00618785	0.061625	1.98116	1.77783	0	15.8288	3.51267	16.2554
Cpne3	10.0169	3.15323	0.961451	3.27966	0.00103934	0.0177584	0.990581	3.55567	1.31074	34.6255	8.78167	10.8369
Clec16a	5.13959	3.14857	1.25855	2.50174	0.0123585	0.095193	0.990581	0.888917	1.31074	2.9679	12.2943	12.3851
Sorbs2	5.27459	3.1463	1.29402	2.43141	0.0150402	0.106214	1.98116	0	1.31074	12.8609	13.1725	2.3222
Kcnh3	5.08221	3.14441	1.24492	2.5258	0.0115435	0.0911579	0	1.77783	1.31074	10.8823	8.78167	7.74067
Mpp7	3.4831	3.14408	1.49803	2.09881	0.0358333	0.184507	0	0.888917	1.31074	6.92511	7.9035	3.87033
Vrk2	1.81487	3.14134	1.97609	1.58967	0.111908	NA	0	0.888917	0	3.9572	5.269	0.774067
Pcdh10	21.161	3.14008	1.26197	2.48823	0.012838	0.09718	11.887	0.888917	0	41.5507	31.614	41.0256
Gm17029	1.78538	3.13483	2.00317	1.56493	0.117598	NA	0	0.888917	0	1.9786	0.878167	6.9666
Ralgps1	3.17212	3.13397	1.63566	1.91603	0.0553618	NA	0	1.77783	0	6.92511	8.78167	1.54813
Lifr	11.6507	3.13044	0.852702	3.6712	0.000241417	0.00642426	0	4.44458	2.62149	24.7325	21.076	17.0295
Arl6ip6	5.30409	3.1303	1.23227	2.54028	0.0110764	0.0886489	0	0.888917	2.62149	8.90371	7.02534	12.3851
Dgke	9.51192	3.12959	0.94248	3.32059	0.000898275	0.0162855	0.990581	4.44458	0	12.8609	20.1978	18.5776
Kitl	3.78025	3.12862	1.57481	1.98666	0.0469596	0.217658	0	0	2.62149	9.89301	0.878167	9.2888
Phc3	13.4056	3.12523	0.824848	3.78886	0.000151343	0.00456431	5.94348	0.888917	1.31074	37.5934	18.4415	16.2554
1700020I14Rik	6.96644	3.11881	1.08628	2.8711	0.00409045	0.0465938	0.990581	0.888917	2.62149	20.7753	8.78167	7.74067
Gm22980	1.85164	3.1146	1.92923	1.61443	0.106435	NA	0	0	1.31074	4.94651	1.75633	3.09627
Dnaic1	1.78017	3.11425	1.93563	1.60891	0.107636	NA	0	0.888917	0	3.9572	3.51267	2.3222
Secisbp2l	10.1399	3.11375	0.881489	3.53238	0.00041184	0.00924936	1.98116	1.77783	2.62149	22.7539	19.3197	12.3851
Kif18a	3.28415	3.1098	1.56329	1.98926	0.0466724	NA	1.98116	0	0	7.91441	4.39084	5.41847
Tmem30a	27.801	3.10962	0.611706	5.08353	3.70493e-07	3.25896e-05	6.93406	1.77783	9.17521	74.1976	49.1774	25.5442
Colgalt2	0.827289	3.10933	2.63807	1.17864	0.238543	NA	0	0	0	0.989301	0.878167	3.09627
Gm15983	0.827289	3.10933	2.63807	1.17864	0.238543	NA	0	0	0	0.989301	0.878167	3.09627
Gm6658	0.827289	3.10933	2.63807	1.17864	0.238543	NA	0	0	0	0.989301	0.878167	3.09627
Swap70	6.32884	3.10837	1.13735	2.73299	0.00627629	0.06198	0.990581	2.66675	0	15.8288	12.2943	6.19254
Vps26a	3.1189	3.10686	1.60537	1.93528	0.0529554	NA	0	1.77783	0	5.93581	7.9035	3.09627
Polg2	1.76645	3.10674	2.04393	1.51998	0.128516	NA	0.990581	0	0	0.989301	0.878167	7.74067
Xpo4	1.74951	3.10664	2.04888	1.51626	0.129453	NA	0	0.888917	0	0.989301	0.878167	7.74067
Pdk1	4.73782	3.1058	1.27679	2.43251	0.0149947	0.106148	0.990581	1.77783	0	5.93581	9.65984	10.0629
Erbb4	9.58884	3.09363	0.956349	3.23483	0.00121716	0.0198336	3.96232	1.77783	0	24.7325	19.3197	7.74067
Wdr19	4.59538	3.09026	1.35014	2.28885	0.0220881	0.136382	0	2.66675	0	8.90371	4.39084	11.611
Tmed8	3.24188	3.08674	1.65518	1.8649	0.0621954	NA	1.98116	0	0	7.91441	8.78167	0.774067
Pclo	16.8319	3.08649	1.35826	2.27238	0.0230636	0.139964	0	1.77783	9.17521	53.4223	28.1013	8.51474
Tmem145	4.74211	3.08581	1.34472	2.29475	0.0217473	0.134766	1.98116	0.888917	0	9.89301	1.75633	13.9332
Usp25	5.18487	3.0833	1.25953	2.44798	0.0143659	0.103341	0	0.888917	2.62149	8.90371	14.0507	4.6444
Ccdc134	4.93597	3.08073	1.24174	2.48097	0.0131025	0.0984287	0.990581	0.888917	1.31074	4.94651	11.4162	10.0629
Relch	10.0908	3.07892	0.878594	3.50437	0.000457691	0.00990448	0.990581	1.77783	3.93223	17.8074	16.6852	19.3517
Gm49336	6.09496	3.07701	1.18142	2.60451	0.00920069	0.0788868	0	3.55567	0	14.8395	9.65984	8.51474
Ankrd28	7.9609	3.07627	1.05972	2.90292	0.00369702	0.0434674	3.96232	0.888917	0	25.7218	7.9035	9.2888
Fam126b	8.82109	3.07489	0.996136	3.08681	0.00202316	0.0284741	0	0.888917	5.24298	20.7753	10.538	15.4813
Rgs9bp	1.74154	3.07215	1.99907	1.53679	0.124344	NA	0.990581	0	0	0.989301	6.14717	2.3222
Vat1l	6.3261	3.07201	1.18069	2.60189	0.00927117	0.0792765	0	2.66675	1.31074	7.91441	4.39084	21.6739
Gm9895	1.8129	3.06765	2.04233	1.50204	0.133088	NA	0	0	1.31074	7.91441	0.878167	0.774067
Scoc	9.24828	3.06643	0.933143	3.28613	0.00101575	0.0175447	1.98116	3.55567	0	14.8395	21.9542	13.1591
Cnrip1	1.70725	3.05825	1.99832	1.53041	0.125916	NA	0	0.888917	0	0.989301	5.269	3.09627
Gm42995	1.70725	3.05825	1.99832	1.53041	0.125916	NA	0	0.888917	0	0.989301	5.269	3.09627
Mybl1	6.69629	3.05686	1.10198	2.77398	0.00553746	0.0569944	0.990581	0.888917	2.62149	18.7967	5.269	11.611
Drc1	1.7229	3.0541	2.13335	1.4316	0.152259	NA	0	0.888917	0	5.93581	3.51267	0
Fn3k	3.26904	3.05354	1.55181	1.96772	0.0491001	NA	0	0.888917	1.31074	1.9786	6.14717	9.2888
Nabp1	3.31769	3.05339	1.56316	1.95334	0.050779	NA	0	0.888917	1.31074	11.8716	3.51267	2.3222
Cib2	12.1155	3.04884	0.825849	3.69176	0.000222706	0.00604489	1.98116	5.3335	0	19.786	25.4668	20.1257
Platr25	3.08262	3.04828	1.54793	1.96926	0.0489234	NA	0.990581	0.888917	0	4.94651	7.02534	4.6444
Rad51ap1	1.70801	3.04499	1.96972	1.5459	0.12213	NA	0.990581	0	0	1.9786	2.6345	4.6444
Aph1b	6.16302	3.04489	1.16643	2.61044	0.00904248	0.0783792	1.98116	1.77783	0	20.7753	7.02534	5.41847
Gm15559	1.72132	3.03895	2.12939	1.42714	0.153538	NA	0.990581	0	0	4.94651	4.39084	0
Shox2	4.52206	3.03767	1.31063	2.31772	0.0204647	0.128752	0.990581	1.77783	0	5.93581	5.269	13.1591
Fbxl2	4.87999	3.03466	1.32026	2.29854	0.0215309	0.133782	1.98116	0	1.31074	1.9786	13.1725	10.8369
Tmem243	7.20294	3.03188	1.16027	2.61308	0.00897309	0.0780597	0	0	5.24298	21.7646	6.14717	10.0629
Pdik1l	1.74285	3.03034	1.98466	1.52688	0.12679	NA	0	0	1.31074	0.989301	3.51267	4.6444
Ermard	1.68949	3.03011	2.00077	1.51447	0.129906	NA	0.990581	0	0	0.989301	3.51267	4.6444
Gm37027	1.68949	3.03011	2.00077	1.51447	0.129906	NA	0.990581	0	0	0.989301	3.51267	4.6444
Slc17a5	6.01549	3.03001	1.23343	2.45658	0.0140266	0.101992	1.98116	1.77783	0	8.90371	1.75633	21.6739
Tex15	10.036	3.0287	0.917526	3.30094	0.000963626	0.0170649	0	1.77783	5.24298	20.7753	12.2943	20.1257
Efnb2	10.6569	3.02451	0.897924	3.36833	0.000756246	0.0144264	3.96232	2.66675	0	30.6683	15.807	10.8369
Pcdhgc5	1.68585	3.0239	2.14328	1.41087	0.158282	NA	0	0.888917	0	3.9572	5.269	0
Trmt13	1.68585	3.0239	2.14328	1.41087	0.158282	NA	0	0.888917	0	3.9572	5.269	0
Ccdc171	1.7028	3.02383	2.13721	1.41485	0.157112	NA	0.990581	0	0	3.9572	5.269	0
Nufip1	1.75616	3.02361	2.11868	1.42712	0.153545	NA	0	0	1.31074	3.9572	5.269	0
Ero1lb	7.43734	3.02161	1.02828	2.93851	0.00329791	0.040322	0.990581	3.55567	0	13.8502	12.2943	13.9332
Lhx6	3.04388	3.02156	1.57707	1.91594	0.0553732	NA	0.990581	0.888917	0	7.91441	6.14717	2.3222
Zic4	1.7255	3.01596	1.99792	1.50955	0.131158	NA	0	0	1.31074	0.989301	2.6345	5.41847
Slc7a14	1.72433	3.01368	2.11252	1.42658	0.153702	NA	0	0	1.31074	0	4.39084	4.6444
Cdc40	3.20708	3.00987	1.70016	1.77034	0.0766708	NA	0	0.888917	1.31074	0	13.1725	3.87033
Slc23a2	6.37981	3.00953	1.11968	2.68784	0.00719154	0.0678447	2.97174	0	1.31074	14.8395	11.4162	7.74067
Prr19	3.55276	3.00851	1.70379	1.76577	0.077434	0.288366	0	0	2.62149	0	14.0507	4.6444
Osbpl8	4.93323	3.00798	1.24839	2.40949	0.0159749	0.110694	0	0.888917	2.62149	7.91441	9.65984	8.51474
Ccno	1.63785	3.00078	2.04271	1.46902	0.141829	NA	0	0.888917	0	0.989301	1.75633	6.19254
Fat4	14.8802	2.9938	0.803962	3.72382	0.000196235	0.00551547	0	2.66675	7.86447	37.5934	27.2232	13.9332
2610507I01Rik	0.770023	2.98609	2.71267	1.1008	0.270986	NA	0	0	0	2.9679	0.878167	0.774067
AU041133	0.770023	2.98609	2.71267	1.1008	0.270986	NA	0	0	0	2.9679	0.878167	0.774067
Gm7846	0.770023	2.98609	2.71267	1.1008	0.270986	NA	0	0	0	2.9679	0.878167	0.774067
H2-T10	0.770023	2.98609	2.71267	1.1008	0.270986	NA	0	0	0	2.9679	0.878167	0.774067
Zfp120	1.63744	2.98546	2.07916	1.4359	0.151031	NA	0.990581	0	0	0.989301	0.878167	6.9666
Msh5	1.61933	2.98333	2.16407	1.37857	0.168027	NA	0	0.888917	0	0	2.6345	6.19254
Ift80	10.3369	2.98063	0.867893	3.43432	0.000594033	0.0120071	3.96232	2.66675	0	17.8074	16.6852	20.8998
Ret	16.1576	2.97959	0.709635	4.19876	2.68379e-05	0.00120834	1.98116	7.11133	1.31074	25.7218	29.8577	30.9627
Gm12174	4.25348	2.97955	1.5861	1.87853	0.0603081	0.250339	0	2.66675	0	15.8288	7.02534	0
Abhd18	1.63263	2.97783	1.99992	1.48898	0.136494	NA	0	0.888917	0	2.9679	4.39084	1.54813
Cnksr1	1.64723	2.97765	2.21902	1.34188	0.179636	NA	0.990581	0	0	0.989301	7.9035	0
Wwtr1	1.6484	2.97761	2.04657	1.45493	0.145689	NA	0.990581	0	0	1.9786	6.14717	0.774067
Gm49654	1.70059	2.9776	2.1997	1.35364	0.175852	NA	0	0	1.31074	0.989301	7.9035	0
Hook1	9.27809	2.97611	0.96295	3.09062	0.0019974	0.0283277	4.9529	0	1.31074	23.7432	14.0507	11.611
Sdcbp	10.4399	2.97128	0.850016	3.49556	0.000473065	0.0100991	1.98116	3.55567	1.31074	21.7646	19.3197	14.7073
Ints9	4.51082	2.96919	1.33918	2.21717	0.0266117	0.154059	2.97174	0	0	9.89301	8.78167	5.41847
Ly6e	1.61892	2.96797	2.18207	1.36016	0.173779	NA	0.990581	0	0	0	1.75633	6.9666
Dact1	1.61763	2.96453	2.15965	1.37269	0.16985	NA	0	0.888917	0	4.94651	0	3.87033
Dll1	1.63457	2.96451	2.1532	1.37679	0.168576	NA	0.990581	0	0	4.94651	0	3.87033
Ap3s1	12.749	2.96394	0.830853	3.56734	0.000360619	0.00839677	0.990581	7.11133	0	22.7539	19.3197	26.3183
Sema3c	1.68676	2.9634	1.97663	1.49922	0.133817	NA	0	0	1.31074	3.9572	1.75633	3.09627
Gm8515	1.61528	2.96302	1.99089	1.48829	0.136674	NA	0	0.888917	0	2.9679	3.51267	2.3222
Ctso	1.61411	2.96264	2.02022	1.46649	0.142514	NA	0	0.888917	0	1.9786	5.269	1.54813
Creg2	1.61294	2.96224	2.09311	1.41523	0.157	NA	0	0.888917	0	0.989301	7.02534	0.774067
Bcl2	1.62988	2.96223	2.0875	1.41903	0.15589	NA	0.990581	0	0	0.989301	7.02534	0.774067
Ell2	4.69084	2.96149	1.28775	2.29974	0.0214631	0.133704	1.98116	0	1.31074	7.91441	12.2943	4.6444
Ddx46	10.9288	2.96139	0.834904	3.54699	0.00038966	0.00891994	1.98116	1.77783	3.93223	24.7325	18.4415	14.7073
Golga5	4.2866	2.96133	1.3701	2.1614	0.0306646	0.166773	0.990581	1.77783	0	3.9572	3.51267	15.4813
Actr6	0.751501	2.95554	2.71279	1.08948	0.275941	NA	0	0	0	1.9786	1.75633	0.774067
Col7a1	0.751501	2.95554	2.71279	1.08948	0.275941	NA	0	0	0	1.9786	1.75633	0.774067
Gm26513	0.751501	2.95554	2.71279	1.08948	0.275941	NA	0	0	0	1.9786	1.75633	0.774067
Gm20754	1.65493	2.95227	2.2069	1.33775	0.180979	NA	0	0	1.31074	0	0.878167	7.74067
H1f0	71.0209	2.95186	0.348735	8.46446	2.57336e-17	1.01862e-14	17.8305	19.5562	10.486	118.716	119.431	140.106
Gm48789	1.61605	2.94859	2.02934	1.45298	0.146229	NA	0.990581	0	0	3.9572	0.878167	3.87033
Prob1	1.66706	2.94772	1.98575	1.48444	0.137692	NA	0	0	1.31074	1.9786	4.39084	2.3222
C920009B18Rik	1.68389	2.94499	2.21042	1.33232	0.182754	NA	0	0	1.31074	7.91441	0.878167	0
Tmem108	1.65089	2.93317	1.9893	1.47448	0.140353	NA	0	0	1.31074	2.9679	1.75633	3.87033
Hus1	1.59753	2.93311	2.0067	1.46165	0.143836	NA	0.990581	0	0	2.9679	1.75633	3.87033
Gm10033	7.55794	2.93258	1.04792	2.79849	0.00513427	0.0538957	3.96232	0	1.31074	19.786	7.9035	12.3851
Bdp1	7.40653	2.93253	1.01017	2.903	0.00369602	0.0434674	1.98116	1.77783	1.31074	14.8395	17.5633	6.9666
Neurod1	1.57824	2.932	2.0479	1.43171	0.152228	NA	0	0.888917	0	0.989301	5.269	2.3222
Ttbk2	6.38102	2.92928	1.1238	2.60659	0.00914491	0.0787156	0	0.888917	3.93223	6.92511	14.9288	11.611
Crb1	0.734151	2.9256	2.7328	1.07055	0.284372	NA	0	0	0	1.9786	0.878167	1.54813
Gm12996	0.734151	2.9256	2.7328	1.07055	0.284372	NA	0	0	0	1.9786	0.878167	1.54813
Gm47257	0.734151	2.9256	2.7328	1.07055	0.284372	NA	0	0	0	1.9786	0.878167	1.54813
Kctd12	0.734151	2.9256	2.7328	1.07055	0.284372	NA	0	0	0	1.9786	0.878167	1.54813
Ryr2	3.31795	2.92507	1.53761	1.90235	0.0571259	NA	0	0	2.62149	4.94651	6.14717	6.19254
Garem1	4.56822	2.9246	1.27705	2.29012	0.0220142	0.136067	1.98116	0	1.31074	6.92511	7.9035	9.2888
Cblc	0.732978	2.92457	2.75469	1.06167	0.288385	NA	0	0	0	0.989301	2.6345	0.774067
Gm48870	0.732978	2.92457	2.75469	1.06167	0.288385	NA	0	0	0	0.989301	2.6345	0.774067
Insyn2a	0.732978	2.92457	2.75469	1.06167	0.288385	NA	0	0	0	0.989301	2.6345	0.774067
Armc8	6.17672	2.92186	1.10805	2.63694	0.00836576	0.0751179	0.990581	0.888917	2.62149	15.8288	10.538	6.19254
Bod1l	9.40599	2.91909	0.926491	3.15069	0.00162884	0.0244675	0	1.77783	5.24298	18.7967	16.6852	13.9332
B230354K17Rik	2.75678	2.91818	1.66049	1.75742	0.078847	NA	0	1.77783	0	5.93581	2.6345	6.19254
Helq	6.94151	2.91571	1.05238	2.77059	0.00559543	0.0575288	0.990581	3.55567	0	9.89301	14.0507	13.1591
Ccdc57	1.59465	2.91051	2.10359	1.3836	0.166482	NA	0.990581	0	0	6.92511	0.878167	0.774067
Gm37558	1.64801	2.91011	2.08595	1.3951	0.162985	NA	0	0	1.31074	6.92511	0.878167	0.774067
Zfp60	4.57865	2.9101	1.35764	2.1435	0.0320731	0.171748	1.98116	0	1.31074	13.8502	8.78167	1.54813
Crbn	2.99367	2.90861	1.58235	1.83815	0.0660398	NA	0	0.888917	1.31074	1.9786	5.269	8.51474
Kif24	4.6962	2.90139	1.27754	2.27107	0.0231425	0.140123	0.990581	0	2.62149	4.94651	8.78167	10.8369
Scaper	3.27973	2.89876	1.58598	1.82774	0.0675887	NA	0	0	2.62149	1.9786	9.65984	5.41847
Casz1	2.9908	2.89719	1.54799	1.87158	0.0612649	NA	0	0.888917	1.31074	5.93581	4.39084	5.41847
Gm12315	1.55802	2.89507	2.19202	1.32073	0.186591	NA	0	0.888917	0	4.94651	3.51267	0
2700046G09Rik	0.715628	2.89397	2.75512	1.0504	0.293536	NA	0	0	0	0.989301	1.75633	1.54813
E030022I16Rik	0.715628	2.89397	2.75512	1.0504	0.293536	NA	0	0	0	0.989301	1.75633	1.54813
Gm26387	0.715628	2.89397	2.75512	1.0504	0.293536	NA	0	0	0	0.989301	1.75633	1.54813
Zfpm2	0.715628	2.89397	2.75512	1.0504	0.293536	NA	0	0	0	0.989301	1.75633	1.54813
Far1	11.7846	2.89396	0.878299	3.29496	0.000984373	0.0170649	3.96232	1.77783	2.62149	39.572	15.807	6.9666
Gpatch8	13.5639	2.88496	0.784532	3.67729	0.000235723	0.00630807	3.96232	0.888917	5.24298	15.8288	36.883	18.5776
Plk5	2.98441	2.87806	1.71871	1.67455	0.0940234	NA	0	0.888917	1.31074	6.92511	8.78167	0
Prss35	1.6098	2.87801	2.16959	1.32652	0.184667	NA	0	0	1.31074	3.9572	4.39084	0
Osgin1	1.55761	2.87695	2.06285	1.39465	0.163122	NA	0.990581	0	0	4.94651	2.6345	0.774067
Agl	4.11246	2.87631	1.31896	2.18075	0.0292018	0.162468	0.990581	1.77783	0	7.91441	7.02534	6.9666
Hspa4l	17.6367	2.87272	0.698937	4.11012	3.95453e-05	0.00163339	4.9529	2.66675	5.24298	51.4437	23.7105	17.8035
Avl9	9.80236	2.87099	0.867363	3.31002	0.000932909	0.016722	1.98116	3.55567	1.31074	21.7646	13.1725	17.0295
Zfp974	1.52578	2.86965	2.07781	1.38109	0.16725	NA	0.990581	0	0	0.989301	1.75633	5.41847
Ccdc40	1.50884	2.86954	2.084	1.37694	0.168531	NA	0	0.888917	0	0.989301	1.75633	5.41847
Scml4	1.52695	2.86813	2.21736	1.29348	0.195844	NA	0.990581	0	0	1.9786	0	6.19254
Gm37534	1.50766	2.86721	2.19742	1.3048	0.19196	NA	0	0.888917	0	0	3.51267	4.6444
N4bp2	2.74946	2.86454	1.8213	1.5728	0.115765	NA	0.990581	0.888917	0	12.8609	1.75633	0
Kdm7a	6.51785	2.86358	1.18526	2.416	0.0156921	0.109292	0	0	5.24298	10.8823	17.5633	5.41847
Ifih1	0.698278	2.86262	2.79734	1.02334	0.306149	NA	0	0	0	0.989301	0.878167	2.3222
Lrrc46	0.698278	2.86262	2.79734	1.02334	0.306149	NA	0	0	0	0.989301	0.878167	2.3222
Tbx20	0.698278	2.86262	2.79734	1.02334	0.306149	NA	0	0	0	0.989301	0.878167	2.3222
Crybg3	1.52332	2.86082	2.05464	1.39237	0.16381	NA	0	0.888917	0	4.94651	1.75633	1.54813
Gm32585	1.52214	2.86054	2.06935	1.38233	0.166869	NA	0	0.888917	0	3.9572	3.51267	0.774067
1110032A03Rik	1.59245	2.8602	2.04469	1.39884	0.161859	NA	0	0	1.31074	3.9572	3.51267	0.774067
Poli	1.59245	2.8602	2.04469	1.39884	0.161859	NA	0	0	1.31074	3.9572	3.51267	0.774067
Cotl1	36.3612	2.86019	0.51943	5.50641	3.66215e-08	4.19162e-06	7.92465	16.0005	1.31074	52.433	81.6695	58.8291
Pcdh11x	4.05689	2.85936	1.33387	2.14366	0.03206	0.171748	0.990581	1.77783	0	4.94651	9.65984	6.9666
Amer2	1.56179	2.85333	2.10052	1.35839	0.17434	NA	0	0	1.31074	0.989301	0.878167	6.19254
Hivep1	5.96343	2.84885	1.13396	2.5123	0.0119946	0.0936311	1.98116	0	2.62149	11.8716	6.14717	13.1591
Etnk1	28.6396	2.84511	0.566525	5.02203	5.11269e-07	4.08156e-05	10.8964	8.00025	1.31074	72.219	43.0302	36.3811
Pcna-ps2	1.57275	2.84438	2.2056	1.28962	0.197183	NA	0	0	1.31074	1.9786	6.14717	0
Unc13b	13.9226	2.83519	0.81485	3.47939	0.000502548	0.0105858	0.990581	0.888917	9.17521	28.6897	29.8577	13.9332
E130008D07Rik	1.54327	2.83442	2.20794	1.28374	0.199232	NA	0	0	1.31074	0	1.75633	6.19254
Esco2	1.49108	2.83393	2.26863	1.24918	0.211598	NA	0.990581	0	0	0.989301	0	6.9666
Carnmt1	6.66222	2.83388	1.06733	2.6551	0.00792856	0.072494	1.98116	2.66675	0	6.92511	17.5633	10.8369
Sc5d	2.96782	2.83331	1.57265	1.80161	0.0716067	NA	0.990581	0	1.31074	7.91441	5.269	2.3222
Txnip	50.6758	2.83292	0.426316	6.64512	3.02969e-11	5.535e-09	6.93406	10.667	20.9719	67.2725	98.3547	99.8546
Bdnf	2.69793	2.83111	1.61007	1.75838	0.0786828	NA	0.990581	0.888917	0	6.92511	3.51267	3.87033
Hs6st2	1.48862	2.82957	2.21488	1.27753	0.201416	NA	0	0.888917	0	4.94651	0	3.09627
Pnpla8	4.06979	2.82957	1.35328	2.09089	0.0365379	0.186718	1.98116	0.888917	0	7.91441	10.538	3.09627
Kpna3	2.86178	2.82217	1.56639	1.80171	0.0715916	NA	0	0.888917	1.31074	5.93581	4.39084	4.6444
Tbc1d8b	6.38948	2.81924	1.21194	2.32622	0.0200066	0.126962	0	0	5.24298	17.8074	11.4162	3.87033
Rnf141	8.16603	2.81392	1.03871	2.70904	0.00674774	0.0652136	5.94348	0	0	17.8074	10.538	14.7073
Ache	2.63023	2.81253	1.66484	1.68936	0.0911499	NA	0.990581	0.888917	0	1.9786	2.6345	9.2888
Gm24494	1.47009	2.81172	2.08402	1.34918	0.177279	NA	0	0.888917	0	3.9572	0.878167	3.09627
Rgs2	1.48704	2.8117	2.07757	1.35336	0.175941	NA	0.990581	0	0	3.9572	0.878167	3.09627
Ppil4	5.53036	2.8111	1.16076	2.42179	0.0154444	0.108042	1.98116	0.888917	1.31074	4.94651	7.02534	17.0295
D230017M19Rik	1.53805	2.81064	2.04437	1.37482	0.169188	NA	0	0	1.31074	1.9786	4.39084	1.54813
Pign	12.0362	2.80966	0.850843	3.30221	0.000959248	0.0170334	0.990581	0.888917	7.86447	12.8609	20.1978	29.4145
Kif16b	4.16125	2.8089	1.42802	1.96699	0.0491846	0.223246	0	1.77783	1.31074	16.8181	3.51267	1.54813
Zfp281	2.83857	2.80635	1.69445	1.6562	0.0976813	NA	0	0.888917	1.31074	0.989301	12.2943	1.54813
Tab2	5.73817	2.80571	1.11296	2.52094	0.0117041	0.0921754	0.990581	0.888917	2.62149	9.89301	12.2943	7.74067
Cpeb3	2.6412	2.80431	1.63405	1.71617	0.0861303	NA	0.990581	0.888917	0	2.9679	7.9035	3.09627
Gorab	2.64237	2.80314	1.61381	1.73697	0.0823923	NA	0.990581	0.888917	0	3.9572	6.14717	3.87033
Bbs2	3.82249	2.79864	1.44074	1.9425	0.0520772	0.23086	0	2.66675	0	9.89301	2.6345	7.74067
Zfp971	2.56933	2.79852	1.70067	1.64554	0.0998591	NA	0	1.77783	0	6.92511	4.39084	2.3222
Snx2	3.80514	2.79505	1.46617	1.90636	0.0566033	0.241786	0	2.66675	0	9.89301	1.75633	8.51474
Zfp26	1.45157	2.79463	2.06194	1.35534	0.175309	NA	0	0.888917	0	2.9679	1.75633	3.09627
Ppara	1.51836	2.79262	2.261	1.23513	0.216783	NA	0	0	1.31074	0	7.02534	0.774067
Lix1	1.44805	2.79254	2.2917	1.21855	0.223015	NA	0	0.888917	0	0	7.02534	0.774067
Elmod2	7.54845	2.79134	1.03617	2.69389	0.00706229	0.0670917	0.990581	0	5.24298	14.8395	14.9288	9.2888
Slx4	9.2216	2.78721	0.953634	2.92273	0.00346981	0.0418315	4.9529	1.77783	0	12.8609	27.2232	8.51474
Sema4f	8.74487	2.78585	0.930059	2.99534	0.00274135	0.0355086	0.990581	0.888917	5.24298	13.8502	17.5633	13.9332
Tgm2	2.78887	2.78558	1.58603	1.75632	0.0790338	NA	0	0.888917	1.31074	2.9679	6.14717	5.41847
Slc5a3	6.99092	2.78301	1.00499	2.7692	0.00561945	0.057592	1.98116	0.888917	2.62149	12.8609	9.65984	13.9332
Dcaf17	4.38378	2.78201	1.3221	2.10423	0.0353584	0.182855	0.990581	0	2.62149	2.9679	9.65984	10.0629
Fam217b	1.50218	2.77694	2.07311	1.33951	0.180405	NA	0	0	1.31074	0.989301	4.39084	2.3222
Mier1	5.27976	2.77603	1.23492	2.24794	0.0245802	0.146128	2.97174	0.888917	0	16.8181	7.9035	3.09627
Rffl	1.50101	2.77552	2.22944	1.24494	0.213154	NA	0	0	1.31074	0	6.14717	1.54813
Rcor3	2.48193	2.77438	1.86547	1.48722	0.136956	NA	0	1.77783	0	0	6.14717	6.9666
Synpo2	4.12315	2.77351	1.31315	2.1121	0.034678	0.180714	0.990581	0.888917	1.31074	7.91441	10.538	3.09627
Itpr3	15.1358	2.77296	0.763333	3.63271	0.000280462	0.00706942	2.97174	8.00025	0	14.8395	32.4922	32.5108
Pura	8.12814	2.77113	0.932073	2.97308	0.00294823	0.0371954	0.990581	2.66675	2.62149	11.8716	16.6852	13.9332
Edrf1	2.51376	2.76933	1.71321	1.61645	0.105996	NA	0	1.77783	0	3.9572	7.02534	2.3222
Kpna4	13.3976	2.7669	0.845818	3.27127	0.00107066	0.0181209	3.96232	3.55567	2.62149	45.5079	19.3197	5.41847
Zfp748	1.48718	2.76011	2.21628	1.24538	0.212992	NA	0	0	1.31074	2.9679	0	4.6444
Cacna1i	1.48483	2.76011	2.07339	1.3312	0.183123	NA	0	0	1.31074	0.989301	3.51267	3.09627
Mmp17	5.15467	2.75728	1.30346	2.11536	0.034399	0.179758	2.97174	0.888917	0	0.989301	17.5633	8.51474
Rfk	16.9964	2.75561	0.673157	4.09356	4.24808e-05	0.00171003	7.92465	3.55567	1.31074	33.6362	24.5887	30.9627
Txndc16	1.44829	2.75502	2.29703	1.19939	0.230378	NA	0.990581	0	0	6.92511	0	0.774067
Gm12192	1.44712	2.75368	2.26105	1.21788	0.223269	NA	0.990581	0	0	5.93581	1.75633	0
Zik1	1.50048	2.75323	2.23797	1.23024	0.218609	NA	0	0	1.31074	5.93581	1.75633	0
Insl6	5.22919	2.75007	1.17875	2.33305	0.0196455	0.125474	0	2.66675	1.31074	9.89301	10.538	6.9666
Npas4	4.05727	2.74903	1.34621	2.04205	0.0411466	0.201283	0.990581	0.888917	1.31074	10.8823	1.75633	8.51474
Gstm4	8.93591	2.73122	0.919544	2.97019	0.00297614	0.0374978	4.9529	1.77783	0	18.7967	14.9288	13.1591
Ptprj	2.53188	2.73046	1.63326	1.67179	0.0945663	NA	0.990581	0.888917	0	4.94651	5.269	3.09627
Klhl5	2.96966	2.72866	1.6177	1.68676	0.0916504	NA	0	0	2.62149	1.9786	7.02534	6.19254
Tmtc3	6.40286	2.72796	1.0769	2.53315	0.0113043	0.0898668	3.96232	0.888917	0	12.8609	11.4162	9.2888
C1d	4.18056	2.72795	1.31578	2.07326	0.0381478	0.190839	0	0.888917	2.62149	4.94651	9.65984	6.9666
2020-03-07	13.6523	2.72604	0.772791	3.52753	0.000419458	0.00939823	4.9529	0.888917	5.24298	30.6683	12.2943	27.8664
Eml6	2.51687	2.72566	1.69395	1.60905	0.107604	NA	0.990581	0.888917	0	6.92511	0.878167	5.41847
Atxn1	1.45013	2.7255	2.10375	1.29555	0.195131	NA	0	0	1.31074	0.989301	1.75633	4.6444
Manea	1.39677	2.72516	2.12528	1.28226	0.199751	NA	0.990581	0	0	0.989301	1.75633	4.6444
Ribc1	1.3956	2.72282	2.24743	1.21153	0.225693	NA	0.990581	0	0	0	3.51267	3.87033
Gm29170	2.69925	2.72201	1.65529	1.64443	0.100088	NA	0	0.888917	1.31074	6.92511	0.878167	6.19254
Zfp719	2.43915	2.71915	1.77779	1.52951	0.126139	NA	0	1.77783	0	5.93581	6.14717	0.774067
AV356131	6.99329	2.718	1.11052	2.4475	0.0143853	0.103341	0.990581	0.888917	3.93223	11.8716	21.9542	2.3222
Gm9923	3.96231	2.71759	1.31235	2.07078	0.0383795	0.191394	0.990581	0.888917	1.31074	3.9572	9.65984	6.9666
Zcchc2	6.9141	2.7175	1.0146	2.67841	0.00739725	0.0690028	0.990581	0.888917	3.93223	11.8716	11.4162	12.3851
Prpf39	10.198	2.71672	0.905503	3.00023	0.00269776	0.0350598	6.93406	0.888917	0	21.7646	18.4415	13.1591
Gm17275	1.41008	2.71635	2.2555	1.20432	0.228464	NA	0.990581	0	0	3.9572	3.51267	0
Gm25636	1.41008	2.71635	2.2555	1.20432	0.228464	NA	0.990581	0	0	3.9572	3.51267	0
Creg1	17.4264	2.71451	0.645074	4.20807	2.57565e-05	0.00116518	4.9529	2.66675	6.55372	34.6255	26.345	29.4145
Zkscan2	2.49483	2.71179	1.65339	1.64013	0.100978	NA	0.990581	0.888917	0	2.9679	7.02534	3.09627
Tmem18	7.97745	2.71145	0.951569	2.84945	0.0043795	0.0487752	2.97174	0.888917	2.62149	8.90371	19.3197	13.1591
Zfp655	5.99083	2.71126	1.16343	2.3304	0.0197852	0.126063	0	4.44458	0	6.92511	11.4162	13.1591
Lrrc73	2.6639	2.71055	1.75061	1.54835	0.121538	NA	0	0.888917	1.31074	0	5.269	8.51474
Clybl	4.01513	2.70712	1.33266	2.03137	0.0422178	0.204839	1.98116	0	1.31074	4.94651	9.65984	6.19254
2900093K20Rik	3.84788	2.70623	1.54848	1.74767	0.0805207	0.293989	2.97174	0	0	15.8288	3.51267	0.774067
Slc35a3	3.68604	2.70595	1.41117	1.91753	0.0551712	0.238456	0.990581	1.77783	0	3.9572	12.2943	3.09627
Gm17201	1.3613	2.7046	2.27008	1.19141	0.233492	NA	0	0.888917	0	0	2.6345	4.6444
Rngtt	3.87075	2.70279	1.34427	2.0106	0.0443673	0.210634	0	1.77783	1.31074	5.93581	8.78167	5.41847
Gm36486	1.39273	2.69646	2.12469	1.26911	0.204403	NA	0.990581	0	0	3.9572	2.6345	0.774067
Zfyve16	2.40327	2.69485	1.74756	1.54207	0.123058	NA	0	1.77783	0	4.94651	6.14717	1.54813
Zfc3h1	6.81797	2.6903	1.10579	2.43292	0.0149777	0.106148	0	1.77783	3.93223	22.7539	7.02534	5.41847
Glce	16.216	2.68993	0.674668	3.98704	6.69022e-05	0.00242584	2.97174	7.11133	2.62149	27.7004	22.8323	34.0589
Uhmk1	23.5662	2.68863	0.576548	4.66332	3.11145e-06	0.000198381	2.97174	7.11133	9.17521	52.433	39.5175	30.1886
Popdc3	1.34513	2.68611	2.33166	1.15202	0.249314	NA	0	0.888917	0	0.989301	0	6.19254
Foxj1	1.34395	2.68607	2.29444	1.17068	0.241725	NA	0	0.888917	0	0	1.75633	5.41847
Fryl	24.5937	2.68337	0.567267	4.73035	2.24134e-06	0.000151012	4.9529	11.5559	2.62149	45.5079	46.5429	36.3811
Klf10	4.80901	2.67964	1.22016	2.19615	0.0280813	0.158891	0.990581	2.66675	0	5.93581	12.2943	6.9666
Arid3b	3.99438	2.67903	1.40754	1.90333	0.056997	0.242825	1.98116	0	1.31074	14.8395	3.51267	2.3222
Gm12396	1.35609	2.67872	2.29804	1.16565	0.243755	NA	0	0.888917	0	1.9786	5.269	0
Mpv17l	1.35843	2.67835	2.1183	1.26439	0.206092	NA	0	0.888917	0	3.9572	1.75633	1.54813
Pth1r	1.35843	2.67835	2.1183	1.26439	0.206092	NA	0	0.888917	0	3.9572	1.75633	1.54813
Piezo1	1.35726	2.67803	2.13808	1.25254	0.210373	NA	0	0.888917	0	2.9679	3.51267	0.774067
Arhgap18	2.45726	2.67663	1.67838	1.59477	0.110763	NA	0.990581	0.888917	0	6.92511	4.39084	1.54813
Aqp11	2.48229	2.67646	1.77549	1.50745	0.131696	NA	1.98116	0	0	0.989301	2.6345	9.2888
1110002L01Rik	3.86056	2.67609	1.40662	1.9025	0.0571064	0.242825	0.990581	0.888917	1.31074	5.93581	0.878167	13.1591
Exoc6b	8.68152	2.67532	0.950967	2.81326	0.0049042	0.0522308	5.94348	0.888917	0	15.8288	13.1725	16.2554
Eif1a	7.66543	2.67436	1.10038	2.43039	0.0150828	0.106295	0.990581	2.66675	2.62149	14.8395	0.878167	23.9961
Map3k2	13.368	2.66502	0.830505	3.20892	0.00133235	0.0211567	2.97174	1.77783	6.55372	19.786	42.152	6.9666
Fam117a	2.34888	2.66281	1.75229	1.51961	0.128608	NA	0	1.77783	0	2.9679	7.02534	2.3222
Ankrd44	6.18804	2.66061	1.05119	2.53105	0.0113721	0.0901792	0.990581	2.66675	1.31074	11.8716	7.9035	12.3851
Gm4849	1.34108	2.66037	2.14358	1.24109	0.214573	NA	0	0.888917	0	3.9572	0.878167	2.3222
Gm7072	1.35803	2.66031	2.13615	1.24538	0.212993	NA	0.990581	0	0	3.9572	0.878167	2.3222
Ptgs1	4.63475	2.65961	1.30595	2.03653	0.0416973	0.203037	0	3.55567	0	4.94651	6.14717	13.1591
Srp54b	1.41021	2.65944	2.08655	1.27456	0.202464	NA	0	0	1.31074	2.9679	2.6345	1.54813
Iqcb1	1.35568	2.65932	2.14968	1.23708	0.216059	NA	0.990581	0	0	1.9786	4.39084	0.774067
Smc2	11.8891	2.65751	0.865953	3.06888	0.00214861	0.0297873	2.97174	1.77783	5.24298	36.6041	19.3197	5.41847
Ift74	2.86269	2.65174	1.67719	1.58106	0.113864	NA	0	0	2.62149	5.93581	0.878167	7.74067
Zfp318	4.64635	2.6495	1.30016	2.03783	0.0415669	0.202713	0	3.55567	0	12.8609	5.269	6.19254
Gm12669	2.38083	2.64784	1.90509	1.38988	0.164567	NA	0.990581	0.888917	0	0.989301	11.4162	0
Gm6180	2.28352	2.64639	1.93608	1.36688	0.171664	NA	0	1.77783	0	0	2.6345	9.2888
Riok3	9.8591	2.64351	0.939042	2.81511	0.00487603	0.052106	0.990581	4.44458	2.62149	14.8395	31.614	4.6444
Ifi30	8.24641	2.643	0.945156	2.79637	0.00516806	0.0541236	1.98116	4.44458	0	17.8074	10.538	14.7073
Ooep	1.32373	2.64245	2.29179	1.15301	0.248906	NA	0	0.888917	0	3.9572	0	3.09627
Twsg1	11.7267	2.64212	0.801508	3.29644	0.0009792	0.0170649	3.96232	0.888917	5.24298	20.7753	13.1725	26.3183
2020-09-04	7.34414	2.64203	0.957657	2.75885	0.00580053	0.0587474	1.98116	2.66675	1.31074	12.8609	10.538	14.7073
Ppp1r2	9.12741	2.642	0.899875	2.93597	0.00332511	0.0404462	2.97174	0.888917	3.93223	22.7539	14.9288	9.2888
Snap25	10.1204	2.64188	0.852663	3.09839	0.00194573	0.0279286	0.990581	3.55567	3.93223	16.8181	24.5887	10.8369
Cfap44	0.605139	2.64143	2.95426	0.894111	0.371263	NA	0	0	0	1.9786	0.878167	0.774067
Gm23370	0.605139	2.64143	2.95426	0.894111	0.371263	NA	0	0	0	1.9786	0.878167	0.774067
Gm43256	0.605139	2.64143	2.95426	0.894111	0.371263	NA	0	0	0	1.9786	0.878167	0.774067
Sptbn5	0.605139	2.64143	2.95426	0.894111	0.371263	NA	0	0	0	1.9786	0.878167	0.774067
Gm44022	1.32139	2.64084	2.13115	1.23916	0.215286	NA	0	0.888917	0	1.9786	3.51267	1.54813
Cspg5	1.33716	2.64037	2.19021	1.20553	0.227997	NA	0.990581	0	0	0.989301	5.269	0.774067
Ppargc1b	1.33716	2.64037	2.19021	1.20553	0.227997	NA	0.990581	0	0	0.989301	5.269	0.774067
Fam120b	4.83024	2.63995	1.2239	2.157	0.0310059	0.168335	2.97174	0.888917	0	9.89301	4.39084	10.8369
Heg1	3.83108	2.63959	1.3983	1.88771	0.0590642	0.247731	0.990581	0.888917	1.31074	14.8395	2.6345	2.3222
Mybpc1	5.13578	2.6379	1.16812	2.25823	0.0239311	0.143723	0	1.77783	2.62149	9.89301	8.78167	7.74067
Aff2	2.28182	2.63221	1.91834	1.37213	0.170023	NA	0	1.77783	0	4.94651	0	6.9666
Cenph	7.24918	2.63107	1.05354	2.49736	0.012512	0.0960907	0.990581	3.55567	1.31074	24.7325	4.39084	8.51474
Zfp780b	5.81746	2.62818	1.12079	2.34493	0.0190308	0.122904	0.990581	3.55567	0	11.8716	12.2943	6.19254
Dbt	1.37434	2.62235	2.09795	1.24996	0.211313	NA	0	0	1.31074	1.9786	2.6345	2.3222
Zbtb33	1.31864	2.62058	2.34905	1.11559	0.264599	NA	0.990581	0	0	0	6.14717	0.774067
Ube2u	1.30169	2.62055	2.35788	1.1114	0.266396	NA	0	0.888917	0	0	6.14717	0.774067
Tgoln1	41.2002	2.6169	0.452652	5.78125	7.41455e-09	1.00626e-06	8.91523	11.5559	14.4182	91.0157	76.4005	44.8959
Ccdc96	2.60453	2.6149	1.63336	1.60093	0.109392	NA	0.990581	0	1.31074	6.92511	1.75633	4.6444
Dock9	2.60101	2.6147	1.62519	1.60886	0.107647	NA	0.990581	0	1.31074	3.9572	7.02534	2.3222
Lrch3	5.13068	2.61452	1.17442	2.22621	0.026	0.152	0.990581	0.888917	2.62149	5.93581	14.9288	5.41847
Rbm18	2.27778	2.60873	1.81652	1.43611	0.15097	NA	0	1.77783	0	7.91441	0.878167	3.09627
Rock1	16.6074	2.60727	0.675661	3.85884	0.000113928	0.00364416	3.96232	2.66675	7.86447	37.5934	28.9795	18.5776
Brca1	6.55719	2.60372	1.1083	2.34929	0.0188091	0.122137	0.990581	0.888917	3.93223	20.7753	9.65984	3.09627
Tent5c	1.30363	2.60356	2.13583	1.21899	0.222848	NA	0.990581	0	0	1.9786	1.75633	3.09627
1810044D09Rik	1.30246	2.6029	2.1559	1.20734	0.227301	NA	0.990581	0	0	0.989301	3.51267	2.3222
Chac2	0.586617	2.60287	2.98507	0.871963	0.383229	NA	0	0	0	0.989301	1.75633	0.774067
Gm13082	0.586617	2.60287	2.98507	0.871963	0.383229	NA	0	0	0	0.989301	1.75633	0.774067
Gm38014	0.586617	2.60287	2.98507	0.871963	0.383229	NA	0	0	0	0.989301	1.75633	0.774067
Gm43143	0.586617	2.60287	2.98507	0.871963	0.383229	NA	0	0	0	0.989301	1.75633	0.774067
Nr4a3	0.586617	2.60287	2.98507	0.871963	0.383229	NA	0	0	0	0.989301	1.75633	0.774067
Ppp4r4	0.586617	2.60287	2.98507	0.871963	0.383229	NA	0	0	0	0.989301	1.75633	0.774067
Dsc2	1.28551	2.60285	2.16383	1.20289	0.229018	NA	0	0.888917	0	0.989301	3.51267	2.3222
Agps	15.3565	2.6024	0.69492	3.74489	0.000180476	0.00521132	3.96232	1.77783	7.86447	25.7218	21.076	31.7367
D030055H07Rik	1.28434	2.60127	2.32886	1.11697	0.264006	NA	0	0.888917	0	0	5.269	1.54813
Ahnak	13.6812	2.60113	0.739457	3.51762	0.000435442	0.00962063	6.93406	0.888917	3.93223	25.7218	23.7105	20.8998
Upf2	2.49732	2.59857	1.63816	1.58627	0.112678	NA	0	0.888917	1.31074	3.9572	2.6345	6.19254
Hspa12a	4.66289	2.59822	1.22998	2.11241	0.0346512	0.180699	1.98116	1.77783	0	12.8609	4.39084	6.9666
Prkar2b	13.5488	2.59669	0.786896	3.29992	0.000967124	0.0170649	1.98116	8.88917	0	23.7432	28.1013	18.5776
Slc22a12	2.57674	2.5947	1.9676	1.31872	0.187264	NA	0.990581	0	1.31074	0	0	13.1591
Cdc37l1	21.2733	2.59391	0.585193	4.43258	9.31142e-06	0.000488721	4.9529	4.44458	9.17521	45.5079	33.3704	30.1886
Tbc1d32	7.27616	2.59103	1.00609	2.57534	0.0100141	0.0832508	3.96232	0.888917	1.31074	12.8609	18.4415	6.19254
Prickle2	8.27022	2.5902	1.0011	2.58736	0.00967158	0.0815986	5.94348	0.888917	0	22.7539	12.2943	7.74067
Rnft1	2.47762	2.5874	1.6486	1.56945	0.116543	NA	0	0.888917	1.31074	1.9786	5.269	5.41847
Ccrl2	2.31325	2.58699	1.84544	1.40182	0.160968	NA	0.990581	0.888917	0	8.90371	0	3.09627
Pak7	1.33964	2.58452	2.15016	1.20201	0.229359	NA	0	0	1.31074	1.9786	0.878167	3.87033
Zfp518a	1.33847	2.58412	2.13789	1.20872	0.22677	NA	0	0	1.31074	0.989301	2.6345	3.09627
Zfp454	1.28394	2.58186	2.31172	1.11686	0.264055	NA	0.990581	0	0	0	4.39084	2.3222
Ubr3	27.2554	2.57947	0.640943	4.02449	5.70999e-05	0.00212725	8.91523	0.888917	14.4182	60.3474	58.8372	20.1257
Rbl2	3.59655	2.57836	1.36807	1.88466	0.0594756	0.248345	0	1.77783	1.31074	6.92511	6.14717	5.41847
Rita1	15.0705	2.57642	0.69501	3.70702	0.000209709	0.00579138	2.97174	2.66675	7.86447	22.7539	32.4922	21.6739
Zhx3	9.48114	2.57627	0.877131	2.93715	0.00331246	0.0403599	4.9529	1.77783	1.31074	11.8716	24.5887	12.3851
Fbxo16	1.35412	2.576	2.33698	1.10228	0.270342	NA	0	0	1.31074	5.93581	0.878167	0
Pde3b	4.9362	2.57269	1.18271	2.17526	0.0296108	0.163453	0	1.77783	2.62149	8.90371	7.02534	9.2888
Prkab2	6.88735	2.571	1.0329	2.48911	0.0128064	0.0971151	0	4.44458	1.31074	11.8716	10.538	13.1591
Ccdc181	2.22339	2.5705	1.77977	1.44428	0.14866	NA	0	1.77783	0	5.93581	1.75633	3.87033
Dpyd	7.44898	2.56865	1.04599	2.45571	0.0140605	0.101992	3.96232	0	2.62149	19.786	4.39084	13.9332
Cpd	23.7717	2.56795	0.608643	4.21913	2.45244e-05	0.00111475	7.92465	2.66675	10.486	62.326	36.0049	23.222
Gm15542	3.39683	2.56713	1.39501	1.84023	0.065735	0.262923	0.990581	1.77783	0	6.92511	5.269	5.41847
Hpcal4	3.71954	2.56678	1.37527	1.86638	0.0619883	0.25493	1.98116	0	1.31074	8.90371	7.02534	3.09627
Xpr1	27.4314	2.56635	0.506561	5.06621	4.05806e-07	3.44211e-05	6.93406	8.88917	7.86447	55.4009	42.152	43.3478
1700041G16Rik	0.569267	2.5646	3.01538	0.850506	0.395044	NA	0	0	0	0.989301	0.878167	1.54813
A930016O22Rik	0.569267	2.5646	3.01538	0.850506	0.395044	NA	0	0	0	0.989301	0.878167	1.54813
B230216N24Rik	0.569267	2.5646	3.01538	0.850506	0.395044	NA	0	0	0	0.989301	0.878167	1.54813
Gm43274	0.569267	2.5646	3.01538	0.850506	0.395044	NA	0	0	0	0.989301	0.878167	1.54813
Gm43511	0.569267	2.5646	3.01538	0.850506	0.395044	NA	0	0	0	0.989301	0.878167	1.54813
Gm5103	0.569267	2.5646	3.01538	0.850506	0.395044	NA	0	0	0	0.989301	0.878167	1.54813
Gm9030	0.569267	2.5646	3.01538	0.850506	0.395044	NA	0	0	0	0.989301	0.878167	1.54813
Il6ra	0.569267	2.5646	3.01538	0.850506	0.395044	NA	0	0	0	0.989301	0.878167	1.54813
Rims1	0.569267	2.5646	3.01538	0.850506	0.395044	NA	0	0	0	0.989301	0.878167	1.54813
Snora31	0.569267	2.5646	3.01538	0.850506	0.395044	NA	0	0	0	0.989301	0.878167	1.54813
Stard13	0.569267	2.5646	3.01538	0.850506	0.395044	NA	0	0	0	0.989301	0.878167	1.54813
Sik2	4.80781	2.56434	1.17509	2.18224	0.0290915	0.162087	1.98116	0.888917	1.31074	10.8823	5.269	8.51474
Rnf138	3.81556	2.56377	1.359	1.88651	0.0592259	0.24808	0	0.888917	2.62149	8.90371	3.51267	6.9666
Mettl4	2.27737	2.56363	1.84229	1.39155	0.164059	NA	0.990581	0.888917	0	7.91441	0	3.87033
4933427D14Rik	1.26893	2.56329	2.33446	1.09803	0.272193	NA	0.990581	0	0	1.9786	0	4.6444
Btf3l4	3.37714	2.56017	1.40341	1.82425	0.0681139	0.269618	0.990581	1.77783	0	4.94651	7.9035	4.6444
Mrpl1	3.4473	2.55954	1.40847	1.81725	0.0691789	0.27157	1.98116	0.888917	0	5.93581	8.78167	3.09627
Clock	9.01173	2.55855	0.943225	2.71255	0.0066767	0.0648214	0	6.22242	1.31074	13.8502	21.076	11.611
Xrcc3	3.22309	2.55847	1.69977	1.50518	0.132277	NA	0	2.66675	0	0	3.51267	13.1591
Tprgl	5.9737	2.55823	1.10011	2.32544	0.0200485	0.127144	2.97174	0.888917	1.31074	11.8716	14.9288	3.87033
Pgm2l1	9.31474	2.55817	1.01485	2.52073	0.0117111	0.0921754	0	5.3335	2.62149	32.6469	11.4162	3.87033
Gm10335	2.20082	2.5573	1.95496	1.30811	0.190836	NA	0	1.77783	0	7.91441	3.51267	0
Rab43	1.26647	2.5566	2.38158	1.07349	0.283051	NA	0	0.888917	0	5.93581	0	0.774067
Gm37928	1.28341	2.55644	2.37253	1.07752	0.281248	NA	0.990581	0	0	5.93581	0	0.774067
Fam169a	1.33677	2.55592	2.34372	1.09054	0.275475	NA	0	0	1.31074	5.93581	0	0.774067
Gm30794	1.33677	2.55592	2.34372	1.09054	0.275475	NA	0	0	1.31074	5.93581	0	0.774067
Gm7240	1.33677	2.55592	2.34372	1.09054	0.275475	NA	0	0	1.31074	5.93581	0	0.774067
Nkain2	1.33677	2.55592	2.34372	1.09054	0.275475	NA	0	0	1.31074	5.93581	0	0.774067
Rspo2	1.33677	2.55592	2.34372	1.09054	0.275475	NA	0	0	1.31074	5.93581	0	0.774067
Etfbkmt	1.28224	2.5551	2.33834	1.0927	0.274527	NA	0.990581	0	0	4.94651	1.75633	0
Gcc2	8.50978	2.55413	0.897364	2.84625	0.0044237	0.0489813	0.990581	2.66675	3.93223	17.8074	14.0507	11.611
H3f3c	5.9917	2.55016	1.33335	1.9126	0.0557992	0.239896	3.96232	0	1.31074	0	23.7105	6.9666
Grtp1	10.2869	2.54888	0.895892	2.84507	0.0044401	0.0490476	2.97174	0	6.55372	24.7325	9.65984	17.8035
Ctr9	26.1535	2.5486	0.545413	4.67279	2.97135e-06	0.000192026	7.92465	11.5559	2.62149	56.3902	41.2739	37.1552
Esco1	4.4585	2.54836	1.28429	1.98424	0.0472286	0.218385	0.990581	2.66675	0	13.8502	6.14717	3.09627
Ass1	8.2267	2.5443	0.915252	2.77989	0.0054378	0.056449	1.98116	2.66675	2.62149	7.91441	14.0507	20.1257
Lgi2	1.25041	2.54428	2.22303	1.14451	0.252413	NA	0.990581	0	0	0.989301	0.878167	4.6444
Ccdc142os	1.23346	2.54414	2.23149	1.14011	0.254242	NA	0	0.888917	0	0.989301	0.878167	4.6444
Gm12734	1.23229	2.54189	2.33748	1.08745	0.276839	NA	0	0.888917	0	0	2.6345	3.87033
Pld2	1.23229	2.54189	2.33748	1.08745	0.276839	NA	0	0.888917	0	0	2.6345	3.87033
Heatr5b	9.76371	2.53824	0.928388	2.73403	0.0062564	0.0619123	0.990581	7.11133	0	15.8288	24.5887	10.0629
D11Wsu47e	4.93526	2.53819	1.23283	2.05884	0.03951	0.195492	0.990581	0.888917	2.62149	14.8395	1.75633	8.51474
9230114K14Rik	1.24677	2.53404	2.34364	1.08124	0.279591	NA	0	0.888917	0	3.9572	2.6345	0
Caly	1.26371	2.53389	2.33406	1.08562	0.277649	NA	0.990581	0	0	3.9572	2.6345	0
Gm37292	1.26371	2.53389	2.33406	1.08562	0.277649	NA	0.990581	0	0	3.9572	2.6345	0
Gm11748	1.24794	2.5329	2.23558	1.13299	0.257217	NA	0	0.888917	0	4.94651	0.878167	0.774067
Gm32856	1.26489	2.53274	2.22728	1.13714	0.255478	NA	0.990581	0	0	4.94651	0.878167	0.774067
Gm38381	1.26489	2.53274	2.22728	1.13714	0.255478	NA	0.990581	0	0	4.94651	0.878167	0.774067
Atg5	5.42222	2.53247	1.2571	2.01454	0.0439529	0.209221	0	0	5.24298	15.8288	5.269	6.19254
Tesk2	2.20616	2.53231	1.84517	1.3724	0.169939	NA	0.990581	0.888917	0	0	4.39084	6.9666
Rpe	8.10876	2.53195	0.911796	2.77688	0.00548831	0.0567344	3.96232	1.77783	1.31074	16.8181	13.1725	11.611
Ddx10	4.80654	2.52959	1.25881	2.0095	0.0444837	0.21077	0	1.77783	2.62149	1.9786	13.1725	9.2888
Minpp1	3.23118	2.52705	1.49139	1.69443	0.0901836	NA	0	2.66675	0	4.94651	7.9035	3.87033
Ythdc1	10.6719	2.52373	0.860961	2.9313	0.00337548	0.0408497	6.93406	0	2.62149	18.7967	20.1978	15.4813
Zbtb1	2.41567	2.52369	2.00573	1.25824	0.208306	NA	0	0.888917	1.31074	0	12.2943	0
Hsdl2	9.28562	2.52214	0.840594	3.00043	0.002696	0.0350598	2.97174	2.66675	2.62149	12.8609	17.5633	17.0295
Cyp2u1	3.55623	2.5215	1.35661	1.85868	0.0630725	0.257661	0.990581	0.888917	1.31074	8.90371	6.14717	3.09627
S100a2	1.21611	2.52144	2.39794	1.0515	0.293028	NA	0	0.888917	0	0.989301	0	5.41847
Gspt1	5.59567	2.52113	1.11675	2.25756	0.0239733	0.143779	2.97174	1.77783	0	13.8502	8.78167	6.19254
Nek1	11.0674	2.52036	0.899339	2.80246	0.00507146	0.0534133	4.9529	0	5.24298	23.7432	6.14717	26.3183
Neat1	447.771	2.5199	0.221887	11.3567	6.87293e-30	1.63232e-26	119.86	92.4473	190.058	816.174	807.036	661.053
Zbtb43	4.89066	2.51963	1.21557	2.07279	0.0381919	0.19096	0.990581	0.888917	2.62149	12.8609	9.65984	2.3222
Gm10156	3.72125	2.51745	1.3614	1.84917	0.0644337	0.260501	0	0.888917	2.62149	8.90371	5.269	4.6444
Edem3	23.2848	2.51716	0.634581	3.96664	7.28927e-05	0.00256474	11.887	3.55567	5.24298	64.3046	17.5633	37.1552
L2hgdh	4.3694	2.51595	1.26217	1.99336	0.0462224	0.21585	0.990581	2.66675	0	11.8716	5.269	5.41847
Gm7591	1.23059	2.51434	2.36408	1.06356	0.287529	NA	0	0.888917	0	4.94651	0	1.54813
Spock3	1.23059	2.51434	2.36408	1.06356	0.287529	NA	0	0.888917	0	4.94651	0	1.54813
Amdhd1	1.22825	2.51275	2.35255	1.0681	0.285477	NA	0	0.888917	0	2.9679	3.51267	0
Fat3	1.24519	2.51264	2.34274	1.07252	0.283485	NA	0.990581	0	0	2.9679	3.51267	0
1700030J22Rik	1.24636	2.51143	2.20327	1.13987	0.254342	NA	0.990581	0	0	3.9572	1.75633	0.774067
Rtl5	3.31999	2.51075	1.49335	1.68129	0.092707	NA	1.98116	0.888917	0	0.989301	11.4162	4.6444
Fras1	6.24712	2.50831	1.17526	2.13426	0.0328218	0.174291	1.98116	0	3.93223	1.9786	21.076	8.51474
Zfp36	2.42517	2.50708	1.69524	1.4789	0.139168	NA	0.990581	0	1.31074	1.9786	1.75633	8.51474
Nfkbil1	6.7407	2.50682	1.00491	2.49458	0.0126108	0.096282	1.98116	2.66675	1.31074	5.93581	12.2943	16.2554
Gclc	12.6489	2.50539	0.760291	3.2953	0.000983152	0.0170649	6.93406	1.77783	2.62149	21.7646	14.9288	27.8664
Ckap2l	3.19244	2.50478	1.54013	1.62635	0.103876	NA	0	2.66675	0	7.91441	7.02534	1.54813
Ralgapa1	19.8756	2.5045	0.60499	4.13973	3.47716e-05	0.00147469	3.96232	6.22242	7.86447	36.6041	42.152	22.4479
Rnpc3	2.64054	2.50272	1.71015	1.46345	0.143345	NA	0	0	2.62149	6.92511	0.878167	5.41847
Zic1	2.47265	2.50222	1.77451	1.41009	0.158513	NA	0.990581	0	1.31074	10.8823	0.878167	0.774067
Slit2	7.66895	2.50172	1.01326	2.46899	0.0135496	0.0997842	0	5.3335	1.31074	14.8395	17.5633	6.9666
Cat	4.72406	2.49992	1.33238	1.87628	0.0606171	0.25103	2.97174	0	1.31074	11.8716	11.4162	0.774067
Ttc26	8.87787	2.49886	0.892676	2.79929	0.00512146	0.0538206	1.98116	4.44458	1.31074	16.8181	20.1978	8.51474
Sesn3	39.9625	2.49574	0.437486	5.70473	1.1653e-08	1.49599e-06	9.90581	9.77809	17.0397	84.0906	63.228	55.7328
n-R5s40	2.64745	2.4957	1.90758	1.30831	0.190769	NA	0	0	2.62149	0	0.878167	12.3851
Stx11	2.18476	2.4953	1.69983	1.46797	0.142112	NA	0.990581	0.888917	0	2.9679	4.39084	3.87033
Traf6	8.57797	2.49522	0.931443	2.67888	0.00738692	0.0690028	1.98116	5.3335	0	19.786	9.65984	14.7073
Zfp568	5.50136	2.49312	1.14532	2.17679	0.0294964	0.163011	2.97174	1.77783	0	13.8502	10.538	3.87033
Cables1	1.21207	2.49115	2.21892	1.12269	0.261571	NA	0	0.888917	0	3.9572	0.878167	1.54813
Matk	1.28003	2.49098	2.33453	1.06701	0.285966	NA	0	0	1.31074	1.9786	4.39084	0
Rbm12	3.14326	2.48772	1.49974	1.65877	0.0971617	NA	0	2.66675	0	3.9572	5.269	6.9666
Tgs1	6.25705	2.48624	1.10729	2.24534	0.0247464	0.146657	0	0.888917	5.24298	8.90371	7.02534	15.4813
Iglon5	3.09748	2.48612	1.80716	1.37571	0.168912	NA	0	2.66675	0	0.989301	14.9288	0
Phf14	4.72735	2.48404	1.25662	1.97676	0.0480685	0.220391	0	1.77783	2.62149	12.8609	8.78167	2.3222
Tpr	19.4501	2.48208	0.609342	4.07337	4.63377e-05	0.00180413	1.98116	8.00025	7.86447	34.6255	32.4922	31.7367
Rimkla	2.33361	2.48161	1.71822	1.44429	0.148659	NA	0	0.888917	1.31074	3.9572	0.878167	6.9666
Zmym5	2.33009	2.48125	1.70722	1.45339	0.146116	NA	0	0.888917	1.31074	0.989301	6.14717	4.6444
Abca5	4.16436	2.47977	1.38871	1.78566	0.074154	0.281448	0	3.55567	0	5.93581	13.1725	2.3222
Vgf	249.401	2.47755	0.232701	10.6469	1.80209e-26	2.4457e-23	70.3312	82.6693	74.7125	302.726	489.139	476.825
Ggh	4.75186	2.47639	1.21589	2.03668	0.0416821	0.203037	0.990581	0.888917	2.62149	12.8609	2.6345	8.51474
Zswim5	8.43449	2.47314	0.914015	2.7058	0.00681409	0.065492	1.98116	0.888917	5.24298	18.7967	10.538	13.1591
Dcaf10	6.03072	2.47311	1.06515	2.32183	0.020242	0.127943	0.990581	0.888917	3.93223	13.8502	8.78167	7.74067
Gm37494	2.38408	2.47208	1.64682	1.50112	0.133325	NA	0.990581	0	1.31074	2.9679	4.39084	4.6444
Cd274	1.19355	2.46969	2.19904	1.12308	0.261404	NA	0	0.888917	0	2.9679	1.75633	1.54813
Fam204a	1.21049	2.46962	2.19019	1.12758	0.259497	NA	0.990581	0	0	2.9679	1.75633	1.54813
Zbtb2	1.21049	2.46962	2.19019	1.12758	0.259497	NA	0.990581	0	0	2.9679	1.75633	1.54813
Pqlc2	1.1912	2.46949	2.41871	1.02099	0.307257	NA	0	0.888917	0	0.989301	5.269	0
Fam161b	1.20815	2.46945	2.40846	1.02532	0.30521	NA	0.990581	0	0	0.989301	5.269	0
Gm48582	1.20815	2.46945	2.40846	1.02532	0.30521	NA	0.990581	0	0	0.989301	5.269	0
Lonrf2	1.26151	2.46934	2.3781	1.03837	0.299098	NA	0	0	1.31074	0.989301	5.269	0
Zfp808	1.26151	2.46934	2.3781	1.03837	0.299098	NA	0	0	1.31074	0.989301	5.269	0
Etv4	1.20932	2.46924	2.21855	1.113	0.265709	NA	0.990581	0	0	1.9786	3.51267	0.774067
Acsl4	12.7788	2.46891	0.797618	3.09536	0.00196577	0.0280825	4.9529	6.22242	0	34.6255	12.2943	18.5776
Rab11a	10.9606	2.46816	0.783779	3.14905	0.00163804	0.0244675	4.9529	3.55567	1.31074	15.8288	18.4415	21.6739
Hnrnpa3	3.37792	2.46746	1.48609	1.66038	0.0968387	0.324389	0	1.77783	1.31074	10.8823	0.878167	5.41847
Zbtb21	4.6223	2.46684	1.27553	1.93398	0.0531153	0.233393	2.97174	0	1.31074	13.8502	2.6345	6.9666
Marf1	9.72834	2.4667	0.839864	2.93703	0.00331376	0.0403599	1.98116	5.3335	1.31074	14.8395	20.1978	14.7073
Farp2	3.39944	2.4665	1.40546	1.75494	0.0792693	0.291699	0.990581	0.888917	1.31074	1.9786	4.39084	10.8369
Abhd2	20.6617	2.46351	0.666707	3.69505	0.000219846	0.00598435	5.94348	0.888917	13.1074	31.6576	22.8323	49.5403
Ppp2r5e	2.13037	2.46307	1.75525	1.40326	0.160541	NA	0.990581	0.888917	0	0.989301	5.269	4.6444
Stxbp5l	4.69043	2.45912	1.20986	2.03258	0.0420955	0.204556	0.990581	0.888917	2.62149	4.94651	14.0507	4.6444
Mettl2	2.07351	2.45859	1.82734	1.34545	0.178482	NA	0	1.77783	0	2.9679	6.14717	1.54813
Fra10ac1	4.80063	2.45643	1.26823	1.93689	0.0527583	0.232685	1.98116	0	2.62149	16.8181	3.51267	3.87033
Tmem263	11.0659	2.45548	0.861108	2.85153	0.00435087	0.0485703	2.97174	0	7.86447	24.7325	18.4415	12.3851
Apip	3.58011	2.45433	1.41761	1.73132	0.0833955	0.299849	0	0.888917	2.62149	6.92511	1.75633	9.2888
Alg10b	17.8001	2.45328	0.665271	3.68764	0.000226347	0.00609977	7.92465	4.44458	3.93223	40.5614	36.0049	13.9332
Robo1	9.28976	2.45169	0.927308	2.64388	0.00819607	0.0740844	4.9529	0	3.93223	9.89301	11.4162	25.5442
Gm13523	3.28319	2.44934	1.47046	1.6657	0.0957735	NA	2.97174	0	0	5.93581	6.14717	4.6444
Gm11652	1.17385	2.44778	2.26732	1.07959	0.280324	NA	0	0.888917	0	0.989301	4.39084	0.774067
Gm11739	1.17385	2.44778	2.26732	1.07959	0.280324	NA	0	0.888917	0	0.989301	4.39084	0.774067
Rnd3	4.31068	2.44774	1.253	1.95351	0.0507597	0.227568	2.97174	0.888917	0	6.92511	9.65984	5.41847
Tmf1	7.59417	2.44564	0.982637	2.48885	0.0128155	0.0971151	1.98116	3.55567	1.31074	23.7432	8.78167	6.19254
Apba1	3.39487	2.44152	1.43951	1.69608	0.0898711	0.312509	0.990581	0.888917	1.31074	10.8823	0.878167	5.41847
Eml5	6.98488	2.43891	0.973975	2.50408	0.0122771	0.0949774	1.98116	0.888917	3.93223	11.8716	13.1725	10.0629
Asgr1	3.11648	2.43739	3.03128	0.804079	0.421352	NA	1.98116	0.888917	0	15.8288	0	0
Cab39l	3.05129	2.43504	1.51527	1.607	0.108054	NA	0	2.66675	0	5.93581	3.51267	6.19254
Plcb1	6.15711	2.43479	1.09499	2.22357	0.0261774	0.152474	0.990581	0	5.24298	10.8823	10.538	9.2888
Tbc1d2b	5.508	2.43389	1.09722	2.21823	0.0265391	0.15392	2.97174	0.888917	1.31074	5.93581	8.78167	13.1591
Sh3d19	7.15448	2.43312	1.05566	2.30483	0.0211761	0.132177	0.990581	0.888917	5.24298	2.9679	15.807	17.0295
Tfrc	21.9186	2.43218	0.606161	4.01244	6.00955e-05	0.00223011	5.94348	12.4448	1.31074	46.4972	35.1267	30.1886
Pts	4.53468	2.43173	1.22694	1.98195	0.0474851	0.219091	0	1.77783	2.62149	4.94651	7.02534	10.8369
C330018D20Rik	3.31714	2.43129	1.49599	1.62521	0.104118	NA	0	1.77783	1.31074	9.89301	6.14717	0.774067
Farsb	7.90082	2.43068	0.946852	2.56711	0.0102549	0.0844939	3.96232	0.888917	2.62149	20.7753	11.4162	7.74067
Spag9	27.1476	2.43055	0.567352	4.28403	1.83536e-05	0.000876177	5.94348	3.55567	17.0397	55.4009	29.8577	51.0884
Ppp4r3b	4.62167	2.42908	1.19839	2.02695	0.0426679	0.205968	0.990581	0.888917	2.62149	11.8716	4.39084	6.9666
Ints8	8.4491	2.42832	0.950541	2.55467	0.0106288	0.0863759	0.990581	0.888917	6.55372	21.7646	9.65984	10.8369
Zfp607a	1.15768	2.42717	2.21486	1.09586	0.27314	NA	0	0.888917	0	1.9786	1.75633	2.3222
Stag1	3.28765	2.42711	1.44892	1.67512	0.0939116	NA	0	1.77783	1.31074	7.91441	1.75633	6.9666
Ano6	10.7689	2.42689	0.796765	3.04593	0.00231966	0.0311253	1.98116	5.3335	2.62149	17.8074	23.7105	13.1591
Xirp2	2.56006	2.42364	1.85447	1.30692	0.191239	NA	0	0	2.62149	3.9572	8.78167	0
Arid5a	5.12439	2.42306	1.15023	2.10658	0.0351538	0.182396	0.990581	3.55567	0	8.90371	8.78167	8.51474
Man1a	6.56957	2.41604	1.02094	2.36648	0.0179582	0.118577	0.990581	2.66675	2.62149	4.94651	15.807	12.3851
Yeats4	3.1714	2.41445	1.53698	1.57091	0.116204	NA	1.98116	0.888917	0	11.8716	3.51267	0.774067
Cblb	8.12377	2.41372	0.915046	2.63781	0.00834436	0.0749966	1.98116	0.888917	5.24298	11.8716	14.0507	14.7073
Nufip2	7.8524	2.40995	0.985685	2.44495	0.0144872	0.10387	4.9529	0	2.62149	17.8074	7.02534	14.7073
Slc22a5	1.21063	2.40584	2.21277	1.08725	0.276925	NA	0	0	1.31074	1.9786	0.878167	3.09627
Myb	1.15727	2.40566	2.24137	1.0733	0.283137	NA	0.990581	0	0	1.9786	0.878167	3.09627
Mir7b	1.14033	2.40561	2.25089	1.06874	0.285189	NA	0	0.888917	0	1.9786	0.878167	3.09627
Reck	1.14033	2.40561	2.25089	1.06874	0.285189	NA	0	0.888917	0	1.9786	0.878167	3.09627
Xrn1	7.77199	2.40538	0.994653	2.41831	0.0155928	0.108875	0	3.55567	3.93223	18.7967	14.9288	5.41847
4931415C17Rik	1.13798	2.40328	2.41246	0.996194	0.319156	NA	0	0.888917	0	0	4.39084	1.54813
Arhgap12	1.13798	2.40328	2.41246	0.996194	0.319156	NA	0	0.888917	0	0	4.39084	1.54813
Gm37531	1.13798	2.40328	2.41246	0.996194	0.319156	NA	0	0.888917	0	0	4.39084	1.54813
Nfatc1	1.13798	2.40328	2.41246	0.996194	0.319156	NA	0	0.888917	0	0	4.39084	1.54813
Aamdc	7.25642	2.40036	1.01399	2.36725	0.017921	0.118558	4.9529	1.77783	0	5.93581	12.2943	18.5776
Lgr4	8.05138	2.3994	0.958622	2.50297	0.0123157	0.0950058	0.990581	1.77783	5.24298	21.7646	6.14717	12.3851
Mbp	4.2067	2.39892	1.42377	1.68491	0.0920066	0.316263	3.96232	0	0	0.989301	7.9035	12.3851
Slco2b1	2.12709	2.39548	1.78106	1.34497	0.178634	NA	1.98116	0	0	4.94651	3.51267	2.3222
Angel1	12.5303	2.39514	0.76986	3.11115	0.00186363	0.0270298	4.9529	5.3335	1.31074	33.6362	17.5633	12.3851
Peak1	10.4917	2.39094	0.865908	2.7612	0.00575896	0.0584259	0.990581	6.22242	2.62149	28.6897	16.6852	7.74067
Rictor	5.75534	2.38905	1.08405	2.20381	0.0275374	0.157415	0.990581	0.888917	3.93223	13.8502	7.9035	6.9666
Pex2	4.27834	2.38884	1.38285	1.72748	0.0840813	0.300998	0.990581	1.77783	1.31074	13.8502	0	7.74067
Atp8a1	44.1708	2.38844	0.44361	5.3841	7.28098e-08	7.56278e-06	24.7645	7.11133	10.486	83.1013	73.766	65.7957
Zfp442	2.11091	2.3854	1.83234	1.30183	0.192974	NA	1.98116	0	0	5.93581	0.878167	3.87033
Xpnpep3	4.49788	2.38493	1.2496	1.90855	0.0563196	0.241007	0.990581	0.888917	2.62149	9.89301	1.75633	10.8369
Oscp1	4.47584	2.38377	1.1901	2.003	0.0451776	0.213314	0.990581	0.888917	2.62149	5.93581	7.9035	8.51474
Serac1	2.10974	2.38335	1.78349	1.33634	0.181438	NA	1.98116	0	0	4.94651	2.6345	3.09627
Chmp4c	1.13875	2.3833	2.25003	1.05923	0.289495	NA	0.990581	0	0	0.989301	1.75633	3.09627
Tmem106b	8.12666	2.38198	0.962911	2.47372	0.0133713	0.0993952	0	1.77783	6.55372	12.8609	10.538	17.0295
1700003M07Rik	1.19094	2.38143	2.36415	1.00731	0.313785	NA	0	0	1.31074	0	3.51267	2.3222
Xndc1	1.19094	2.38143	2.36415	1.00731	0.313785	NA	0	0	1.31074	0	3.51267	2.3222
Gm22614	1.13758	2.3811	2.39812	0.992905	0.320756	NA	0.990581	0	0	0	3.51267	2.3222
Sh3kbp1	1.98389	2.38046	1.8889	1.26023	0.207585	NA	0	1.77783	0	6.92511	0.878167	2.3222
Klhl20	7.73753	2.37901	0.992671	2.39657	0.0165492	0.112944	0.990581	2.66675	3.93223	25.7218	6.14717	6.9666
Fancm	4.35033	2.37805	1.26476	1.88024	0.0600756	0.249877	2.97174	0	1.31074	3.9572	7.02534	10.8369
Gm29216	2.09356	2.3766	1.95536	1.21543	0.224201	NA	1.98116	0	0	5.93581	0	4.6444
Rpl35a-ps3	4.18243	2.37329	1.32216	1.79501	0.0726528	0.279208	3.96232	0	0	7.91441	7.02534	6.19254
Tcte2	2.21673	2.37323	1.74204	1.36233	0.173095	NA	0	0.888917	1.31074	5.93581	4.39084	0.774067
Hspa13	9.2154	2.37275	1.02345	2.31838	0.0204286	0.128679	3.96232	0	5.24298	34.6255	5.269	6.19254
Heatr1	4.1244	2.36985	1.30915	1.81022	0.0702619	0.274448	2.97174	0.888917	0	8.90371	9.65984	2.3222
Ccdc18	1.17476	2.3612	2.26027	1.04465	0.296183	NA	0	0	1.31074	0.989301	0.878167	3.87033
Cfap54	1.17476	2.3612	2.26027	1.04465	0.296183	NA	0	0	1.31074	0.989301	0.878167	3.87033
Pnpla3	1.10445	2.36061	2.30033	1.0262	0.304795	NA	0	0.888917	0	0.989301	0.878167	3.87033
Nfat5	22.2209	2.35957	0.656964	3.59162	0.000328626	0.00787766	0.990581	11.5559	9.17521	44.5186	50.0555	17.0295
Cmpk1	10.4789	2.35919	0.78074	3.02173	0.00251331	0.0331158	3.96232	3.55567	2.62149	20.7753	14.9288	17.0295
E130308A19Rik	3.446	2.35863	1.40108	1.68344	0.0922895	0.316263	0.990581	0	2.62149	2.9679	7.9035	6.19254
Srgap1	3.40819	2.35731	1.56996	1.50151	0.133224	0.389239	0	0.888917	2.62149	0	12.2943	4.6444
Pdk3	7.24124	2.35478	1.1683	2.01556	0.0438457	0.209103	6.93406	0	0	25.7218	6.14717	4.6444
Kcnc1	5.46002	2.3516	1.28259	1.83348	0.0667313	0.26574	1.98116	0.888917	2.62149	0	21.076	6.19254
M6pr-ps	3.03026	2.35077	1.61907	1.45193	0.146521	NA	1.98116	0.888917	0	9.89301	0	5.41847
Kifap3	8.3394	2.3501	0.988727	2.3769	0.0174589	0.116967	0.990581	0	7.86447	9.89301	15.807	15.4813
4930565N06Rik	1.11893	2.34993	2.46773	0.952267	0.340961	NA	0	0.888917	0	4.94651	0.878167	0
Gpr3	1.11893	2.34993	2.46773	0.952267	0.340961	NA	0	0.888917	0	4.94651	0.878167	0
Tceanc	1.11893	2.34993	2.46773	0.952267	0.340961	NA	0	0.888917	0	4.94651	0.878167	0
Gm23287	1.18924	2.34904	2.42261	0.969631	0.332231	NA	0	0	1.31074	4.94651	0.878167	0
Prrg4	1.18924	2.34904	2.42261	0.969631	0.332231	NA	0	0	1.31074	4.94651	0.878167	0
Lmbr1	6.32572	2.34895	1.04391	2.25014	0.0244403	0.145879	3.96232	0.888917	1.31074	16.8181	8.78167	6.19254
Fggy	6.14418	2.3482	1.08748	2.15929	0.0308274	0.16754	1.98116	2.66675	1.31074	2.9679	20.1978	7.74067
Pin4	2.25219	2.34815	1.73796	1.3511	0.176664	NA	0.990581	0	1.31074	6.92511	3.51267	0.774067
Rras2	14.8901	2.34467	0.681693	3.43949	0.000582818	0.011856	5.94348	3.55567	5.24298	35.6148	21.9542	17.0295
Wdr44	2.25102	2.34315	1.83311	1.27823	0.201167	NA	0.990581	0	1.31074	5.93581	5.269	0
Lyst	8.94161	2.34037	0.911329	2.56809	0.0102261	0.0843713	3.96232	0	5.24298	16.8181	17.5633	10.0629
Rasgef1b	4.18819	2.33966	1.238	1.88987	0.0587756	0.247285	1.98116	0.888917	1.31074	4.94651	4.39084	11.611
Antxr2	2.23484	2.33751	1.71552	1.36257	0.173017	NA	0.990581	0	1.31074	6.92511	2.6345	1.54813
Casp6	5.03291	2.33748	1.17501	1.98933	0.0466648	0.216655	3.96232	0.888917	0	5.93581	7.02534	12.3851
Errfi1	8.39087	2.33714	0.887784	2.63256	0.00847443	0.0758164	3.96232	1.77783	2.62149	13.8502	8.78167	19.3517
Malat1	4657.3	2.33608	0.180154	12.9671	1.87939e-38	1.78542e-34	1296.67	1335.15	1991.02	9117.4	7850.81	6352.77
Kbtbd7	1.15741	2.33606	2.42984	0.961406	0.336348	NA	0	0	1.31074	0.989301	0	4.6444
Dennd4b	3.22776	2.33527	1.44687	1.61401	0.106524	NA	1.98116	0	1.31074	1.9786	7.9035	6.19254
Bbs4	4.00465	2.33403	1.29445	1.8031	0.0713726	0.276412	2.97174	0.888917	0	3.9572	6.14717	10.0629
Ablim2	6.23915	2.33351	1.05634	2.20905	0.0271715	0.156253	0	3.55567	2.62149	14.8395	7.9035	8.51474
Snx22	2.03682	2.33318	1.80822	1.29032	0.196941	NA	1.98116	0	0	1.9786	4.39084	3.87033
Tceal8	2.39987	2.32819	1.72805	1.34729	0.177885	NA	0	0	2.62149	6.92511	1.75633	3.09627
Rb1cc1	7.20685	2.32803	0.965053	2.41234	0.0158507	0.110074	3.96232	1.77783	1.31074	17.8074	11.4162	6.9666
Casc4	13.1832	2.32794	0.7017	3.31758	0.00090801	0.0164307	4.9529	5.3335	2.62149	18.7967	21.076	26.3183
Xiap	5.15555	2.32774	1.10021	2.11572	0.0343684	0.179758	1.98116	1.77783	1.31074	11.8716	7.02534	6.9666
Frg2f1	1.10158	2.32649	2.47784	0.938917	0.347773	NA	0	0.888917	0	4.94651	0	0.774067
Tmtc4	1.10158	2.32649	2.47784	0.938917	0.347773	NA	0	0.888917	0	4.94651	0	0.774067
Gli1	4.07077	2.32568	1.34164	1.73347	0.0830129	0.299384	3.96232	0	0	7.91441	7.9035	4.6444
Hist3h2a	1.17071	2.32437	2.39992	0.968518	0.332786	NA	0	0	1.31074	3.9572	1.75633	0
Ro60	28.8897	2.3241	0.549839	4.22688	2.36957e-05	0.00108748	9.90581	14.2227	3.93223	64.3046	56.2027	24.7701
1110059G10Rik	1.91097	2.3219	1.84247	1.26021	0.207594	NA	0	1.77783	0	3.9572	2.6345	3.09627
Phf3	6.34661	2.32131	1.01801	2.28024	0.0225932	0.138506	2.97174	0.888917	2.62149	5.93581	14.0507	11.611
Fam13a	3.22254	2.32041	1.48026	1.56757	0.116982	NA	1.98116	0	1.31074	3.9572	10.538	1.54813
Wdfy2	3.58154	2.31393	1.55951	1.48375	0.137874	0.39655	0	0	3.93223	0.989301	2.6345	13.9332
Armc2	1.13889	2.31194	2.44009	0.947481	0.343394	NA	0	0	1.31074	0	0.878167	4.6444
Mir9-3hg	1.13889	2.31194	2.44009	0.947481	0.343394	NA	0	0	1.31074	0	0.878167	4.6444
5430403G16Rik	1.08552	2.31126	2.4764	0.933312	0.350659	NA	0.990581	0	0	0	0.878167	4.6444
AC140233.1	1.08552	2.31126	2.4764	0.933312	0.350659	NA	0.990581	0	0	0	0.878167	4.6444
Gm12195	1.08552	2.31126	2.4764	0.933312	0.350659	NA	0.990581	0	0	0	0.878167	4.6444
Doc2g	1.06858	2.31104	2.48852	0.928681	0.353054	NA	0	0.888917	0	0	0.878167	4.6444
Gm11766	2.36165	2.30704	1.71345	1.34643	0.178163	NA	0	0	2.62149	3.9572	5.269	2.3222
Strbp	24.4856	2.30575	1.14873	2.00721	0.0447275	0.211609	0	14.2227	10.486	53.4223	44.7865	23.9961
Mfsd3	2.886	2.30486	1.48314	1.55404	0.120174	NA	0.990581	1.77783	0	4.94651	2.6345	6.9666
Gm26397	8.08523	2.29995	0.923293	2.49103	0.0127374	0.0969596	4.9529	1.77783	1.31074	16.8181	16.6852	6.9666
Tpk1	1.15219	2.29992	2.40174	0.957607	0.338261	NA	0	0	1.31074	2.9679	2.6345	0
Ppip5k2	5.21061	2.29959	1.09108	2.10762	0.0350637	0.182224	0.990581	1.77783	2.62149	6.92511	9.65984	9.2888
Gm44510	1.1	2.2993	2.31337	0.993916	0.320264	NA	0.990581	0	0	3.9572	0.878167	0.774067
Zfp711	1.1	2.2993	2.31337	0.993916	0.320264	NA	0.990581	0	0	3.9572	0.878167	0.774067
Trim23	4.0002	2.29925	1.34143	1.71402	0.0865247	0.305798	3.96232	0	0	6.92511	6.14717	6.9666
Ktn1	6.00632	2.29894	1.22596	1.87522	0.0607626	0.251413	0	0	6.55372	18.7967	5.269	5.41847
Ehbp1	3.17284	2.29889	1.41969	1.61929	0.105385	NA	1.98116	0	1.31074	5.93581	4.39084	5.41847
Dlk2	1.15336	2.29876	2.28251	1.00712	0.313876	NA	0	0	1.31074	3.9572	0.878167	0.774067
Hs3st5	1.15336	2.29876	2.28251	1.00712	0.313876	NA	0	0	1.31074	3.9572	0.878167	0.774067
Rnf219	1.15336	2.29876	2.28251	1.00712	0.313876	NA	0	0	1.31074	3.9572	0.878167	0.774067
Pik3cb	7.33741	2.29875	1.01098	2.27378	0.0229791	0.139847	4.9529	0	2.62149	5.93581	15.807	14.7073
Ahcyl2	14.5271	2.29617	0.736904	3.11597	0.00183344	0.0267732	0.990581	10.667	2.62149	28.6897	20.1978	23.9961
Cetn3	4.82552	2.2945	1.23331	1.86044	0.0628236	0.257363	1.98116	2.66675	0	16.8181	4.39084	3.09627
Ss18l2	6.91763	2.29196	1.03413	2.21633	0.0266693	0.154125	5.94348	0.888917	0	15.8288	8.78167	10.0629
Btbd8	2.10559	2.29092	1.93944	1.18123	0.237512	NA	0	0.888917	1.31074	0	9.65984	0.774067
Actn2	2.84023	2.28784	1.70583	1.34119	0.17986	NA	0.990581	1.77783	0	1.9786	12.2943	0
Kdr	4.07067	2.28675	1.39536	1.63883	0.101249	0.334412	1.98116	0.888917	1.31074	0	14.0507	6.19254
Kif21a	14.2074	2.28383	0.749577	3.04683	0.00231269	0.0310758	1.98116	2.66675	10.486	36.6041	14.9288	18.5776
Herpud2	3.13579	2.28166	1.42718	1.59872	0.109883	NA	1.98116	0	1.31074	3.9572	6.14717	5.41847
Polr1e	5.02423	2.28121	2.85651	0.798601	0.424522	0.703832	0	0	5.24298	14.8395	0	10.0629
Rsl1d1	3.50288	2.28085	1.46573	1.55612	0.11968	0.367236	0	0	3.93223	5.93581	2.6345	8.51474
Atxn1l	9.0125	2.2784	0.932022	2.44457	0.0145023	0.1039	6.93406	0.888917	1.31074	21.7646	6.14717	17.0295
Pcdh9	4.67412	2.27756	1.30234	1.74882	0.0803217	0.293709	0	0	5.24298	3.9572	8.78167	10.0629
Slc15a3	1.06571	2.27736	2.46725	0.923035	0.355989	NA	0	0.888917	0	3.9572	0	1.54813
Des	2.14575	2.27728	1.71279	1.32957	0.183659	NA	0.990581	0	1.31074	4.94651	1.75633	3.87033
AC141636.2	1.08265	2.27723	2.45509	0.927554	0.353639	NA	0.990581	0	0	3.9572	0	1.54813
2900005J15Rik	1.13601	2.27684	2.41866	0.941366	0.346517	NA	0	0	1.31074	3.9572	0	1.54813
Cdhr2	1.13601	2.27684	2.41866	0.941366	0.346517	NA	0	0	1.31074	3.9572	0	1.54813
Psd2	1.13601	2.27684	2.41866	0.941366	0.346517	NA	0	0	1.31074	3.9572	0	1.54813
Gm9027	2.10858	2.27677	1.90581	1.19464	0.232226	NA	0	0.888917	1.31074	8.90371	0	1.54813
Esyt2	5.15452	2.27542	1.09325	2.08133	0.0374036	0.188606	0.990581	1.77783	2.62149	9.89301	7.9035	7.74067
Cdc42bpa	12.624	2.27495	0.760656	2.99077	0.00278273	0.0358696	4.9529	1.77783	6.55372	21.7646	29.8577	10.8369
Neto2	5.65842	2.27491	1.14104	1.99372	0.0461829	0.215808	0.990581	0	5.24298	10.8823	11.4162	5.41847
Rab40b	6.84653	2.27472	1.19303	1.90668	0.0565615	0.241716	6.93406	0	0	1.9786	16.6852	15.4813
Tead1	12.4844	2.27417	0.735845	3.09055	0.00199785	0.0283277	3.96232	7.11133	1.31074	17.8074	24.5887	20.1257
Etaa1	1.85253	2.27332	2.04027	1.11423	0.265181	NA	0	1.77783	0	4.94651	4.39084	0
Gata3	2.1301	2.27312	1.85236	1.22715	0.219767	NA	0.990581	0	1.31074	0	3.51267	6.9666
Cwf19l2	3.74979	2.2719	1.31167	1.73206	0.0832621	0.299849	0.990581	2.66675	0	5.93581	4.39084	8.51474
Vcl	3.89863	2.26831	1.388	1.63422	0.102212	0.336263	0	2.66675	1.31074	6.92511	0.878167	11.611
Gtf2h1	5.28101	2.26663	1.17135	1.93505	0.0529836	0.233167	2.97174	0	2.62149	14.8395	3.51267	7.74067
Gatc	3.09992	2.26403	1.44149	1.57062	0.116272	NA	1.98116	0	1.31074	2.9679	6.14717	6.19254
Ttll7	16.7314	2.26321	0.638993	3.54183	0.000397358	0.00907428	5.94348	7.11133	3.93223	38.5827	25.4668	19.3517
Med4	7.37138	2.26158	0.974486	2.3208	0.0202978	0.128041	0	2.66675	5.24298	14.8395	11.4162	10.0629
Plekhh1	2.95841	2.25947	1.614	1.39992	0.161538	NA	0	1.77783	1.31074	0	6.14717	8.51474
Add3	7.35203	2.25828	0.978842	2.30709	0.0210497	0.131648	3.96232	0	3.93223	8.90371	14.9288	12.3851
Abcc2	4.63092	2.25771	1.19182	1.89433	0.0581814	0.245437	0.990581	3.55567	0	6.92511	7.02534	9.2888
Tfdp2	9.03104	2.25575	0.884157	2.5513	0.0107322	0.0871416	5.94348	0.888917	2.62149	8.90371	14.9288	20.8998
Dhx15	18.8243	2.25247	0.636258	3.54019	0.000399844	0.00908735	3.96232	4.44458	11.7967	39.572	17.5633	35.6071
Ptpn4	13.6034	2.25219	0.794998	2.83296	0.00461199	0.0503608	0	5.3335	9.17521	35.6148	17.5633	13.9332
Pik3ca	4.23828	2.25215	1.27623	1.76469	0.0776166	0.288933	1.98116	0	2.62149	8.90371	2.6345	9.2888
Rbm34	7.6629	2.2517	0.990946	2.27227	0.0230701	0.139964	0.990581	0.888917	6.55372	19.786	6.14717	11.611
Gm527	1.04719	2.25095	2.31538	0.972174	0.330964	NA	0	0.888917	0	2.9679	0.878167	1.54813
1110008P14Rik	15.6246	2.25085	0.743137	3.02884	0.00245491	0.0324814	3.96232	11.5559	0	37.5934	22.8323	17.8035
Gm12455	1.11749	2.2506	2.27216	0.990512	0.321924	NA	0	0	1.31074	2.9679	0.878167	1.54813
Tmem255a	1.11749	2.2506	2.27216	0.990512	0.321924	NA	0	0	1.31074	2.9679	0.878167	1.54813
Pinx1	1.04484	2.25059	2.51317	0.895516	0.370511	NA	0	0.888917	0	0.989301	4.39084	0
Cfap300	1.06179	2.25054	2.50066	0.899976	0.368133	NA	0.990581	0	0	0.989301	4.39084	0
Cgas	1.06179	2.25054	2.50066	0.899976	0.368133	NA	0.990581	0	0	0.989301	4.39084	0
Gm43329	1.06179	2.25054	2.50066	0.899976	0.368133	NA	0.990581	0	0	0.989301	4.39084	0
Mfrp	1.11515	2.25038	2.46319	0.913604	0.360925	NA	0	0	1.31074	0.989301	4.39084	0
Fundc2	5.7864	2.24765	1.19027	1.88836	0.0589778	0.247587	0	0	6.55372	8.90371	12.2943	6.9666
Atm	9.55295	2.24584	0.846134	2.65424	0.00794869	0.0725385	3.96232	4.44458	1.31074	18.7967	7.9035	20.8998
Ccdc88a	12.4419	2.2458	0.814801	2.75626	0.00584672	0.0590892	10.8964	1.77783	0	20.7753	21.076	20.1257
Smg1	40.0668	2.24265	0.42827	5.23654	1.63613e-07	1.60239e-05	19.8116	12.4448	9.17521	77.1655	67.6189	54.1847
Anapc10	7.54432	2.23792	1.00041	2.23701	0.0252856	0.148647	0.990581	5.3335	1.31074	23.7432	6.14717	7.74067
Capza2	9.80826	2.23754	0.837642	2.67123	0.00755734	0.0699072	1.98116	4.44458	3.93223	7.91441	15.807	24.7701
Cep83	2.71865	2.23699	1.59834	1.39957	0.161642	NA	0	2.66675	0	7.91441	2.6345	3.09627
Nxph4	5.73956	2.23678	1.2035	1.85856	0.0630897	0.257661	0	0	6.55372	6.92511	7.02534	13.9332
Emc9	6.71934	2.2351	1.10721	2.01868	0.0435201	0.208388	6.93406	0	0	9.89301	8.78167	14.7073
Rasa1	1.81666	2.23428	1.92227	1.16232	0.245106	NA	0	1.77783	0	3.9572	4.39084	0.774067
Atxn3	1.92399	2.23372	1.90869	1.17029	0.241885	NA	1.98116	0	0	0.989301	7.02534	1.54813
Gm11613	1.92399	2.23372	1.90869	1.17029	0.241885	NA	1.98116	0	0	0.989301	7.02534	1.54813
Daam1	6.15119	2.23324	1.16096	1.92362	0.0544023	0.23664	3.96232	0	2.62149	6.92511	21.076	2.3222
Stx2	10.1424	2.23114	0.939334	2.37524	0.0175375	0.117328	5.94348	4.44458	0	2.9679	21.9542	25.5442
Gpbp1l1	7.85852	2.22979	0.970994	2.2964	0.021653	0.134447	2.97174	2.66675	2.62149	20.7753	2.6345	15.4813
Tet2	7.12283	2.22862	1.11419	2.00022	0.0454769	0.214041	4.9529	0	2.62149	17.8074	15.807	1.54813
Lrrc17	1.04678	2.22718	2.46948	0.90188	0.367121	NA	0.990581	0	0	2.9679	0	2.3222
Ccdc189	5.85265	2.22651	1.0705	2.07987	0.0375377	0.188982	0	3.55567	2.62149	8.90371	12.2943	7.74067
Nme5	2.0345	2.2262	1.74711	1.27422	0.202586	NA	0	0.888917	1.31074	4.94651	3.51267	1.54813
Cth	1.04561	2.22598	2.29472	0.970047	0.332023	NA	0.990581	0	0	1.9786	1.75633	1.54813
Bclaf3	5.47606	2.22573	1.18544	1.87756	0.0604418	0.250413	0	0.888917	5.24298	15.8288	7.02534	3.87033
Oaf	1.02749	2.22544	2.35405	0.945367	0.344472	NA	0	0.888917	0	0.989301	3.51267	0.774067
Gprin2	1.04444	2.22542	2.34289	0.949863	0.342182	NA	0.990581	0	0	0.989301	3.51267	0.774067
Gm17638	1.0978	2.22538	2.30952	0.963569	0.335262	NA	0	0	1.31074	0.989301	3.51267	0.774067
Ccser2	3.94348	2.22215	1.23513	1.79912	0.0719997	0.277843	1.98116	0.888917	1.31074	7.91441	6.14717	5.41847
Zbtb32	2.00384	2.22064	1.80533	1.23004	0.218681	NA	0	0.888917	1.31074	1.9786	0.878167	6.9666
Efnb3	1.77844	2.21748	2.13028	1.04093	0.297907	NA	0	1.77783	0	0.989301	7.9035	0
Rabgap1l	6.93344	2.21627	0.979996	2.26151	0.0237279	0.142668	3.96232	0.888917	2.62149	5.93581	15.807	12.3851
Usp34	22.9333	2.2152	0.57014	3.88536	0.00010218	0.00332887	11.887	3.55567	9.17521	43.5293	43.9084	25.5442
Fzd4	2.86263	2.21384	1.55621	1.42258	0.154857	NA	2.97174	0	0	6.92511	2.6345	4.6444
Rab8b	3.17702	2.21383	1.48765	1.48813	0.136716	NA	0.990581	0	2.62149	1.9786	2.6345	10.8369
Gm7658	2.01597	2.21285	1.7496	1.26477	0.205953	NA	0	0.888917	1.31074	3.9572	4.39084	1.54813
Spred1	4.83581	2.21159	1.25679	1.75971	0.0784571	0.290469	2.97174	0.888917	1.31074	5.93581	0.878167	17.0295
Bmpr1a	2.25116	2.21107	1.75348	1.26096	0.207322	NA	0	0	2.62149	4.94651	4.39084	1.54813
Diaph1	21.8444	2.21049	0.634453	3.48409	0.000493809	0.0104714	15.8493	4.44458	2.62149	48.4758	20.1978	39.4774
Cdkl5	4.25031	2.20967	1.29853	1.70167	0.0888168	0.310355	0	0.888917	3.93223	2.9679	12.2943	5.41847
Fgfr3	3.97777	2.20922	1.28412	1.72041	0.0853581	0.303368	2.97174	0	1.31074	7.91441	7.02534	4.6444
Ints13	15.2578	2.20504	0.802031	2.74932	0.0059719	0.0600986	3.96232	0	13.1074	39.572	20.1978	14.7073
Cdc7	8.50067	2.20469	0.864696	2.54967	0.0107826	0.0872525	4.9529	2.66675	1.31074	11.8716	13.1725	17.0295
Gm46430	2.84293	2.20346	1.54267	1.42834	0.153193	NA	2.97174	0	0	4.94651	5.269	3.87033
Gm42633	2.27203	2.20323	1.91024	1.15338	0.248754	NA	0	0	2.62149	7.91441	0	3.09627
Plat	26.6398	2.20307	0.542856	4.0583	4.94308e-05	0.00188592	13.8681	12.4448	1.31074	41.5507	46.5429	44.1218
Cd40	1.01131	2.20144	2.33569	0.942523	0.345925	NA	0	0.888917	0	1.9786	0.878167	2.3222
Slc4a7	5.63921	2.20114	1.04864	2.09904	0.0358134	0.184507	1.98116	2.66675	1.31074	5.93581	8.78167	13.1591
Gm12932	1.08045	2.20093	2.29081	0.960765	0.33667	NA	0	0	1.31074	0.989301	2.6345	1.54813
Herc1	55.1315	2.20052	0.367403	5.98938	2.10644e-09	3.17638e-07	16.8399	16.8894	26.2149	72.219	101.867	96.7584
Fgfr1	7.76316	2.19862	0.895422	2.4554	0.0140729	0.101992	3.96232	1.77783	2.62149	13.8502	9.65984	14.7073
Gm48604	2.95461	2.19773	1.57041	1.39946	0.161674	NA	0.990581	0.888917	1.31074	9.89301	0	4.6444
Slc38a9	7.38208	2.19765	1.01316	2.1691	0.030075	0.164821	0	1.77783	6.55372	14.8395	14.9288	6.19254
Psme4	29.9551	2.19764	0.604505	3.63543	0.000277515	0.00704919	8.91523	0.888917	23.5934	57.3795	38.6394	50.3144
Haus3	2.64457	2.19559	1.59168	1.37942	0.167766	NA	0	2.66675	0	3.9572	6.14717	3.09627
Pcmtd2	4.75521	2.19365	1.12624	1.94777	0.051443	0.229656	1.98116	1.77783	1.31074	8.90371	5.269	9.2888
Endod1	1.87077	2.19321	2.0198	1.08585	0.277543	NA	1.98116	0	0	0	6.14717	3.09627
Ccser1	1.87428	2.19275	1.89821	1.15517	0.248021	NA	1.98116	0	0	2.9679	0.878167	5.41847
Atp2c1	12.729	2.18959	0.713861	3.06725	0.00216037	0.0298496	2.97174	4.44458	6.55372	15.8288	27.2232	19.3517
Upf3b	1.83477	2.1894	1.81156	1.20857	0.226826	NA	0.990581	0.888917	0	4.94651	2.6345	1.54813
1700111E14Rik	0.440256	2.18821	3.34062	0.655032	0.512447	NA	0	0	0	0.989301	0.878167	0.774067
6430511E19Rik	0.440256	2.18821	3.34062	0.655032	0.512447	NA	0	0	0	0.989301	0.878167	0.774067
9630013D21Rik	0.440256	2.18821	3.34062	0.655032	0.512447	NA	0	0	0	0.989301	0.878167	0.774067
Ano9	0.440256	2.18821	3.34062	0.655032	0.512447	NA	0	0	0	0.989301	0.878167	0.774067
Baalc	0.440256	2.18821	3.34062	0.655032	0.512447	NA	0	0	0	0.989301	0.878167	0.774067
Bbs10	0.440256	2.18821	3.34062	0.655032	0.512447	NA	0	0	0	0.989301	0.878167	0.774067
Car9	0.440256	2.18821	3.34062	0.655032	0.512447	NA	0	0	0	0.989301	0.878167	0.774067
Fam221b	0.440256	2.18821	3.34062	0.655032	0.512447	NA	0	0	0	0.989301	0.878167	0.774067
Gm19552	0.440256	2.18821	3.34062	0.655032	0.512447	NA	0	0	0	0.989301	0.878167	0.774067
Gm29257	0.440256	2.18821	3.34062	0.655032	0.512447	NA	0	0	0	0.989301	0.878167	0.774067
Gm37255	0.440256	2.18821	3.34062	0.655032	0.512447	NA	0	0	0	0.989301	0.878167	0.774067
Gm48667	0.440256	2.18821	3.34062	0.655032	0.512447	NA	0	0	0	0.989301	0.878167	0.774067
Gm5648	0.440256	2.18821	3.34062	0.655032	0.512447	NA	0	0	0	0.989301	0.878167	0.774067
Gm6473	0.440256	2.18821	3.34062	0.655032	0.512447	NA	0	0	0	0.989301	0.878167	0.774067
Il1rap	0.440256	2.18821	3.34062	0.655032	0.512447	NA	0	0	0	0.989301	0.878167	0.774067
Il33	0.440256	2.18821	3.34062	0.655032	0.512447	NA	0	0	0	0.989301	0.878167	0.774067
Kcnd2	0.440256	2.18821	3.34062	0.655032	0.512447	NA	0	0	0	0.989301	0.878167	0.774067
Lrrc29	0.440256	2.18821	3.34062	0.655032	0.512447	NA	0	0	0	0.989301	0.878167	0.774067
Oas1c	0.440256	2.18821	3.34062	0.655032	0.512447	NA	0	0	0	0.989301	0.878167	0.774067
Plekhb1	0.440256	2.18821	3.34062	0.655032	0.512447	NA	0	0	0	0.989301	0.878167	0.774067
Zbtb16	0.440256	2.18821	3.34062	0.655032	0.512447	NA	0	0	0	0.989301	0.878167	0.774067
Zfp781	0.440256	2.18821	3.34062	0.655032	0.512447	NA	0	0	0	0.989301	0.878167	0.774067
Mfap3l	5.33023	2.18816	1.15843	1.88891	0.0589042	0.247453	0	0.888917	5.24298	9.89301	10.538	5.41847
Mmgt1	4.2499	2.18395	1.29208	1.69026	0.0909777	0.314974	0.990581	0	3.93223	2.9679	11.4162	6.19254
Pex1	2.91639	2.17978	1.42378	1.53098	0.125774	NA	0.990581	0.888917	1.31074	6.92511	3.51267	3.87033
Gm3555	4.76629	2.17777	1.17286	1.85681	0.0633379	0.258245	2.97174	0.888917	1.31074	3.9572	14.0507	5.41847
Gm42993	1.0631	2.17615	2.2999	0.946193	0.34405	NA	0	0	1.31074	0.989301	1.75633	2.3222
Gm5499	1.78559	2.17608	1.9002	1.14519	0.252132	NA	0.990581	0.888917	0	0.989301	0.878167	6.9666
Fbxl3	1.00974	2.17586	2.33498	0.931857	0.351411	NA	0.990581	0	0	0.989301	1.75633	2.3222
Gm12226	1.01091	2.17554	2.50143	0.86972	0.384453	NA	0.990581	0	0	1.9786	0	3.09627
Adal	0.993965	2.17547	2.51496	0.865013	0.387032	NA	0	0.888917	0	1.9786	0	3.09627
Hmgcs1	13.3793	2.1753	0.71723	3.03292	0.00242201	0.0321357	3.96232	5.3335	5.24298	32.6469	11.4162	21.6739
Gm6286	1.00856	2.17387	2.50315	0.868454	0.385146	NA	0.990581	0	0	0	3.51267	1.54813
Dock4	10.7819	2.172	0.866929	2.50539	0.0122315	0.0947017	7.92465	0	3.93223	26.7111	11.4162	14.7073
Crot	4.42442	2.17178	1.24714	1.74141	0.0816125	0.296716	0.990581	3.55567	0	12.8609	5.269	3.87033
0610010F05Rik	3.7243	2.17084	1.49306	1.45395	0.145961	0.409709	3.96232	0	0	12.8609	0.878167	4.6444
Piga	5.31118	2.17074	1.19189	1.82127	0.0685665	0.270395	0	0.888917	5.24298	14.8395	7.02534	3.87033
Cyth3	15.5369	2.16833	0.716928	3.02447	0.00249068	0.0329088	1.98116	2.66675	13.1074	27.7004	30.7359	17.0295
Otud6b	4.41323	2.16552	1.30975	1.65338	0.0982534	0.327435	0	0	5.24298	7.91441	7.9035	5.41847
Chchd7	12.8249	2.16502	0.716386	3.02214	0.00250991	0.0331158	3.96232	2.66675	7.86447	16.8181	19.3197	26.3183
Zfp346	18.5319	2.16446	0.643914	3.36141	0.000775459	0.0146168	1.98116	11.5559	6.55372	34.6255	19.3197	37.1552
Uhrf1bp1l	10.8286	2.16316	0.817499	2.64607	0.0081433	0.0737476	5.94348	0.888917	5.24298	20.7753	22.8323	9.2888
Fyttd1	9.96773	2.16314	0.924543	2.33968	0.0193	0.124053	4.9529	0.888917	5.24298	34.6255	7.9035	6.19254
AC122442.1	1.77686	2.1624	2.16665	0.998036	0.318262	NA	0.990581	0.888917	0	0	8.78167	0
Odf2l	4.29634	2.15944	1.31437	1.64295	0.100393	0.332429	0	4.44458	0	6.92511	10.538	3.87033
Ocrl	3.70226	2.15877	1.41749	1.52295	0.127772	0.381386	3.96232	0	0	8.90371	7.02534	2.3222
Atf7	3.79477	2.15491	1.26095	1.70895	0.0874599	0.307161	1.98116	0.888917	1.31074	5.93581	8.78167	3.87033
Ppp1r12a	7.66471	2.15243	0.907888	2.37081	0.017749	0.118038	1.98116	2.66675	3.93223	8.90371	18.4415	10.0629
Tsga10	2.20028	2.15186	1.9135	1.12457	0.260773	NA	0	0	2.62149	5.93581	0	4.6444
Mapk8	3.4349	2.15095	1.42462	1.50984	0.131084	0.38602	0	3.55567	0	7.91441	5.269	3.87033
Zfp78	1.04575	2.15062	2.33702	0.920242	0.357447	NA	0	0	1.31074	0.989301	0.878167	3.09627
Apol8	0.992386	2.15017	2.37306	0.906077	0.364895	NA	0.990581	0	0	0.989301	0.878167	3.09627
Syn2	4.98807	2.14938	1.17396	1.83089	0.0671174	0.266896	0	1.77783	3.93223	12.8609	4.39084	6.9666
Hsp90aa1	34.3859	2.1491	0.463599	4.6357	3.55735e-06	0.000220881	12.8775	14.2227	10.486	80.1334	42.152	46.444
Spon1	1.72469	2.14879	2.09487	1.02574	0.305013	NA	0	1.77783	0	5.93581	2.6345	0
Cachd1	1.04457	2.14834	2.46549	0.871364	0.383555	NA	0	0	1.31074	0	2.6345	2.3222
Ap3b1	11.1295	2.14832	0.871673	2.4646	0.0137168	0.100405	0	3.55567	9.17521	29.679	9.65984	14.7073
Ddt	5.38874	2.14771	1.18782	1.80811	0.0705891	0.27496	3.96232	1.77783	0	11.8716	13.1725	1.54813
Golph3l	1.99939	2.14758	1.77673	1.20872	0.226769	NA	0.990581	0	1.31074	4.94651	0.878167	3.87033
Slc25a37	3.04033	2.1471	1.48394	1.4469	0.147926	NA	0	0.888917	2.62149	7.91441	5.269	1.54813
Spp1	5.22179	2.14693	1.14049	1.88246	0.0597732	0.249055	1.98116	3.55567	0	3.9572	7.9035	13.9332
Lama3	3.95692	2.14671	1.27226	1.68732	0.0915412	0.315889	0.990581	0.888917	2.62149	9.89301	7.02534	2.3222
Ddx59	2.16089	2.14626	1.76872	1.21345	0.224956	NA	0	0	2.62149	1.9786	5.269	3.09627
Usp9x	24.5954	2.14534	0.55822	3.84318	0.000121448	0.0038204	5.94348	6.22242	15.7289	47.4865	47.421	24.7701
Gsap	1.70904	2.14533	1.94543	1.10275	0.270135	NA	0	1.77783	0	0.989301	4.39084	3.09627
Adam17	11.4261	2.14502	0.84192	2.54777	0.0108415	0.0874311	1.98116	8.88917	1.31074	30.6683	7.9035	17.8035
Zfp799	1.71021	2.14397	1.91683	1.1185	0.263354	NA	0	1.77783	0	1.9786	2.6345	3.87033
Mns1	3.66639	2.14309	1.40376	1.52668	0.12684	0.380962	3.96232	0	0	7.91441	7.02534	3.09627
Ppp3ca	16.546	2.14126	0.62684	3.41595	0.00063559	0.0127135	7.92465	6.22242	3.93223	27.7004	33.3704	20.1257
Braf	21.0424	2.13881	0.594372	3.59843	0.000320144	0.00777843	7.92465	9.77809	5.24298	54.4116	27.2232	21.6739
Pcdh19	3.64787	2.13552	1.40603	1.51883	0.128806	0.383201	3.96232	0	0	6.92511	7.9035	3.09627
Ap5m1	2.14472	2.13525	1.76207	1.21178	0.225595	NA	0	0	2.62149	2.9679	2.6345	4.6444
Selenbp2	2.14472	2.13525	1.76207	1.21178	0.225595	NA	0	0	2.62149	2.9679	2.6345	4.6444
Nipa2	6.43331	2.13321	1.02349	2.08426	0.0371363	0.188358	3.96232	1.77783	1.31074	11.8716	15.807	3.87033
Calb1	28.8045	2.13258	0.505054	4.22248	2.41634e-05	0.00110362	13.8681	12.4448	5.24298	31.6576	56.2027	53.4106
Gnai3	16.1316	2.13156	0.663432	3.21293	0.00131388	0.0210132	10.8964	5.3335	1.31074	23.7432	30.7359	24.7701
Lgals8	7.80528	2.13083	0.969344	2.19822	0.0279334	0.158808	4.9529	0	3.93223	17.8074	13.1725	6.9666
Hmmr	1.97735	2.1304	1.81128	1.17619	0.23952	NA	0.990581	0	1.31074	0.989301	7.02534	1.54813
Uimc1	3.84854	2.12982	1.30465	1.63248	0.102578	0.336263	0	1.77783	2.62149	5.93581	9.65984	3.09627
2020-09-02	31.8955	2.12908	0.492217	4.3255	1.52186e-05	0.000749104	4.9529	15.1116	15.7289	62.326	55.3245	37.9293
Herc4	5.13586	2.12825	1.17241	1.81529	0.06948	0.272302	0	0.888917	5.24298	6.92511	6.14717	11.611
Nin	16.8938	2.12785	0.755631	2.81599	0.00486266	0.0520217	1.98116	0.888917	17.0397	21.7646	33.3704	26.3183
Uba5	8.8705	2.12396	0.863687	2.45918	0.0139254	0.101423	1.98116	1.77783	6.55372	18.7967	14.0507	10.0629
Acadm	4.97331	2.12392	1.33521	1.59069	0.111678	0.353671	0	5.3335	0	4.94651	1.75633	17.8035
Nfatc3	8.56666	2.12383	0.866766	2.4503	0.0142739	0.103116	4.9529	0.888917	3.93223	13.8502	12.2943	15.4813
Fnip2	6.29878	2.12298	1.15255	1.84199	0.0654765	0.262459	6.93406	0	0	10.8823	5.269	14.7073
Jakmip2	1.0284	2.12228	2.517	0.843176	0.39913	NA	0	0	1.31074	0.989301	0	3.87033
Ccdc112	1.02722	2.12192	2.485	0.853889	0.393166	NA	0	0	1.31074	0	1.75633	3.09627
Kcnip3	1.96117	2.12174	1.75224	1.21087	0.225944	NA	0.990581	0	1.31074	1.9786	4.39084	3.09627
9930012K11Rik	0.95692	2.12107	2.54211	0.834375	0.40407	NA	0	0.888917	0	0	1.75633	3.09627
D930016D06Rik	0.95692	2.12107	2.54211	0.834375	0.40407	NA	0	0.888917	0	0	1.75633	3.09627
Mir183	0.95692	2.12107	2.54211	0.834375	0.40407	NA	0	0.888917	0	0	1.75633	3.09627
Supt16	23.4049	2.11884	0.567388	3.73438	0.000188177	0.00540084	3.96232	10.667	11.7967	55.4009	30.7359	27.8664
Mtmr1	2.68092	2.11865	1.75009	1.2106	0.22605	NA	2.97174	0	0	0	6.14717	6.9666
Cyp39a1	1.74568	2.11745	1.82697	1.159	0.246458	NA	0.990581	0.888917	0	2.9679	1.75633	3.87033
Pik3c2a	13.4764	2.11528	0.706116	2.99566	0.0027385	0.0355086	1.98116	4.44458	9.17521	23.7432	23.7105	17.8035
Inpp5k	6.89444	2.11528	0.965303	2.19131	0.0284296	0.16	1.98116	0.888917	5.24298	12.8609	8.78167	11.611
Ugp2	7.58517	2.11502	1.08076	1.95698	0.05035	0.226644	0	0	9.17521	10.8823	12.2943	13.1591
Serinc1	18.2662	2.11489	0.748484	2.82556	0.00471978	0.0510682	16.8399	0.888917	2.62149	46.4972	21.076	21.6739
Kif5b	10.9237	2.11305	0.933702	2.26309	0.0236304	0.142262	5.94348	3.55567	2.62149	40.5614	10.538	2.3222
Aff3	3.03875	2.11161	1.48031	1.42647	0.153734	NA	0.990581	0	2.62149	6.92511	6.14717	1.54813
Slk	34.8173	2.11094	0.484406	4.35778	1.31388e-05	0.00066393	9.90581	8.00025	22.2827	78.1548	45.6647	44.8959
Ccdc71l	7.1006	2.10952	1.01519	2.07795	0.0377138	0.189263	6.93406	0.888917	0	9.89301	14.0507	10.8369
Xpc	21.5444	2.10831	0.572847	3.6804	0.000232868	0.00624927	4.9529	12.4448	6.55372	47.4865	30.7359	27.0923
Pcdhac2	1.68999	2.10809	1.98522	1.06189	0.288285	NA	0	1.77783	0	5.93581	0.878167	1.54813
Tut4	5.95815	2.10613	1.04134	2.02252	0.0431228	0.207531	0.990581	0.888917	5.24298	8.90371	9.65984	10.0629
Bmp8a	2.15802	2.10502	1.93327	1.08884	0.276224	NA	0	0	2.62149	5.93581	4.39084	0
Klhl28	2.77173	2.10498	1.45852	1.44323	0.148955	NA	0.990581	0.888917	1.31074	1.9786	5.269	6.19254
Ppox	8.99126	2.10432	0.820452	2.56483	0.0103225	0.0848915	2.97174	4.44458	2.62149	14.8395	16.6852	12.3851
Kif2a	6.3342	2.10314	0.984736	2.13574	0.0327009	0.173746	0.990581	3.55567	2.62149	7.91441	10.538	12.3851
Slc10a4	2.13141	2.10313	2.0041	1.04941	0.293988	NA	0	0	2.62149	0	0.878167	9.2888
Crebrf	1.90431	2.10201	1.921	1.09422	0.273857	NA	0	0.888917	1.31074	3.9572	5.269	0
Sfxn2	10.5229	2.10033	0.812104	2.58628	0.00970171	0.0816353	5.94348	4.44458	1.31074	7.91441	21.076	22.4479
Tent5b	7.35974	2.0965	1.1468	1.82813	0.0675296	0.267975	0	8.00025	0	6.92511	24.5887	4.6444
Map3k15	1.00987	2.09452	2.52961	0.828003	0.407669	NA	0	0	1.31074	0	0.878167	3.87033
Erbb2	0.956514	2.09374	2.57345	0.813591	0.415879	NA	0.990581	0	0	0	0.878167	3.87033
Gm26785	0.956514	2.09374	2.57345	0.813591	0.415879	NA	0.990581	0	0	0	0.878167	3.87033
Nsun7	0.956514	2.09374	2.57345	0.813591	0.415879	NA	0.990581	0	0	0	0.878167	3.87033
1700020D05Rik	0.93957	2.09348	2.58817	0.808867	0.418592	NA	0	0.888917	0	0	0.878167	3.87033
Lrrn4cl	0.93957	2.09348	2.58817	0.808867	0.418592	NA	0	0.888917	0	0	0.878167	3.87033
Prodh	0.93957	2.09348	2.58817	0.808867	0.418592	NA	0	0.888917	0	0	0.878167	3.87033
Vps13c	28.0602	2.09329	1.04743	1.99849	0.0456631	0.21454	7.92465	0.888917	23.5934	61.3367	48.2992	26.3183
Uba6	9.42037	2.09308	0.893864	2.34162	0.0192005	0.123748	6.93406	0	3.93223	19.786	15.807	10.0629
Zfp329	1.92764	2.09124	1.79999	1.16181	0.245313	NA	0.990581	0	1.31074	2.9679	0.878167	5.41847
Slc25a26	1.88931	2.09063	1.82048	1.14839	0.250806	NA	0	0.888917	1.31074	5.93581	0.878167	2.3222
Eps15	15.9012	2.08881	0.628324	3.32442	0.00088604	0.0161397	5.94348	8.00025	3.93223	22.7539	24.5887	30.1886
Gm14376	1.70863	2.0886	1.86036	1.12268	0.261571	NA	0.990581	0.888917	0	0.989301	3.51267	3.87033
Carmil1	7.94804	2.08854	1.08613	1.92291	0.0544911	0.236918	8.91523	0	0	18.7967	5.269	14.7073
Gm4924	2.5917	2.08745	1.54923	1.34742	0.177846	NA	1.98116	0.888917	0	3.9572	1.75633	6.9666
Alkbh8	2.7712	2.08717	1.50247	1.38917	0.164782	NA	0.990581	0.888917	1.31074	7.91441	0.878167	4.6444
Ccdc90b	1.88579	2.08675	1.93412	1.07891	0.280626	NA	0	0.888917	1.31074	2.9679	6.14717	0
Cltc	70.7852	2.08467	0.411635	5.06437	4.09756e-07	3.44485e-05	16.8399	19.5562	45.8761	166.203	108.893	67.3438
Uevld	2.69986	2.08409	1.52354	1.36792	0.171336	NA	0	1.77783	1.31074	5.93581	1.75633	5.41847
A430035B10Rik	0.954048	2.08095	2.5887	0.803859	0.421479	NA	0	0.888917	0	3.9572	0.878167	0
Coq10b	0.954048	2.08095	2.5887	0.803859	0.421479	NA	0	0.888917	0	3.9572	0.878167	0
Gm12166	0.970992	2.08069	2.57436	0.808235	0.418956	NA	0.990581	0	0	3.9572	0.878167	0
Gm45250	0.970992	2.08069	2.57436	0.808235	0.418956	NA	0.990581	0	0	3.9572	0.878167	0
Gmpr2	0.970992	2.08069	2.57436	0.808235	0.418956	NA	0.990581	0	0	3.9572	0.878167	0
Ikzf3	0.970992	2.08069	2.57436	0.808235	0.418956	NA	0.990581	0	0	3.9572	0.878167	0
Zbtb6	0.970992	2.08069	2.57436	0.808235	0.418956	NA	0.990581	0	0	3.9572	0.878167	0
Zfp750	0.970992	2.08069	2.57436	0.808235	0.418956	NA	0.990581	0	0	3.9572	0.878167	0
Gm49760	1.02435	2.07987	2.5316	0.821562	0.411326	NA	0	0	1.31074	3.9572	0.878167	0
Cplane1	8.48589	2.07923	0.958481	2.1693	0.03006	0.164821	5.94348	0	3.93223	23.7432	8.78167	8.51474
Gnaz	7.07132	2.07811	0.942361	2.20522	0.0274386	0.157182	0.990581	4.44458	2.62149	10.8823	8.78167	14.7073
Ogfod1	6.07756	2.07771	1.08595	1.91327	0.0557136	0.23971	5.94348	0.888917	0	5.93581	10.538	13.1591
Smc6	11.5037	2.07737	0.806475	2.57587	0.00999885	0.0832508	9.90581	1.77783	1.31074	25.7218	14.0507	16.2554
Rif1	26.2582	2.07698	0.557434	3.72596	0.000194574	0.00548503	10.8964	5.3335	14.4182	52.433	53.5682	20.8998
Slc25a30	14.2297	2.07696	0.687836	3.01956	0.00253141	0.033216	5.94348	1.77783	9.17521	20.7753	23.7105	23.9961
Rap1b	7.85719	2.07583	0.876664	2.36788	0.0178904	0.118521	3.96232	3.55567	1.31074	12.8609	12.2943	13.1591
Tmem135	9.38961	2.07509	0.886742	2.34013	0.0192772	0.124053	3.96232	1.77783	5.24298	27.7004	5.269	12.3851
Phf24	1.69128	2.07392	1.87141	1.10821	0.26777	NA	0.990581	0.888917	0	0.989301	2.6345	4.6444
Rapgef6	9.76813	2.07358	0.836148	2.47992	0.0131411	0.0984287	4.9529	3.55567	2.62149	22.7539	6.14717	18.5776
Senp7	2.89918	2.07307	1.49185	1.3896	0.164651	NA	0	0.888917	2.62149	5.93581	1.75633	6.19254
Pip5k1b	3.46838	2.07254	1.34456	1.54142	0.123214	0.373615	2.97174	0.888917	0	7.91441	4.39084	4.6444
Ada	6.96029	2.07207	0.935353	2.21528	0.0267409	0.154337	2.97174	3.55567	1.31074	12.8609	7.9035	13.1591
Nedd1	2.93218	2.07156	1.56478	1.32386	0.185548	NA	0	0.888917	2.62149	10.8823	0.878167	2.3222
4930432K21Rik	3.61606	2.07055	1.29072	1.60419	0.108672	0.348093	1.98116	0.888917	1.31074	7.91441	2.6345	6.9666
Calu	55.3887	2.07011	0.382021	5.41884	5.99875e-08	6.55036e-06	14.8587	23.1118	26.2149	120.695	68.497	78.9548
Aig1	5.21079	2.06743	1.17413	1.76081	0.07827	0.290203	4.9529	0.888917	0	14.8395	4.39084	6.19254
Cd2ap	10.3485	2.06672	0.870514	2.37413	0.0175901	0.117515	9.90581	1.77783	0	13.8502	21.076	15.4813
Acot13	12.4356	2.06645	0.776031	2.66284	0.00774833	0.0711888	3.96232	9.77809	0	24.7325	17.5633	18.5776
Dmxl2	10.1461	2.06588	0.801387	2.57789	0.00994069	0.0830576	0.990581	4.44458	6.55372	17.8074	14.0507	17.0295
Engase	12.8002	2.06508	0.719753	2.86916	0.00411569	0.0468252	7.92465	1.77783	5.24298	24.7325	19.3197	17.8035
Scfd2	7.54534	2.06349	1.04585	1.97302	0.0484932	0.221058	0	7.11133	1.31074	22.7539	7.9035	6.19254
Zfp184	1.70693	2.06323	1.89495	1.08881	0.276239	NA	0.990581	0.888917	0	5.93581	0.878167	1.54813
Jmy	8.71664	2.06315	0.854391	2.41476	0.0157454	0.109503	5.94348	2.66675	1.31074	10.8823	17.5633	13.9332
Cntnap2	4.31975	2.06205	1.41538	1.45689	0.145148	0.409303	4.9529	0	0	0.989301	5.269	14.7073
Mtrex	16.2288	2.06201	0.728469	2.83061	0.00464593	0.0505324	1.98116	12.4448	3.93223	45.5079	14.9288	18.5776
Svbp	9.30287	2.06183	0.860132	2.39711	0.0165248	0.11294	2.97174	6.22242	1.31074	10.8823	9.65984	24.7701
Dclk1	5.91496	2.06031	1.13495	1.81533	0.0694734	0.272302	0	5.3335	1.31074	16.8181	3.51267	8.51474
Xrn2	10.418	2.06012	0.809263	2.54567	0.0109069	0.087678	2.97174	6.22242	2.62149	22.7539	20.1978	7.74067
Mff	10.8801	2.05996	0.813448	2.53238	0.011329	0.0899882	0	6.22242	6.55372	17.8074	18.4415	16.2554
Trib1	1.67393	2.0594	1.89257	1.08815	0.27653	NA	0.990581	0.888917	0	0.989301	1.75633	5.41847
Lrig2	6.84423	2.058	1.02062	2.01642	0.0437556	0.208883	0.990581	0.888917	6.55372	6.92511	7.9035	17.8035
Gm5913	2.71329	2.05762	1.46317	1.40628	0.15964	NA	0.990581	0.888917	1.31074	2.9679	7.02534	3.09627
Rft1	3.44699	2.05658	1.40985	1.45872	0.144642	0.408304	2.97174	0.888917	0	10.8823	4.39084	1.54813
Ralgapa2	15.7671	2.05653	0.690632	2.97775	0.00290372	0.0368295	3.96232	8.88917	5.24298	42.54	12.2943	21.6739
Tent5a	4.03832	2.05458	1.36839	1.50146	0.133238	0.389239	0	4.44458	0	6.92511	10.538	2.3222
C030037D09Rik	0.936698	2.05288	2.60205	0.788948	0.430142	NA	0	0.888917	0	3.9572	0	0.774067
Gm26202	0.936698	2.05288	2.60205	0.788948	0.430142	NA	0	0.888917	0	3.9572	0	0.774067
Gm37472	0.953642	2.05266	2.5873	0.79336	0.427568	NA	0.990581	0	0	3.9572	0	0.774067
Gzmm	0.953642	2.05266	2.5873	0.79336	0.427568	NA	0.990581	0	0	3.9572	0	0.774067
Mal2	0.953642	2.05266	2.5873	0.79336	0.427568	NA	0.990581	0	0	3.9572	0	0.774067
Fam189a1	1.007	2.05198	2.54338	0.806793	0.419786	NA	0	0	1.31074	3.9572	0	0.774067
Gm48146	0.935526	2.05157	2.57478	0.796793	0.425571	NA	0	0.888917	0	2.9679	1.75633	0
Akap13	31.564	2.04993	0.512491	3.99995	6.33571e-05	0.00232068	23.7739	6.22242	6.55372	50.4544	47.421	54.9588
Lmbrd1	5.60738	2.04962	1.16898	1.75334	0.0795431	0.291847	0	6.22242	0	6.92511	9.65984	10.8369
Eepd1	4.32901	2.04886	1.29176	1.5861	0.112718	0.355754	4.9529	0	0	6.92511	7.9035	6.19254
Dcun1d1	5.00357	2.0483	1.19086	1.72002	0.0854282	0.303453	0.990581	0	5.24298	10.8823	4.39084	8.51474
Rgs9	7.80016	2.04594	0.939629	2.17739	0.0294513	0.163011	4.9529	2.66675	1.31074	21.7646	5.269	10.8369
Ago1	12.67	2.04374	0.721585	2.83229	0.00462157	0.0503922	5.94348	7.11133	1.31074	25.7218	15.807	20.1257
Usp2	4.11968	2.04139	1.25194	1.63059	0.102977	0.336874	1.98116	2.66675	0	4.94651	3.51267	11.611
Mipep	11.7581	2.04072	0.776114	2.62941	0.00855333	0.0760118	5.94348	6.22242	1.31074	8.90371	21.076	27.0923
Zbtb14	1.6159	2.04016	1.96784	1.03675	0.299853	NA	0	1.77783	0	1.9786	4.39084	1.54813
Zcwpw1	3.61682	2.03892	1.49883	1.36035	0.17372	0.451461	2.97174	0	1.31074	8.90371	0	8.51474
Arhgap11a	10.7686	2.03733	0.868349	2.34622	0.0189651	0.12282	5.94348	6.22242	0	28.6897	17.5633	6.19254
Slc24a2	1.59621	2.03537	2.18918	0.929743	0.352504	NA	0	1.77783	0	0	7.02534	0.774067
Dock11	2.58725	2.03534	1.62724	1.2508	0.211009	NA	2.97174	0	0	6.92511	1.75633	3.87033
Crkl	4.30996	2.03533	1.32555	1.53546	0.12467	0.375973	4.9529	0	0	11.8716	4.39084	4.6444
Dmxl1	20.3649	2.03526	0.558237	3.64587	0.000266486	0.00686417	5.94348	8.88917	9.17521	40.5614	28.9795	28.6405
Stag2	7.92832	2.03506	0.987636	2.06054	0.0393472	0.194992	1.98116	0	7.86447	15.8288	14.9288	6.9666
Gtdc1	3.70529	2.03456	1.28507	1.58324	0.113368	0.356726	0.990581	0.888917	2.62149	8.90371	2.6345	6.19254
Usp15	3.97296	2.03434	1.34414	1.51349	0.130155	0.384875	0	4.44458	0	3.9572	6.14717	9.2888
Tmem60	3.73712	2.03386	1.34118	1.51647	0.1294	0.384037	0.990581	0.888917	2.62149	12.8609	3.51267	1.54813
Chuk	19.776	2.03363	0.571908	3.55587	0.000376724	0.00868659	8.91523	8.88917	5.24298	23.7432	31.614	40.2515
Fancd2	5.98654	2.03278	0.997818	2.03722	0.0416276	0.202905	2.97174	2.66675	1.31074	6.92511	9.65984	12.3851
Dock8	3.28591	2.03064	1.51865	1.33714	0.181178	NA	1.98116	1.77783	0	0	10.538	5.41847
Dnajc30	2.03305	2.03037	1.78663	1.13643	0.255778	NA	0	0	2.62149	2.9679	3.51267	3.09627
Dusp6	1.66872	2.02994	1.88738	1.07553	0.282137	NA	0.990581	0.888917	0	2.9679	4.39084	0.774067
Thbd	1.66872	2.02994	1.88738	1.07553	0.282137	NA	0.990581	0.888917	0	2.9679	4.39084	0.774067
Cdh18	4.29261	2.02918	1.33219	1.52319	0.12771	0.381386	4.9529	0	0	11.8716	3.51267	5.41847
Nrg1	2.69307	2.02905	1.51678	1.33773	0.180984	NA	0.990581	0.888917	1.31074	6.92511	5.269	0.774067
Zfp277	3.42455	2.0277	1.62608	1.24699	0.2124	0.500944	3.96232	0	0	6.92511	9.65984	0
1600012H06Rik	2.66359	2.02741	1.51439	1.33877	0.180647	NA	0.990581	0.888917	1.31074	4.94651	0.878167	6.9666
Shcbp1	5.24815	2.02684	1.13399	1.78735	0.0738802	0.281448	0	3.55567	2.62149	13.8502	5.269	6.19254
Nusap1	4.17437	2.02604	1.48147	1.36759	0.171442	0.449047	0	0	5.24298	15.8288	0.878167	3.09627
Ncam2	3.41476	2.02439	1.44184	1.40403	0.160311	0.433272	3.96232	0	0	6.92511	2.6345	6.9666
Gm9750	0.933947	2.02203	2.57431	0.785465	0.432181	NA	0.990581	0	0	1.9786	2.6345	0
Glp1r	0.918176	2.02128	2.43918	0.828674	0.407289	NA	0	0.888917	0	2.9679	0.878167	0.774067
1500009L16Rik	0.93512	2.0211	2.42597	0.83311	0.404783	NA	0.990581	0	0	2.9679	0.878167	0.774067
Usp31	20.1095	2.02055	0.600331	3.36572	0.000763441	0.0144764	3.96232	10.667	9.17521	48.4758	22.8323	25.5442
Apex1	2.64389	2.01856	1.46719	1.37579	0.168886	NA	0.990581	0.888917	1.31074	2.9679	3.51267	6.19254
Dnajc10	16.5798	2.01744	0.713542	2.82736	0.00469339	0.0508986	0	7.11133	13.1074	31.6576	22.8323	24.7701
Clgn	5.78073	2.01637	1.16867	1.72535	0.0844639	0.30143	0	5.3335	1.31074	18.7967	6.14717	3.09627
Gm37583	2.51187	2.01294	1.61127	1.24929	0.21156	NA	1.98116	0.888917	0	7.91441	3.51267	0.774067
Slc25a29	2.55021	2.01261	1.60181	1.25646	0.20895	NA	2.97174	0	0	4.94651	3.51267	3.87033
Diaph3	1.6305	2.01191	2.21403	0.908709	0.363504	NA	0.990581	0.888917	0	0	7.9035	0
Tex9	3.53922	2.00981	1.37	1.46702	0.142371	0.404825	2.97174	0	1.31074	1.9786	8.78167	6.19254
Tbck	4.78141	2.00975	1.19385	1.68343	0.0922927	0.316263	0.990581	4.44458	0	8.90371	3.51267	10.8369
Unkl	1.85068	2.00972	1.77594	1.13164	0.257786	NA	0.990581	0	1.31074	2.9679	3.51267	2.3222
Ptp4a1	7.21058	2.009	1.06701	1.88284	0.0597221	0.248951	2.97174	5.3335	0	13.8502	1.75633	19.3517
Dhrs1	9.90821	2.0087	0.934502	2.14949	0.0315956	0.170158	4.9529	1.77783	5.24298	28.6897	1.75633	17.0295
Ahi1	7.60597	2.00789	0.96416	2.08253	0.037294	0.188454	2.97174	0	6.55372	14.8395	9.65984	11.611
Hace1	7.61577	2.00621	0.919427	2.18203	0.0291074	0.162087	0.990581	5.3335	2.62149	16.8181	11.4162	8.51474
Grip1	1.83855	2.00409	1.9902	1.00698	0.313946	NA	0.990581	0	1.31074	0.989301	0	7.74067
Ssbp2	12.5883	2.00369	0.83489	2.39994	0.0163976	0.112648	0	2.66675	13.1074	26.7111	17.5633	15.4813
Gm48768	1.81469	2.00357	2.01172	0.995948	0.319276	NA	0	0.888917	1.31074	7.91441	0	0.774067
Utp15	6.31162	2.00326	1.13987	1.75745	0.0788412	0.291057	0.990581	6.22242	0	9.89301	18.4415	2.3222
Bmt2	6.22292	2.0026	1.0294	1.94542	0.0517248	0.230373	0.990581	2.66675	3.93223	13.8502	3.51267	12.3851
Kntc1	8.38758	2.00258	0.893304	2.24176	0.0249767	0.147561	0.990581	6.22242	2.62149	19.786	11.4162	9.2888
Chp1	20.5451	2.0021	0.59544	3.36239	0.000772698	0.0145937	4.9529	15.1116	3.93223	28.6897	40.3957	30.1886
Atf6	13.4875	2.00174	0.750392	2.66759	0.00763977	0.0705324	1.98116	5.3335	9.17521	31.6576	8.78167	23.9961
Ntpcr	8.21225	2.00024	0.888307	2.25174	0.0243388	0.14542	2.97174	5.3335	1.31074	6.92511	14.9288	17.8035
Zfp260	1.99835	1.99888	1.81415	1.10183	0.270537	NA	0	0	2.62149	2.9679	1.75633	4.6444
Rsf1	5.43886	1.99865	1.13078	1.7675	0.0771442	0.287851	0.990581	1.77783	3.93223	6.92511	16.6852	2.3222
Cacna1b	10.3176	1.9984	0.804239	2.48484	0.012961	0.097644	0.990581	6.22242	5.24298	10.8823	18.4415	20.1257
Tma16	2.6375	1.99775	1.53229	1.30377	0.192313	NA	0.990581	0.888917	1.31074	3.9572	7.9035	0.774067
Tpgs2	7.73634	1.99596	0.999345	1.99727	0.0457958	0.214951	7.92465	0	1.31074	12.8609	15.807	8.51474
2700099C18Rik	0.91777	1.99396	2.58714	0.77072	0.440873	NA	0.990581	0	0	2.9679	0	1.54813
Nkiras1	0.91777	1.99396	2.58714	0.77072	0.440873	NA	0.990581	0	0	2.9679	0	1.54813
Rock2	23.2214	1.99356	0.621866	3.20577	0.00134703	0.0212925	2.97174	6.22242	19.6612	48.4758	20.1978	41.7996
Gm13651	0.898481	1.99237	2.63268	0.756784	0.449179	NA	0	0.888917	0	0.989301	3.51267	0
Gm45737	0.898481	1.99237	2.63268	0.756784	0.449179	NA	0	0.888917	0	0.989301	3.51267	0
Gm4833	0.898481	1.99237	2.63268	0.756784	0.449179	NA	0	0.888917	0	0.989301	3.51267	0
Zfp108	0.915425	1.99229	2.61698	0.761294	0.446482	NA	0.990581	0	0	0.989301	3.51267	0
Atg14	6.19601	1.99218	1.04752	1.90181	0.0571956	0.242825	4.9529	0	2.62149	7.91441	13.1725	8.51474
1500002C15Rik	0.968786	1.99206	2.57077	0.774888	0.438406	NA	0	0	1.31074	0.989301	3.51267	0
Gm37589	0.968786	1.99206	2.57077	0.774888	0.438406	NA	0	0	1.31074	0.989301	3.51267	0
Urb1	11.2539	1.992	0.811201	2.45562	0.014064	0.101992	0	7.11133	6.55372	19.786	13.1725	20.8998
Ppfia4	0.899653	1.99198	2.43262	0.818863	0.412864	NA	0	0.888917	0	1.9786	1.75633	0.774067
Sdhaf1	0.899653	1.99198	2.43262	0.818863	0.412864	NA	0	0.888917	0	1.9786	1.75633	0.774067
Tmem81	0.899653	1.99198	2.43262	0.818863	0.412864	NA	0	0.888917	0	1.9786	1.75633	0.774067
Gm38372	0.969958	1.99155	2.37859	0.837279	0.402436	NA	0	0	1.31074	1.9786	1.75633	0.774067
Gm44286	0.969958	1.99155	2.37859	0.837279	0.402436	NA	0	0	1.31074	1.9786	1.75633	0.774067
Snhg11	2.83799	1.99144	1.48743	1.33885	0.18062	NA	0.990581	0	2.62149	4.94651	6.14717	2.3222
Vmp1	17.4439	1.9899	0.648481	3.06856	0.00215096	0.0297873	1.98116	8.88917	10.486	22.7539	21.076	39.4774
Wdr37	7.97248	1.98872	0.899552	2.21079	0.0270506	0.155652	4.9529	0.888917	3.93223	12.8609	16.6852	8.51474
Umad1	1.79617	1.98846	1.89681	1.04832	0.294491	NA	0	0.888917	1.31074	6.92511	0.878167	0.774067
Agtpbp1	9.04081	1.98561	0.832372	2.38548	0.0170569	0.115413	2.97174	1.77783	6.55372	16.8181	11.4162	14.7073
Strn	2.59184	1.98556	1.54273	1.28704	0.19808	NA	0.990581	0.888917	1.31074	2.9679	0.878167	8.51474
R3hdm1	11.5716	1.98509	0.788087	2.51887	0.0117733	0.0923589	7.92465	4.44458	1.31074	15.8288	29.8577	10.0629
Tmc4	1.54416	1.98108	2.14137	0.925146	0.35489	NA	0	1.77783	0	0	4.39084	3.09627
Wee1	1.61549	1.98029	1.86749	1.0604	0.288963	NA	0.990581	0.888917	0	1.9786	3.51267	2.3222
F730043M19Rik	1.97866	1.97985	1.842	1.07484	0.282446	NA	0	0	2.62149	0.989301	4.39084	3.87033
Fbxo33	4.1823	1.97888	1.20993	1.63552	0.101939	0.335675	0.990581	2.66675	1.31074	10.8823	6.14717	3.09627
Cog5	5.39162	1.97842	1.06859	1.85144	0.0641069	0.25993	1.98116	0.888917	3.93223	4.94651	10.538	10.0629
Gm17690	1.66831	1.97529	1.93123	1.02281	0.306398	NA	1.98116	0	0	2.9679	3.51267	1.54813
Soat1	11.727	1.9725	0.734534	2.68537	0.00724494	0.0681455	7.92465	3.55567	2.62149	22.7539	14.9288	18.5776
Tmc7	2.80212	1.9722	1.48467	1.32838	0.184054	NA	0.990581	0	2.62149	3.9572	6.14717	3.09627
Taf2	13.0285	1.97181	0.754088	2.61483	0.00892727	0.0778779	9.90581	0.888917	5.24298	21.7646	14.0507	26.3183
Arc	3.50547	1.97152	1.39241	1.4159	0.156803	0.428671	0	1.77783	2.62149	0.989301	7.9035	7.74067
BC030343	3.03626	1.9715	1.66311	1.18543	0.235849	NA	0	3.55567	0	0	6.14717	8.51474
Cgn	17.9307	1.97061	0.751122	2.62355	0.00870186	0.0767574	15.8493	4.44458	1.31074	8.90371	29.8577	47.2181
2810430I11Rik	1.74464	1.97037	1.84584	1.06746	0.285764	NA	0	0.888917	1.31074	0.989301	2.6345	4.6444
Pbrm1	8.35699	1.96972	0.947463	2.07894	0.0376225	0.189208	6.93406	1.77783	1.31074	17.8074	18.4415	3.87033
Med21	2.80564	1.96677	1.54116	1.27616	0.201899	NA	0.990581	0	2.62149	6.92511	0.878167	5.41847
Art5	1.52681	1.96373	2.1473	0.91451	0.360449	NA	0	1.77783	0	0	3.51267	3.87033
Lrpprc	9.07171	1.96349	0.906399	2.16626	0.0302916	0.165766	3.96232	0.888917	6.55372	26.7111	7.02534	9.2888
Vezt	9.61062	1.96342	0.934646	2.10071	0.0356666	0.184148	0.990581	0.888917	10.486	19.786	19.3197	6.19254
Papln	0.899247	1.96312	2.43124	0.807456	0.419404	NA	0.990581	0	0	1.9786	0.878167	1.54813
Stk17b	0.952608	1.963	2.38965	0.82146	0.411384	NA	0	0	1.31074	1.9786	0.878167	1.54813
Rorb	37.2689	1.96269	0.447713	4.38381	1.16624e-05	0.000602134	14.8587	11.5559	19.6612	69.2511	71.1315	37.1552
3110009E18Rik	2.51763	1.96259	1.58964	1.23461	0.216974	NA	0	1.77783	1.31074	4.94651	0.878167	6.19254
Alox8	0.881131	1.96246	2.46594	0.795826	0.426133	NA	0	0.888917	0	0.989301	2.6345	0.774067
Rab27b	0.881131	1.96246	2.46594	0.795826	0.426133	NA	0	0.888917	0	0.989301	2.6345	0.774067
Lrp2bp	0.898075	1.96244	2.45188	0.800381	0.42349	NA	0.990581	0	0	0.989301	2.6345	0.774067
Zfp174	0.951436	1.96238	2.41017	0.814209	0.415525	NA	0	0	1.31074	0.989301	2.6345	0.774067
Rap2a	3.28124	1.96153	1.50355	1.3046	0.192029	NA	0	2.66675	1.31074	0.989301	13.1725	1.54813
Cdk14	2.60228	1.95952	1.57478	1.24432	0.213383	NA	0.990581	0.888917	1.31074	9.89301	1.75633	0.774067
Fmnl2	7.50857	1.95939	1.01664	1.92732	0.0539399	0.235816	0	1.77783	7.86447	16.8181	13.1725	5.41847
Gm13910	27.5892	1.95827	0.479742	4.08193	4.46638e-05	0.00176061	11.887	8.00025	14.4182	47.4865	40.3957	43.3478
Usp6nl	6.65598	1.95641	1.05518	1.8541	0.0637255	0.259269	0.990581	4.44458	2.62149	20.7753	8.78167	2.3222
Cgnl1	35.6501	1.95526	0.431195	4.53451	5.77382e-06	0.000328451	13.8681	17.7783	11.7967	65.2939	44.7865	60.3772
Ccdc86	8.42513	1.95422	0.913838	2.13847	0.0324784	0.172951	2.97174	3.55567	3.93223	2.9679	19.3197	17.8035
Acsf2	10.5894	1.95381	0.889223	2.19721	0.0280057	0.158871	1.98116	0	11.7967	16.8181	16.6852	16.2554
Atp13a3	17.2098	1.95364	0.640866	3.04844	0.00230029	0.0309969	7.92465	8.88917	3.93223	43.5293	21.9542	17.0295
Magi3	10.9862	1.95242	0.745359	2.61943	0.0088076	0.0772564	2.97174	5.3335	5.24298	19.786	20.1978	12.3851
2810408A11Rik	4.70405	1.95212	1.14904	1.69892	0.0893349	0.310991	1.98116	3.55567	0	8.90371	5.269	8.51474
Dbndd1	2.49559	1.95062	1.59184	1.22538	0.22043	NA	0	1.77783	1.31074	0.989301	7.02534	3.87033
Pank3	7.27972	1.94637	0.984604	1.9768	0.0480642	0.220391	3.96232	3.55567	1.31074	4.94651	23.7105	6.19254
Rprd1a	6.29047	1.94496	1.00362	1.93795	0.0526288	0.232546	1.98116	0.888917	5.24298	11.8716	6.14717	11.611
Nrip3	11.6036	1.94202	0.865439	2.24398	0.024834	0.14706	0.990581	11.5559	1.31074	30.6683	15.807	9.2888
Hrh3	1.7406	1.9412	1.85338	1.04738	0.294923	NA	0	0.888917	1.31074	3.9572	3.51267	0.774067
Mpc2	11.6487	1.94093	0.796568	2.43661	0.0148256	0.105343	9.90581	1.77783	2.62149	28.6897	11.4162	15.4813
Tapt1	1.95727	1.93994	1.86083	1.04251	0.297175	NA	0	0	2.62149	3.9572	4.39084	0.774067
Usp47	15.3619	1.93717	0.707845	2.73671	0.00620561	0.0616666	5.94348	5.3335	7.86447	45.5079	16.6852	10.8369
Myrf	1.5611	1.93669	2.02643	0.955712	0.339218	NA	0.990581	0.888917	0	0	4.39084	3.09627
Fam49b	9.70454	1.93655	0.982426	1.97119	0.048702	0.221691	0	0.888917	11.7967	24.7325	12.2943	8.51474
Washc5	7.23722	1.9361	0.953107	2.03136	0.0422184	0.204839	1.98116	0.888917	6.55372	8.90371	15.807	9.2888
Arntl	13.9876	1.93595	0.702283	2.75666	0.00583953	0.0590793	1.98116	5.3335	10.486	28.6897	21.9542	15.4813
Vax2os	2.91509	1.93582	1.55025	1.24871	0.211769	NA	0	0	3.93223	3.9572	2.6345	6.9666
Notch2	24.5923	1.93487	0.519977	3.72106	0.000198386	0.00554312	9.90581	12.4448	7.86447	53.4223	29.8577	34.0589
Spidr	2.38808	1.93472	1.61383	1.19884	0.23059	NA	1.98116	0.888917	0	5.93581	0.878167	4.6444
Nefm	96.1214	1.93451	0.336231	5.75351	8.74112e-09	1.16959e-06	28.7268	34.6678	57.6728	95.9622	167.73	191.969
Map9	3.94683	1.93412	1.24609	1.55216	0.120624	0.368451	2.97174	1.77783	0	3.9572	8.78167	6.19254
Tmem181b-ps	11.5515	1.9337	0.752822	2.5686	0.0102109	0.0843667	4.9529	5.3335	3.93223	23.7432	22.8323	8.51474
Gm27326	0.881897	1.93348	2.61722	0.738753	0.460057	NA	0.990581	0	0	1.9786	0	2.3222
Kbtbd8	0.880725	1.93313	2.44483	0.790699	0.42912	NA	0.990581	0	0	0.989301	1.75633	1.54813
Gm12592	0.863781	1.93307	2.45932	0.78602	0.431856	NA	0	0.888917	0	0.989301	1.75633	1.54813
Rap1gds1	12.9144	1.93223	0.740584	2.60906	0.00907919	0.0785009	10.8964	3.55567	1.31074	20.7753	25.4668	15.4813
6030445D17Rik	0.932913	1.93171	2.59818	0.743486	0.457188	NA	0	0	1.31074	0	3.51267	0.774067
Gm10350	0.879553	1.93151	2.64775	0.729491	0.465702	NA	0.990581	0	0	0	3.51267	0.774067
Gm37933	0.879553	1.93151	2.64775	0.729491	0.465702	NA	0.990581	0	0	0	3.51267	0.774067
Slc46a3	4.15298	1.93148	3.2347	0.597112	0.550433	0.788971	0	0	5.24298	18.7967	0.878167	0
Plppr5	0.862609	1.93144	2.66447	0.724889	0.46852	NA	0	0.888917	0	0	3.51267	0.774067
Zfp37	0.862609	1.93144	2.66447	0.724889	0.46852	NA	0	0.888917	0	0	3.51267	0.774067
Zfp995	0.862609	1.93144	2.66447	0.724889	0.46852	NA	0	0.888917	0	0	3.51267	0.774067
Fbxo8	1.76159	1.93063	1.83781	1.0505	0.293486	NA	0.990581	0	1.31074	0.989301	2.6345	4.6444
Zfp639	1.52511	1.93053	2.03917	0.946721	0.343781	NA	0	1.77783	0	4.94651	0.878167	1.54813
Zfp141	2.78072	1.93048	1.65239	1.1683	0.242687	NA	0.990581	0	2.62149	6.92511	6.14717	0
Adgrl3	2.58739	1.928	1.57504	1.22409	0.220917	NA	1.98116	0	1.31074	5.93581	0.878167	5.41847
Nfe2l2	1.72325	1.92606	1.83065	1.05212	0.292746	NA	0	0.888917	1.31074	3.9572	2.6345	1.54813
Grik2	5.47406	1.92502	1.10497	1.74215	0.0814824	0.296356	0	5.3335	1.31074	8.90371	8.78167	8.51474
Cand1	14.6204	1.92488	0.70966	2.71239	0.00668002	0.0648214	10.8964	4.44458	2.62149	37.5934	16.6852	15.4813
Wdr47	12.7417	1.92403	0.71351	2.69657	0.00700575	0.066822	8.91523	5.3335	1.31074	20.7753	18.4415	21.6739
Ube2w	6.16954	1.92328	1.11048	1.73193	0.0832863	0.299849	3.96232	0	3.93223	11.8716	14.9288	2.3222
Wasl	8.39974	1.92121	0.943759	2.0357	0.0417805	0.203337	7.92465	0	2.62149	17.8074	9.65984	12.3851
Hadh	39.1544	1.9212	0.438602	4.38028	1.18524e-05	0.000608638	16.8399	14.2227	18.3504	36.6041	80.7914	68.1179
Vps13b	11.9354	1.92096	0.830375	2.31337	0.0207024	0.129817	0.990581	6.22242	7.86447	36.6041	11.4162	8.51474
Ptpra	14.7697	1.91938	0.682649	2.81166	0.00492867	0.0524082	5.94348	10.667	1.31074	26.7111	18.4415	25.5442
Ptbp3	14.1084	1.91828	0.713257	2.68946	0.00715675	0.0677183	0.990581	8.88917	7.86447	29.679	20.1978	17.0295
Vash1	9.14973	1.91785	0.972388	1.97231	0.0485743	0.221322	0.990581	8.88917	1.31074	2.9679	23.7105	17.0295
Gpalpp1	1.77724	1.91691	1.86135	1.02985	0.303082	NA	0.990581	0	1.31074	5.93581	0.878167	1.54813
Swt1	5.33237	1.91559	1.10222	1.73794	0.0822222	0.29802	1.98116	4.44458	0	7.91441	5.269	12.3851
Naa30	4.82875	1.91514	1.10323	1.73594	0.0825746	0.298728	1.98116	2.66675	1.31074	10.8823	4.39084	7.74067
Ticrr	2.49636	1.91477	1.4993	1.27711	0.201563	NA	0.990581	0.888917	1.31074	1.9786	4.39084	5.41847
Atp6v1a	47.2224	1.9147	0.370043	5.17426	2.2882e-07	2.15226e-05	16.8399	20.4451	22.2827	79.1441	77.2787	67.3438
Hmbox1	4.27594	1.9137	1.21541	1.57452	0.115366	0.359573	1.98116	0.888917	2.62149	9.89301	1.75633	8.51474
Gtpbp4	5.91925	1.91364	1.1492	1.66519	0.0958742	0.32321	0	7.11133	0	6.92511	11.4162	10.0629
Eml4	14.17	1.91122	0.670104	2.85212	0.00434291	0.0485384	7.92465	3.55567	6.55372	21.7646	15.807	29.4145
Prune2	47.4509	1.91104	0.372431	5.13125	2.87819e-07	2.60408e-05	18.821	17.7783	23.5934	75.1869	84.304	65.0216
Dgkh	10.7785	1.91081	0.803455	2.37824	0.0173954	0.116789	5.94348	7.11133	0	22.7539	14.9288	13.9332
Meis2	1.50658	1.90993	2.01169	0.949416	0.342409	NA	0	1.77783	0	3.9572	1.75633	1.54813
Fam57a	8.31723	1.90992	0.947131	2.01653	0.0437442	0.208883	2.97174	7.11133	0	6.92511	22.8323	10.0629
Ireb2	16.4093	1.90992	0.680148	2.80809	0.0049836	0.0528301	0.990581	7.11133	13.1074	24.7325	31.614	20.8998
Fam91a1	26.7099	1.90986	0.481797	3.96403	7.36951e-05	0.00258341	8.91523	10.667	14.4182	45.5079	41.2739	39.4774
Zbed4	6.63902	1.90961	1.29347	1.47635	0.139851	0.400297	0.990581	7.11133	0	1.9786	28.9795	0.774067
Ap3s1-ps1	3.30481	1.90921	1.34066	1.42408	0.154424	NA	1.98116	0.888917	1.31074	6.92511	1.75633	6.9666
Klhl12	11.5665	1.90819	0.764959	2.4945	0.0126133	0.096282	2.97174	1.77783	10.486	18.7967	17.5633	17.8035
Ulk2	1.70356	1.90808	1.88051	1.01466	0.310266	NA	0	0.888917	1.31074	1.9786	5.269	0.774067
Uprt	1.70356	1.90808	1.88051	1.01466	0.310266	NA	0	0.888917	1.31074	1.9786	5.269	0.774067
Zfp81	2.53704	1.90792	1.6625	1.14762	0.251125	NA	1.98116	0	1.31074	0.989301	0.878167	10.0629
Wnk1	58.8742	1.9056	0.366313	5.20211	1.97038e-07	1.87186e-05	34.6703	15.1116	24.9042	106.845	77.2787	94.4362
Arl8b	20.484	1.90496	0.564988	3.37168	0.000747106	0.0143095	8.91523	12.4448	3.93223	33.6362	36.883	27.0923
Nbeal1	10.2911	1.90451	0.794642	2.39669	0.0165441	0.112944	6.93406	4.44458	1.31074	18.7967	20.1978	10.0629
Pafah2	7.07022	1.90384	0.912615	2.08613	0.0369665	0.188051	2.97174	4.44458	1.31074	9.89301	11.4162	12.3851
Sbno1	61.1355	1.90383	0.363469	5.23793	1.62389e-07	1.60239e-05	13.8681	27.5564	36.7009	105.855	99.2329	83.5992
Smc1a	7.97053	1.90374	0.936828	2.03211	0.0421425	0.20468	2.97174	0.888917	6.55372	21.7646	7.9035	7.74067
Ccdc63	0.916736	1.90353	2.43358	0.782194	0.4341	NA	0	0	1.31074	0.989301	0.878167	2.3222
Acat3	1.5594	1.90211	1.93785	0.981557	0.326318	NA	0.990581	0.888917	0	4.94651	1.75633	0.774067
Cog6	7.00838	1.90168	1.0358	1.83596	0.0663632	0.264673	2.97174	4.44458	1.31074	9.89301	1.75633	21.6739
Thada	14.3944	1.90081	0.660584	2.87747	0.00400873	0.0458831	6.93406	7.11133	3.93223	28.6897	14.9288	24.7701
Sf3b6	10.5557	1.9	0.837076	2.26981	0.0232192	0.140409	5.94348	0	7.86447	19.786	15.807	13.9332
Ttc39b	8.43511	1.89863	0.916428	2.07177	0.038287	0.191033	6.93406	0	3.93223	10.8823	14.9288	13.9332
Pak3	15.1341	1.89821	0.726238	2.61376	0.00895527	0.0780505	6.93406	11.5559	0	34.6255	17.5633	20.1257
Iqgap1	42.3952	1.89752	0.397234	4.77683	1.78079e-06	0.000125315	21.7928	19.5562	11.7967	76.1762	62.3499	62.6994
Tcf7	2.90725	1.89448	1.68322	1.12551	0.260374	NA	0	3.55567	0	0	6.14717	7.74067
Tmem123	4.71866	1.89209	1.13719	1.66382	0.0961477	0.323443	0.990581	3.55567	1.31074	11.8716	4.39084	6.19254
2700049A03Rik	3.80439	1.89167	1.26205	1.49889	0.133901	0.389487	1.98116	2.66675	0	6.92511	3.51267	7.74067
Ago3	5.97089	1.89152	1.0643	1.77724	0.0755293	0.284816	2.97174	0.888917	3.93223	4.94651	18.4415	4.6444
Ascc3	14.0929	1.88938	0.847619	2.22905	0.0258106	0.151172	0	1.77783	17.0397	26.7111	15.807	23.222
Als2	31.8055	1.88858	0.472221	3.99936	6.35133e-05	0.00232068	14.8587	19.5562	5.24298	49.4651	48.2992	53.4106
Trappc8	9.90307	1.88745	0.824967	2.28791	0.0221426	0.136505	7.92465	0.888917	3.93223	11.8716	19.3197	15.4813
Gchfr	15.7183	1.88721	0.724049	2.60646	0.00914832	0.0787156	0	9.77809	10.486	24.7325	30.7359	18.5776
Cyb5a	6.02085	1.88687	1.19691	1.57645	0.114923	0.359014	0	6.22242	1.31074	5.93581	1.75633	20.8998
Pcyt1a	10.4753	1.88673	0.957351	1.97079	0.0487483	0.221795	0.990581	10.667	1.31074	17.8074	28.9795	3.09627
Fam126a	11.052	1.88647	0.789729	2.38876	0.0169055	0.114634	6.93406	0.888917	6.55372	23.7432	15.807	12.3851
Bcl6	1.50905	1.88558	2.06679	0.912326	0.361597	NA	0.990581	0.888917	0	0	1.75633	5.41847
Lama5	32.8842	1.88521	0.506596	3.72133	0.000198178	0.00554312	19.8116	15.1116	6.55372	29.679	78.1569	47.9922
Dnah17	5.86836	1.88507	1.00352	1.87846	0.0603185	0.250339	1.98116	1.77783	3.93223	5.93581	12.2943	9.2888
Lig4	1.54205	1.8849	1.94196	0.970622	0.331737	NA	0.990581	0.888917	0	4.94651	0.878167	1.54813
Tmem170b	3.62689	1.88329	1.32434	1.42206	0.15501	0.426591	0.990581	0	3.93223	6.92511	5.269	4.6444
Ncoa3	12.1236	1.87831	0.760926	2.46846	0.0135697	0.0998548	0.990581	8.00025	6.55372	22.7539	22.8323	11.611
Ccdc162	1.66768	1.8752	1.88785	0.993298	0.320565	NA	0	0.888917	1.31074	0.989301	5.269	1.54813
Arhgap29	10.5794	1.87508	0.809735	2.31567	0.0205761	0.129367	1.98116	1.77783	10.486	15.8288	14.0507	19.3517
Pak1	11.2851	1.87222	0.788327	2.37492	0.0175526	0.117347	2.97174	9.77809	1.31074	19.786	11.4162	22.4479
Wdr3	9.32139	1.87155	0.840845	2.2258	0.0260276	0.152016	0.990581	3.55567	7.86447	11.8716	12.2943	19.3517
Gm48249	0.899386	1.87089	2.62495	0.712736	0.476009	NA	0	0	1.31074	0.989301	0	3.09627
Nudt17	0.899386	1.87089	2.62495	0.712736	0.476009	NA	0	0	1.31074	0.989301	0	3.09627
Tmed7	15.025	1.87087	0.657152	2.84693	0.00441431	0.0489813	4.9529	8.88917	5.24298	32.6469	23.7105	14.7073
Gm26798	0.898213	1.87034	2.59792	0.719937	0.471564	NA	0	0	1.31074	0	1.75633	2.3222
Gm10616	0.846025	1.8703	2.67742	0.698544	0.484837	NA	0.990581	0	0	0.989301	0	3.09627
Ano3	2.18813	1.87017	1.69321	1.10451	0.269372	NA	0	2.66675	0	3.9572	2.6345	3.87033
A630052C17Rik	0.827909	1.86943	2.6685	0.700556	0.48358	NA	0	0.888917	0	0	1.75633	2.3222
Abce1	7.32067	1.86625	0.950198	1.96406	0.049523	0.224032	1.98116	3.55567	3.93223	20.7753	4.39084	9.2888
Dennd4c	5.40895	1.86508	1.11082	1.67901	0.0931504	0.316976	1.98116	3.55567	1.31074	4.94651	17.5633	3.09627
Stxbp3	4.33869	1.86395	1.32908	1.40243	0.160786	0.434186	0	5.3335	0	11.8716	2.6345	6.19254
Napb	1.72402	1.86377	1.96571	0.948142	0.343057	NA	0.990581	0	1.31074	4.94651	0	3.09627
Ncam1	50.8052	1.86123	0.379899	4.89926	9.61987e-07	7.25308e-05	26.7457	24.0008	14.4182	60.3474	95.7202	83.5992
Zfp951	1.65151	1.86116	1.84476	1.00889	0.313027	NA	0	0.888917	1.31074	1.9786	2.6345	3.09627
Cep70	4.57071	1.86066	1.15811	1.60663	0.108135	0.347203	3.96232	1.77783	0	5.93581	8.78167	6.9666
Lactb	7.64362	1.86052	0.942147	1.97477	0.0482942	0.220864	4.9529	0	5.24298	10.8823	13.1725	11.611
Elovl4	6.26881	1.85993	1.07955	1.72287	0.0849124	0.302416	1.98116	0	6.55372	13.8502	4.39084	10.8369
Togaram1	9.00848	1.8587	0.883908	2.10282	0.0354818	0.183393	0	5.3335	6.55372	9.89301	17.5633	14.7073
Wipf1	2.16961	1.85759	1.69588	1.09536	0.27336	NA	0	2.66675	0	2.9679	3.51267	3.87033
Brwd3	5.12276	1.85646	1.1574	1.604	0.108715	0.348093	0.990581	5.3335	0	10.8823	9.65984	3.87033
Cln5	6.06922	1.85502	1.07818	1.72051	0.0853399	0.303368	1.98116	4.44458	1.31074	9.89301	1.75633	17.0295
Shank2	2.49425	1.85373	1.59662	1.16104	0.245627	NA	1.98116	0	1.31074	6.92511	0.878167	3.87033
Trim59	3.84989	1.85301	1.42401	1.30126	0.193169	0.477735	3.96232	0.888917	0	14.8395	2.6345	0.774067
G3bp2	14.8754	1.85277	0.736026	2.51727	0.0118269	0.0926258	12.8775	3.55567	2.62149	40.5614	14.9288	14.7073
Gm12031	2.36775	1.85271	1.57702	1.17482	0.240068	NA	0	1.77783	1.31074	1.9786	5.269	3.87033
Pds5a	12.3886	1.85158	0.78256	2.36606	0.0179787	0.11861	0.990581	6.22242	9.17521	18.7967	29.8577	9.2888
Elovl6	3.86789	1.85066	1.39477	1.32686	0.184556	0.465679	4.9529	0	0	2.9679	11.4162	3.87033
Ube3c	25.184	1.85026	0.510989	3.62094	0.000293536	0.00733841	5.94348	11.5559	15.7289	36.6041	45.6647	35.6071
Trim67	5.30994	1.84988	1.06485	1.73721	0.0823493	0.298253	0.990581	4.44458	1.31074	8.90371	6.14717	10.0629
Kazn	7.5917	1.84974	0.917643	2.01575	0.043826	0.209103	3.96232	4.44458	1.31074	6.92511	8.78167	20.1257
Riiad1	4.1644	1.84898	1.23295	1.49965	0.133706	0.389394	2.97174	0	2.62149	3.9572	6.14717	9.2888
Tmem63c	5.19041	1.84836	1.31601	1.40452	0.160163	0.433164	3.96232	2.66675	0	5.93581	0	18.5776
Vps35	21.3126	1.84688	0.598089	3.08797	0.00201531	0.0284479	8.91523	2.66675	17.0397	38.5827	35.1267	25.5442
Cyp1a1	5.63641	1.84646	1.09707	1.68309	0.092358	0.316294	3.96232	0.888917	2.62149	1.9786	9.65984	14.7073
Taok3	6.57015	1.84578	1.00626	1.8343	0.0666094	0.265432	0	3.55567	5.24298	6.92511	10.538	13.1591
Prkx	3.08499	1.84516	1.49018	1.23821	0.215636	NA	3.96232	0	0	4.94651	2.6345	6.9666
Myef2	6.80603	1.84451	0.990992	1.86127	0.0627054	0.256989	5.94348	2.66675	0	12.8609	13.1725	6.19254
Mindy2	3.08264	1.8444	1.48258	1.24405	0.213482	NA	3.96232	0	0	2.9679	6.14717	5.41847
Tgfbr1	4.66398	1.84422	1.11744	1.65039	0.0988627	0.329196	2.97174	1.77783	1.31074	3.9572	7.9035	10.0629
Trim9	5.42214	1.84418	1.14285	1.61366	0.1066	0.344574	0.990581	0	6.55372	5.93581	10.538	8.51474
Anxa4	8.56869	1.84341	0.851782	2.16419	0.0304501	0.166155	4.9529	3.55567	2.62149	6.92511	20.1978	13.1591
Zfp445	10.9699	1.84066	0.769037	2.39346	0.0166902	0.11358	8.91523	2.66675	2.62149	22.7539	14.9288	13.9332
Ndc1	7.02452	1.84063	0.990766	1.85778	0.0631998	0.257903	5.94348	1.77783	1.31074	20.7753	6.14717	6.19254
Med23	6.91654	1.84053	0.943628	1.95048	0.0511189	0.228747	3.96232	3.55567	1.31074	16.8181	9.65984	6.19254
Sertad2	3.35296	1.84015	1.33216	1.38133	0.167177	0.443232	0.990581	0.888917	2.62149	8.90371	4.39084	2.3222
AC133523.4	1.63533	1.83845	1.99939	0.919507	0.357831	NA	0	0.888917	1.31074	2.9679	0	4.6444
Fam120c	1.68697	1.83831	1.83275	1.00303	0.315845	NA	0.990581	0	1.31074	2.9679	1.75633	3.09627
Asah2	0.880863	1.83819	2.64085	0.696059	0.486392	NA	0	0	1.31074	0	0.878167	3.09627
Gm14026	0.880863	1.83819	2.64085	0.696059	0.486392	NA	0	0	1.31074	0	0.878167	3.09627
Gpat2	0.880863	1.83819	2.64085	0.696059	0.486392	NA	0	0	1.31074	0	0.878167	3.09627
Slc10a3	0.880863	1.83819	2.64085	0.696059	0.486392	NA	0	0	1.31074	0	0.878167	3.09627
Slc35f3	0.880863	1.83819	2.64085	0.696059	0.486392	NA	0	0	1.31074	0	0.878167	3.09627
Mgat4a	3.80089	1.83791	1.288	1.42695	0.153593	0.423921	0	3.55567	1.31074	8.90371	4.39084	4.6444
Cdk19	3.83923	1.83755	1.21597	1.51118	0.130743	0.385255	0.990581	2.66675	1.31074	5.93581	4.39084	7.74067
Aoc2	0.827503	1.83727	2.69508	0.681711	0.495421	NA	0.990581	0	0	0	0.878167	3.09627
Fam183b	0.827503	1.83727	2.69508	0.681711	0.495421	NA	0.990581	0	0	0	0.878167	3.09627
Fzd9	0.827503	1.83727	2.69508	0.681711	0.495421	NA	0.990581	0	0	0	0.878167	3.09627
Gm11725	0.827503	1.83727	2.69508	0.681711	0.495421	NA	0.990581	0	0	0	0.878167	3.09627
Gm37111	0.827503	1.83727	2.69508	0.681711	0.495421	NA	0.990581	0	0	0	0.878167	3.09627
Gm44901	0.827503	1.83727	2.69508	0.681711	0.495421	NA	0.990581	0	0	0	0.878167	3.09627
Cbln4	0.810559	1.83697	2.71344	0.67699	0.498413	NA	0	0.888917	0	0	0.878167	3.09627
Fas	0.810559	1.83697	2.71344	0.67699	0.498413	NA	0	0.888917	0	0	0.878167	3.09627
Gm44986	0.810559	1.83697	2.71344	0.67699	0.498413	NA	0	0.888917	0	0	0.878167	3.09627
n-TSaga9	0.810559	1.83697	2.71344	0.67699	0.498413	NA	0	0.888917	0	0	0.878167	3.09627
Top2b	7.66708	1.83626	0.904796	2.02947	0.0424102	0.20535	4.9529	3.55567	1.31074	16.8181	13.1725	6.19254
Efna3	10.6117	1.83585	0.871487	2.10657	0.0351545	0.182396	11.887	1.77783	0	15.8288	14.0507	20.1257
Sec63	12.2819	1.8354	0.782398	2.34586	0.0189832	0.12282	3.96232	4.44458	7.86447	37.5934	10.538	9.2888
Dzip3	6.65556	1.83513	0.944714	1.94253	0.0520733	0.23086	1.98116	1.77783	5.24298	12.8609	8.78167	9.2888
Nxph1	3.1758	1.83436	1.35433	1.35444	0.175596	NA	1.98116	0.888917	1.31074	6.92511	1.75633	6.19254
Ddi2	8.36949	1.8337	0.86247	2.1261	0.0334946	0.176446	4.9529	4.44458	1.31074	19.786	9.65984	10.0629
R3hcc1l	4.71276	1.83113	1.12082	1.63374	0.102313	0.336263	3.96232	0.888917	1.31074	7.91441	8.78167	5.41847
Zc3hav1	2.9208	1.83062	1.5117	1.21097	0.225908	NA	0.990581	2.66675	0	9.89301	0.878167	3.09627
Vps33b	3.04677	1.82655	1.50763	1.21154	0.225689	NA	3.96232	0	0	1.9786	6.14717	6.19254
Isca1	3.96351	1.82625	1.28342	1.42296	0.154747	0.426116	3.96232	0	1.31074	2.9679	7.02534	8.51474
Qser1	6.83032	1.82584	0.919087	1.98659	0.0469684	0.217658	3.96232	3.55567	1.31074	10.8823	9.65984	11.611
Layn	10.8078	1.82584	0.838421	2.17771	0.0294279	0.163011	8.91523	2.66675	2.62149	4.94651	26.345	19.3517
Fry	13.9324	1.82518	0.745709	2.44757	0.0143822	0.103341	13.8681	1.77783	2.62149	20.7753	16.6852	27.8664
Fam8a1	8.08734	1.82513	0.919957	1.98394	0.0472631	0.218385	5.94348	0.888917	3.93223	20.7753	6.14717	10.8369
Prkra	3.77833	1.82456	1.38344	1.31886	0.187216	0.47002	0	3.55567	1.31074	10.8823	6.14717	0.774067
Mageh1	3.80453	1.82426	1.24495	1.46533	0.142831	0.405526	0.990581	2.66675	1.31074	5.93581	2.6345	9.2888
Gm47882	3.06442	1.82287	1.63766	1.11309	0.26567	NA	0	2.66675	1.31074	12.8609	0	1.54813
Ankrd35	14.5733	1.82171	0.687378	2.65023	0.0080437	0.0731245	12.8775	3.55567	2.62149	21.7646	21.076	25.5442
Cbr4	1.46679	1.81965	2.12472	0.856421	0.391765	NA	0.990581	0.888917	0	0	6.14717	0.774067
5730488B01Rik	2.16569	1.81911	1.78541	1.01888	0.30826	NA	0.990581	1.77783	0	0	7.9035	2.3222
Syt14	5.88375	1.81901	1.01227	1.79695	0.072343	0.278468	1.98116	0.888917	5.24298	9.89301	8.78167	8.51474
Ppp1r21	6.27517	1.81664	0.955246	1.90175	0.0572044	0.242825	3.96232	1.77783	2.62149	7.91441	10.538	10.8369
Usp37	12.9748	1.81554	0.768872	2.3613	0.0182109	0.119643	5.94348	10.667	0	25.7218	12.2943	23.222
Gm42372	2.75138	1.81554	1.63718	1.10895	0.267454	NA	0	0	3.93223	3.9572	0.878167	7.74067
Arhgap19	16.7874	1.81461	0.597524	3.03689	0.00239034	0.0317598	5.94348	6.22242	10.486	25.7218	23.7105	28.6405
Stil	4.42188	1.81388	1.19106	1.52292	0.127779	0.381386	2.97174	2.66675	0	9.89301	7.9035	3.09627
Esf1	4.46496	1.81125	1.3	1.39327	0.163538	0.438501	0.990581	0	5.24298	12.8609	6.14717	1.54813
Cyb5r4	4.36414	1.81077	1.26173	1.43515	0.151246	0.419513	0	0.888917	5.24298	8.90371	2.6345	8.51474
Arih1	16.11	1.80983	0.701441	2.58016	0.00987557	0.0826609	1.98116	8.00025	11.7967	18.7967	42.152	13.9332
Dmac2l	5.12916	1.80954	1.12129	1.61379	0.106572	0.344574	0.990581	0.888917	5.24298	12.8609	6.14717	4.6444
Npnt	3.51014	1.80917	1.39227	1.29944	0.193791	0.477901	0	4.44458	0	4.94651	7.02534	4.6444
Yod1	3.75845	1.80883	1.34958	1.34029	0.18015	0.460309	3.96232	0.888917	0	10.8823	5.269	1.54813
Cyb5d1	2.92092	1.80488	1.39916	1.28997	0.19706	NA	1.98116	1.77783	0	3.9572	4.39084	5.41847
Hmgxb4	4.21243	1.80479	1.23351	1.46313	0.143431	0.406624	0.990581	0.888917	3.93223	11.8716	5.269	2.3222
Nfya	19.9002	1.80451	0.57545	3.13583	0.00171371	0.0253192	10.8964	8.88917	6.55372	40.5614	18.4415	34.0589
Cnksr3	3.78847	1.80446	1.31286	1.37445	0.169302	0.445777	1.98116	1.77783	1.31074	0.989301	3.51267	13.1591
Alpl	6.5762	1.80312	0.976246	1.847	0.0647474	0.260636	4.9529	3.55567	0	8.90371	9.65984	12.3851
Taf13	9.6204	1.802	0.84075	2.14333	0.0320869	0.171748	4.9529	6.22242	1.31074	25.7218	7.9035	11.611
Oma1	7.69256	1.80017	0.964068	1.86727	0.0618643	0.254732	1.98116	4.44458	3.93223	1.9786	17.5633	16.2554
Filip1l	1.6841	1.8001	2.04447	0.880476	0.378601	NA	0.990581	0	1.31074	6.92511	0.878167	0
Mbd5	3.00704	1.79999	1.49449	1.20441	0.22843	NA	0	2.66675	1.31074	1.9786	10.538	1.54813
Galnt11	13.7472	1.79973	0.792279	2.27158	0.0231116	0.140115	1.98116	13.3338	2.62149	32.6469	7.9035	23.9961
Nt5dc1	2.99472	1.7993	1.53273	1.17392	0.240428	NA	3.96232	0	0	1.9786	3.51267	8.51474
Adamts7	5.98312	1.79918	0.977838	1.83996	0.0657739	0.262923	2.97174	3.55567	1.31074	8.90371	11.4162	7.74067
Mpc1	4.62449	1.79701	1.17151	1.53393	0.125046	0.376526	0	3.55567	2.62149	10.8823	5.269	5.41847
Arl15	3.29985	1.79675	1.378	1.30388	0.192274	NA	1.98116	0	2.62149	1.9786	7.02534	6.19254
Tiprl	7.95026	1.79664	0.905581	1.98396	0.0472603	0.218385	4.9529	5.3335	0	9.89301	16.6852	10.8369
Dach1	2.79389	1.79485	1.52196	1.1793	0.238278	NA	0	3.55567	0	4.94651	4.39084	3.87033
Stx17	4.14472	1.79357	1.19271	1.50378	0.132639	0.388551	0.990581	0.888917	3.93223	6.92511	4.39084	7.74067
Ccdc34	2.56496	1.79277	1.55439	1.15336	0.248763	NA	0.990581	0	2.62149	6.92511	1.75633	3.09627
Cdkn2aip	3.54443	1.79033	1.31448	1.362	0.173197	0.451034	0.990581	3.55567	0	4.94651	7.9035	3.87033
C1galt1	6.69825	1.78987	1.07035	1.67223	0.0944799	0.32009	7.92465	0.888917	0	16.8181	5.269	9.2888
Rab3gap1	11.5272	1.78787	0.759953	2.3526	0.0186424	0.12122	0.990581	8.00025	6.55372	21.7646	14.0507	17.8035
Trmt10c	2.09499	1.78695	1.72969	1.0331	0.301557	NA	0	2.66675	0	4.94651	2.6345	2.3222
Bspry	3.24182	1.7869	1.36075	1.31318	0.189123	NA	0.990581	0.888917	2.62149	2.9679	9.65984	2.3222
Pdlim7	20.5258	1.78546	0.549532	3.24906	0.00115788	0.019097	10.8964	8.88917	7.86447	23.7432	30.7359	41.0256
Cdan1	6.47216	1.78438	0.949188	1.8799	0.0601215	0.249958	1.98116	1.77783	5.24298	10.8823	9.65984	9.2888
Gm4950	7.22035	1.78302	0.917173	1.94404	0.0518904	0.230786	2.97174	1.77783	5.24298	8.90371	16.6852	7.74067
Rps6ka6	7.33994	1.78249	0.974006	1.83006	0.0672402	0.267161	2.97174	5.3335	1.31074	22.7539	7.02534	4.6444
Psmd5	19.0488	1.78246	0.617179	2.88807	0.00387614	0.0449064	10.8964	11.5559	2.62149	42.54	28.1013	18.5776
Mterf3	4.18007	1.78201	1.37063	1.30014	0.193552	0.477844	0.990581	0.888917	3.93223	13.8502	0	5.41847
Gm6485	3.6085	1.78198	1.403	1.27012	0.204041	0.490608	0	0	5.24298	4.94651	5.269	6.19254
Sgpl1	32.5073	1.78162	0.552834	3.22271	0.00126985	0.0204814	1.98116	24.8897	17.0397	45.5079	42.152	63.4735
Vti1a	4.54095	1.78094	1.22306	1.45613	0.145355	0.409306	3.96232	0.888917	1.31074	2.9679	2.6345	15.4813
Esd	14.2469	1.7809	0.832387	2.13952	0.032394	0.172951	0.990581	8.00025	10.486	34.6255	3.51267	27.8664
Gstcd	2.26248	1.78078	1.66753	1.06791	0.285559	NA	0	1.77783	1.31074	0.989301	1.75633	7.74067
4932438A13Rik	19.1667	1.7764	0.626016	2.83762	0.00454509	0.0498595	14.8587	4.44458	6.55372	46.4972	20.1978	22.4479
Stx12	15.8628	1.77619	0.647855	2.74165	0.0061132	0.061132	3.96232	6.22242	11.7967	15.8288	33.3704	23.9961
Malt1	3.66954	1.77407	1.32284	1.34111	0.179885	0.460164	0	3.55567	1.31074	6.92511	7.9035	2.3222
Dnttip2	3.62415	1.77293	1.4381	1.23282	0.217641	0.508059	0	0	5.24298	9.89301	3.51267	3.09627
Atrn	11.8448	1.77266	0.798239	2.22072	0.0263702	0.15316	4.9529	7.11133	3.93223	3.9572	26.345	24.7701
Hspe1-rs1	2.2711	1.7713	1.95517	0.905959	0.364958	NA	0	1.77783	1.31074	0	10.538	0
B230319C09Rik	1.64823	1.7683	1.93043	0.916011	0.359661	NA	0.990581	0	1.31074	5.93581	0.878167	0.774067
Bbs7	4.33491	1.76689	1.20711	1.46374	0.143266	0.40652	0	4.44458	1.31074	7.91441	6.14717	6.19254
Pbk	3.66104	1.76603	1.31373	1.34428	0.178857	0.458731	0.990581	2.66675	1.31074	1.9786	2.6345	12.3851
Slc25a24	1.64706	1.7654	2.00301	0.881372	0.378117	NA	0.990581	0	1.31074	4.94651	2.6345	0
Ppp3r1	9.53191	1.76363	0.90786	1.94262	0.0520621	0.23086	0	5.3335	7.86447	24.7325	12.2943	6.9666
Qpct	1.41708	1.76284	2.10451	0.83765	0.402227	NA	0.990581	0.888917	0	1.9786	0	4.6444
Aak1	23.1453	1.76276	0.573914	3.07147	0.00213007	0.0295843	8.91523	13.3338	9.17521	22.7539	61.4717	23.222
9330159F19Rik	1.41474	1.76112	2.08506	0.844637	0.398313	NA	0.990581	0.888917	0	0	3.51267	3.09627
Gm9791	4.16584	1.75993	1.33186	1.3214	0.186367	0.468776	0.990581	4.44458	0	10.8823	7.9035	0.774067
Fam168a	12.4317	1.75892	0.711715	2.47138	0.0134592	0.0996586	7.92465	6.22242	2.62149	11.8716	21.9542	23.9961
Trappc11	12.8286	1.75876	0.710161	2.47656	0.0132654	0.099039	3.96232	3.55567	10.486	24.7325	21.076	13.1591
Lipt1	1.37875	1.75866	2.24803	0.782315	0.434029	NA	0	1.77783	0	4.94651	0	1.54813
Itgav	21.1238	1.75845	0.578938	3.03738	0.00238646	0.0317527	13.8681	7.11133	7.86447	23.7432	50.9337	23.222
Myo5a	25.2766	1.75808	0.546329	3.21799	0.00129092	0.0207803	15.8493	3.55567	15.7289	41.5507	44.7865	30.1886
Invs	4.16139	1.75699	1.30464	1.34672	0.17807	0.457687	1.98116	3.55567	0	2.9679	1.75633	14.7073
Nek4	2.93863	1.75676	1.53391	1.14528	0.252092	NA	3.96232	0	0	4.94651	1.75633	6.9666
Pola1	7.5917	1.75511	0.951596	1.84438	0.0651277	0.261888	1.98116	8.00025	0	11.8716	10.538	13.1591
Mrps6	6.08889	1.75495	0.964459	1.81963	0.0688159	0.271041	3.96232	1.77783	2.62149	9.89301	10.538	7.74067
Pgk1-rs7	2.30656	1.75268	1.74301	1.00555	0.314633	NA	0.990581	0.888917	1.31074	0.989301	9.65984	0
Gm5510	2.11311	1.75254	1.67749	1.04474	0.296143	NA	0.990581	1.77783	0	5.93581	0.878167	3.09627
Gm10300	1.43156	1.75226	2.14424	0.817195	0.413817	NA	0.990581	0.888917	0	5.93581	0	0.774067
Ints12	1.62971	1.75162	1.90191	0.920979	0.357061	NA	0.990581	0	1.31074	4.94651	1.75633	0.774067
Ptar1	11.4641	1.75157	0.709766	2.46781	0.0135941	0.0999565	3.96232	5.3335	6.55372	19.786	18.4415	14.7073
Appl2	9.99157	1.75157	0.829938	2.11048	0.0348167	0.181138	8.91523	4.44458	0	14.8395	13.1725	18.5776
Slc29a3	3.00611	1.75076	1.41995	1.23298	0.217584	NA	0.990581	1.77783	1.31074	7.91441	5.269	0.774067
Mtrf1l	1.77386	1.75072	1.93226	0.906047	0.364911	NA	0	0	2.62149	1.9786	5.269	0.774067
Gabbr2	0.789165	1.75045	2.75065	0.636375	0.524532	NA	0	0.888917	0	2.9679	0.878167	0
Gm2573	0.789165	1.75045	2.75065	0.636375	0.524532	NA	0	0.888917	0	2.9679	0.878167	0
Arg2	0.806109	1.75012	2.73161	0.640694	0.521721	NA	0.990581	0	0	2.9679	0.878167	0
Gm26767	0.806109	1.75012	2.73161	0.640694	0.521721	NA	0.990581	0	0	2.9679	0.878167	0
Pstpip2	0.806109	1.75012	2.73161	0.640694	0.521721	NA	0.990581	0	0	2.9679	0.878167	0
Gm11221	0.859469	1.74912	2.67544	0.653771	0.513259	NA	0	0	1.31074	2.9679	0.878167	0
Erlec1	3.9596	1.74875	1.23997	1.41032	0.158446	0.43063	2.97174	0	2.62149	4.94651	7.02534	6.19254
Abraxas2	1.34574	1.74826	2.28833	0.76399	0.444873	NA	0	1.77783	0	0	0.878167	5.41847
Zfp317	5.58931	1.74719	1.07	1.63289	0.102492	0.336263	3.96232	0	3.93223	9.89301	8.78167	6.9666
Rbm27	6.0002	1.74715	0.960634	1.81874	0.0689504	0.271166	2.97174	2.66675	2.62149	7.91441	10.538	9.2888
Elavl2	6.18186	1.7455	1.10754	1.57602	0.115021	0.359086	5.94348	0	2.62149	15.8288	2.6345	10.0629
Zranb2	12.5865	1.7446	0.766143	2.27712	0.0227791	0.139165	3.96232	4.44458	9.17521	30.6683	21.076	6.19254
Fam162a	6.47242	1.74359	1.04996	1.66062	0.0967897	0.324339	0	6.22242	2.62149	5.93581	7.02534	17.0295
Lpl	7.05183	1.74357	0.976164	1.78615	0.0740751	0.281448	1.98116	2.66675	5.24298	10.8823	18.4415	3.09627
Serinc3	22.9803	1.74237	0.506212	3.44197	0.000577484	0.0117727	9.90581	12.4448	9.17521	36.6041	33.3704	36.3811
BC055324	5.12168	1.74148	1.04633	1.66437	0.0960379	0.323443	2.97174	2.66675	1.31074	9.89301	6.14717	7.74067
2020-09-05	2.06159	1.74126	1.80227	0.966151	0.333969	NA	0.990581	1.77783	0	0	2.6345	6.9666
Cep57l1	2.25439	1.74077	1.76162	0.988164	0.323072	NA	0	1.77783	1.31074	6.92511	3.51267	0
Lmtk2	40.2757	1.73995	0.417482	4.16772	3.07662e-05	0.00134073	16.8399	24.0008	14.4182	43.5293	75.5224	67.3438
Fam131c	9.02424	1.73952	0.872386	1.99398	0.0461545	0.215781	8.91523	0.888917	2.62149	18.7967	10.538	12.3851
Gm34829	2.7031	1.73729	1.61932	1.07285	0.283339	NA	0	3.55567	0	7.91441	0.878167	3.87033
Pcgf5	8.04935	1.73687	0.960903	1.80754	0.0706778	0.275067	6.93406	2.66675	1.31074	24.7325	8.78167	3.87033
Cldn12	5.3506	1.73667	1.07475	1.61588	0.10612	0.343932	3.96232	0.888917	2.62149	5.93581	14.0507	4.6444
Ncapg2	6.84232	1.73586	0.901482	1.92556	0.0541591	0.236123	2.97174	2.66675	3.93223	10.8823	10.538	10.0629
Pex12	2.22139	1.73466	1.60596	1.08014	0.280079	NA	0	1.77783	1.31074	1.9786	4.39084	3.87033
Homer1	7.08437	1.73454	0.953839	1.81848	0.0689902	0.271166	5.94348	3.55567	0	13.8502	11.4162	7.74067
Epn2	14.3228	1.73396	0.664658	2.6088	0.00908605	0.0785009	3.96232	11.5559	3.93223	22.7539	22.8323	20.8998
Cep57	4.52977	1.7338	1.13496	1.52764	0.126602	0.380368	0.990581	2.66675	2.62149	10.8823	6.14717	3.87033
Ficd	2.97909	1.73305	1.46159	1.18572	0.235732	NA	1.98116	0.888917	1.31074	1.9786	0.878167	10.8369
Gemin8	2.27186	1.73016	1.61022	1.07449	0.282603	NA	0.990581	0.888917	1.31074	0.989301	7.9035	1.54813
Ncoa2	5.90864	1.73009	0.97105	1.78167	0.0748028	0.283231	1.98116	3.55567	2.62149	9.89301	9.65984	7.74067
Dtx2	6.51098	1.72938	0.983206	1.75892	0.0785909	0.290737	3.96232	3.55567	1.31074	15.8288	10.538	3.87033
Dclre1c	2.04424	1.72869	1.82755	0.945907	0.344196	NA	0.990581	1.77783	0	0	1.75633	7.74067
4921531C22Rik	2.88306	1.72689	1.53838	1.12254	0.261634	NA	3.96232	0	0	1.9786	4.39084	6.9666
Cfl2	5.69941	1.7265	1.0975	1.57312	0.11569	0.360111	2.97174	0	5.24298	13.8502	4.39084	7.74067
Zfp251	10.9162	1.72584	0.85144	2.02697	0.0426659	0.205968	0.990581	12.4448	1.31074	11.8716	21.076	17.8035
Pitpnc1	2.23704	1.72541	1.66482	1.03639	0.300019	NA	0	1.77783	1.31074	6.92511	2.6345	0.774067
Med13	19.6971	1.72448	0.676233	2.55013	0.0107684	0.0872525	1.98116	5.3335	20.9719	43.5293	25.4668	20.8998
Cnot4	2.86707	1.72361	1.48744	1.15878	0.246546	NA	0	2.66675	1.31074	0.989301	5.269	6.9666
Adm	1.38004	1.72297	2.11728	0.813768	0.415778	NA	0.990581	0.888917	0	0	1.75633	4.6444
Dnajc13	13.8292	1.72262	0.657488	2.62001	0.0087928	0.0772083	6.93406	3.55567	9.17521	19.786	21.076	22.4479
Ccnyl1	2.68106	1.72232	1.58818	1.08446	0.278159	NA	0	3.55567	0	3.9572	7.02534	1.54813
Dclre1a	2.95054	1.72199	1.42798	1.20589	0.22786	NA	0.990581	1.77783	1.31074	4.94651	7.9035	0.774067
Mycbp2	17.4903	1.72168	0.58042	2.96627	0.00301431	0.0379284	6.93406	10.667	6.55372	28.6897	28.1013	23.9961
Larp4b	23.8456	1.72157	0.582517	2.95539	0.00312271	0.0388804	17.8305	2.66675	13.1074	43.5293	40.3957	25.5442
Gm7390	1.74438	1.72042	2.10856	0.81592	0.414546	NA	0	0	2.62149	0	0.878167	6.9666
Dnajc12	8.2423	1.71996	0.916042	1.8776	0.0604361	0.250413	3.96232	7.11133	0	13.8502	17.5633	6.9666
Mospd1	2.25451	1.7184	1.59192	1.07945	0.280387	NA	0.990581	0.888917	1.31074	0.989301	7.02534	2.3222
Slc25a35	3.52457	1.71817	1.32402	1.29769	0.194394	0.478137	2.97174	1.77783	0	9.89301	2.6345	3.87033
Rbl1	8.3086	1.71759	0.874166	1.96483	0.0494337	0.223949	1.98116	4.44458	5.24298	21.7646	7.9035	8.51474
Zyg11b	6.23435	1.71704	0.967445	1.77482	0.0759276	0.285329	1.98116	1.77783	5.24298	6.92511	11.4162	10.0629
Gm10718	9.62029	1.71695	0.782888	2.1931	0.0283004	0.159462	2.97174	5.3335	5.24298	9.89301	14.9288	19.3517
Gm6501	0.771815	1.71546	2.76916	0.619487	0.535595	NA	0	0.888917	0	2.9679	0	0.774067
Usp27x	0.771815	1.71546	2.76916	0.619487	0.535595	NA	0	0.888917	0	2.9679	0	0.774067
Prkd1	2.25334	1.71535	1.71149	1.00226	0.31622	NA	0.990581	0.888917	1.31074	0	8.78167	1.54813
Eea1	10.4349	1.71523	0.867289	1.97769	0.0479638	0.220374	4.9529	0.888917	9.17521	15.8288	26.345	5.41847
Epg5	13.1276	1.71454	0.688731	2.48942	0.0127952	0.0971151	2.97174	5.3335	10.486	21.7646	21.9542	16.2554
Pkd1l3	0.770642	1.71417	2.75065	0.623188	0.533161	NA	0	0.888917	0	1.9786	1.75633	0
Ctns	7.01058	1.71355	1.00049	1.71272	0.0867648	0.306077	1.98116	6.22242	1.31074	20.7753	7.9035	3.87033
Nsrp1	3.67503	1.71351	2.79952	0.612075	0.540488	0.781578	0	0	5.24298	8.90371	7.9035	0
Dusp10	0.840947	1.71322	2.67263	0.641025	0.521507	NA	0	0	1.31074	1.9786	1.75633	0
Gm38257	0.840947	1.71322	2.67263	0.641025	0.521507	NA	0	0	1.31074	1.9786	1.75633	0
Gm5540	0.840947	1.71322	2.67263	0.641025	0.521507	NA	0	0	1.31074	1.9786	1.75633	0
Katnbl1	0.840947	1.71322	2.67263	0.641025	0.521507	NA	0	0	1.31074	1.9786	1.75633	0
Teddm2	0.840947	1.71322	2.67263	0.641025	0.521507	NA	0	0	1.31074	1.9786	1.75633	0
Sh3bgrl2	14.3505	1.71164	0.694623	2.46413	0.0137348	0.100405	5.94348	1.77783	13.1074	19.786	24.5887	20.8998
Epb41l5	6.6079	1.71093	0.920146	1.85942	0.0629683	0.257622	3.96232	2.66675	2.62149	10.8823	7.9035	11.611
3110083C13Rik	1.5375	1.71052	2.23698	0.764653	0.444478	NA	0	0.888917	1.31074	0	7.02534	0
Btbd3	2.45852	1.71026	1.70068	1.00563	0.314594	NA	0.990581	0	2.62149	4.94651	0	6.19254
Hmgcll1	1.59149	1.70928	2.03313	0.840715	0.400508	NA	0.990581	0	1.31074	1.9786	5.269	0
Dcun1d4	7.05583	1.70804	0.973313	1.75487	0.0792808	0.291699	4.9529	0	5.24298	8.90371	13.1725	10.0629
Stk40	16.039	1.70792	0.638323	2.67564	0.00745871	0.0694003	6.93406	12.4448	2.62149	23.7432	21.076	29.4145
Lrr1	4.26106	1.70695	1.19184	1.43219	0.152089	0.421238	0.990581	3.55567	1.31074	10.8823	2.6345	6.19254
Zfp930	2.78903	1.70688	1.47061	1.16066	0.245781	NA	1.98116	1.77783	0	7.91441	3.51267	1.54813
Zfp773	1.34053	1.70667	2.11247	0.807901	0.419147	NA	0	1.77783	0	1.9786	3.51267	0.774067
Coq3	6.19139	1.7062	1.07175	1.59197	0.111391	0.353208	3.96232	4.44458	0	16.8181	2.6345	9.2888
Macf1	55.4984	1.70597	0.36208	4.71159	2.45795e-06	0.00016329	20.8022	35.5567	20.9719	101.898	82.5477	71.2142
Rlim	12.7707	1.70509	0.723147	2.35787	0.0183799	0.120371	6.93406	8.00025	2.62149	30.6683	17.5633	10.8369
D10Wsu102e	73.9299	1.70458	0.31541	5.40434	6.50461e-08	6.91795e-06	41.6044	28.4453	34.0794	138.502	101.867	99.0806
Ier2	5.92401	1.70435	0.973134	1.7514	0.0798766	0.292571	3.96232	1.77783	2.62149	8.90371	10.538	7.74067
Mettl14	7.4682	1.70333	0.976839	1.74372	0.0812085	0.295587	0	5.3335	5.24298	18.7967	6.14717	9.2888
Mnd1	1.39452	1.70108	1.99463	0.852827	0.393755	NA	0.990581	0.888917	0	3.9572	1.75633	0.774067
Ankfy1	22.6668	1.69992	0.540024	3.14786	0.00164472	0.0245288	9.90581	8.00025	14.4182	49.4651	26.345	27.8664
Myo6	38.2538	1.69777	0.415125	4.0898	4.31754e-05	0.00172339	22.7834	14.2227	17.0397	72.219	48.2992	54.9588
Npc1	16.7898	1.69636	0.593633	2.85759	0.00426876	0.0479352	10.8964	6.22242	6.55372	28.6897	22.8323	25.5442
Bivm	2.25516	1.69566	1.61882	1.04747	0.294883	NA	0.990581	0.888917	1.31074	7.91441	0.878167	1.54813
Cyren	2.25399	1.69516	1.60037	1.05924	0.289492	NA	0.990581	0.888917	1.31074	6.92511	2.6345	0.774067
U2surp	13.0096	1.69386	0.756319	2.23961	0.0251161	0.147893	9.90581	0.888917	7.86447	26.7111	21.076	11.611
1700123O20Rik	8.17098	1.69354	0.933598	1.81399	0.0696797	0.272747	0.990581	8.88917	1.31074	16.8181	14.0507	6.9666
Agfg2	28.9231	1.69102	0.496352	3.4069	0.000657059	0.0130861	7.92465	15.1116	18.3504	32.6469	62.3499	37.1552
Slc2a8	15.8154	1.69066	0.647169	2.61239	0.0089911	0.0780597	2.97174	8.00025	11.7967	30.6683	16.6852	24.7701
Efcab14	15.8064	1.68964	1.46225	1.1555	0.247884	0.546506	0	1.77783	20.9719	25.7218	25.4668	20.8998
Prpf18	4.48945	1.68929	1.18233	1.42878	0.153066	0.422957	1.98116	1.77783	2.62149	12.8609	6.14717	1.54813
Prkci	21.9432	1.6891	0.580282	2.91083	0.00360464	0.0428587	13.8681	8.00025	9.17521	54.4116	17.5633	28.6405
Mycbpap	4.37415	1.68815	1.17793	1.43316	0.151813	0.420841	0.990581	2.66675	2.62149	4.94651	2.6345	12.3851
Cript	8.70892	1.68815	0.96702	1.74573	0.0808585	0.294849	0	10.667	1.31074	18.7967	11.4162	10.0629
Aldoc	9.02646	1.68809	0.944449	1.78738	0.0738762	0.281448	6.93406	4.44458	1.31074	1.9786	13.1725	26.3183
Gm6195	1.32435	1.68624	2.1099	0.799206	0.424171	NA	0	1.77783	0	2.9679	0.878167	2.3222
Clcn3	33.7912	1.68444	0.451938	3.72714	0.000193667	0.00548503	10.8964	14.2227	23.5934	56.3902	59.7154	37.9293
Cited2	18.5252	1.68343	0.568334	2.96205	0.00305603	0.0382507	5.94348	8.88917	11.7967	30.6683	29.8577	23.9961
Rfc1	14.0693	1.68133	0.703513	2.3899	0.016853	0.114442	2.97174	8.00025	9.17521	35.6148	13.1725	15.4813
Gsto1	10.0656	1.67977	0.822882	2.04133	0.0412184	0.201531	4.9529	8.88917	0	15.8288	17.5633	13.1591
Cep295	7.85781	1.67824	0.906791	1.85075	0.0642061	0.26011	1.98116	1.77783	7.86447	11.8716	16.6852	6.9666
Cfap43	1.39816	1.67778	2.25882	0.74277	0.457621	NA	1.98116	0	0	0.989301	0	5.41847
Gm17137	0.75212	1.67753	2.79113	0.601022	0.547825	NA	0	0.888917	0	0.989301	2.6345	0
Arap3	0.753292	1.67708	2.59883	0.645323	0.518718	NA	0	0.888917	0	1.9786	0.878167	0.774067
Mrpl47	0.770236	1.67692	2.58107	0.649699	0.515886	NA	0.990581	0	0	1.9786	0.878167	0.774067
Sgpp1	0.770236	1.67692	2.58107	0.649699	0.515886	NA	0.990581	0	0	1.9786	0.878167	0.774067
Wdr60	0.770236	1.67692	2.58107	0.649699	0.515886	NA	0.990581	0	0	1.9786	0.878167	0.774067
Gm25989	0.823597	1.67642	2.5289	0.662904	0.507392	NA	0	0	1.31074	1.9786	0.878167	0.774067
Hdac4	8.79051	1.6764	0.895742	1.87152	0.0612735	0.253168	5.94348	6.22242	0	10.8823	21.9542	7.74067
Clasp2	17.7313	1.67508	0.598717	2.79779	0.00514542	0.0539531	11.887	4.44458	9.17521	33.6362	26.345	20.8998
Dop1b	5.67476	1.67498	1.00861	1.66069	0.0967757	0.324339	0.990581	4.44458	2.62149	8.90371	7.02534	10.0629
Trim33	8.75016	1.67408	0.928677	1.80265	0.0714433	0.276574	9.90581	0	2.62149	13.8502	11.4162	14.7073
Cdc14b	4.94824	1.67307	1.21793	1.3737	0.169536	0.445777	0	0.888917	6.55372	11.8716	2.6345	7.74067
Shroom2	3.44649	1.67269	1.61231	1.03745	0.299527	0.598551	0	0	5.24298	0	6.14717	9.2888
Elf3	7.74872	1.67158	0.884002	1.89092	0.058635	0.246911	2.97174	5.3335	2.62149	17.8074	6.14717	11.611
Ccdc93	6.1112	1.67145	1.0282	1.62562	0.104031	0.339039	1.98116	1.77783	5.24298	11.8716	2.6345	13.1591
Mga	21.7974	1.67117	0.591907	2.82337	0.0047522	0.0513021	3.96232	17.7783	9.17521	45.5079	21.076	33.2849
E330034L11Rik	1.35982	1.66837	2.12204	0.786212	0.431743	NA	0.990581	0.888917	0	3.9572	0	2.3222
Usp28	4.61311	1.66811	1.18252	1.41063	0.158352	0.43063	0.990581	5.3335	0	9.89301	5.269	6.19254
Robo2	4.72818	1.66636	1.15702	1.44022	0.149806	0.416982	0.990581	0.888917	5.24298	2.9679	10.538	7.74067
Adarb1	5.6029	1.66627	1.10632	1.50614	0.13203	0.38772	0	5.3335	2.62149	12.8609	3.51267	9.2888
Adnp2	11.4147	1.66511	0.733992	2.26857	0.0232945	0.140775	4.9529	6.22242	5.24298	8.90371	24.5887	18.5776
Slc25a15	4.95053	1.66487	1.11162	1.4977	0.134212	0.39015	3.96232	1.77783	1.31074	3.9572	14.0507	4.6444
Pim2	6.03049	1.66356	1.0743	1.5485	0.121501	0.36999	0.990581	2.66675	5.24298	1.9786	17.5633	7.74067
Zswim7	10.4717	1.66262	0.820917	2.02532	0.0428342	0.206351	9.90581	3.55567	1.31074	22.7539	17.5633	7.74067
Plekha3	6.2767	1.66245	0.967888	1.71761	0.0858686	0.304298	3.96232	3.55567	1.31074	14.8395	7.02534	6.9666
Gata2	2.89926	1.66195	1.36994	1.21316	0.22507	NA	1.98116	0.888917	1.31074	5.93581	2.6345	4.6444
Dpp7	9.28244	1.66002	0.882541	1.88096	0.059978	0.249689	0.990581	10.667	1.31074	15.8288	11.4162	15.4813
Asic4	1.48545	1.65962	2.05258	0.80855	0.418774	NA	0	0.888917	1.31074	0	4.39084	2.3222
Sos2	3.02372	1.65904	1.41197	1.17499	0.240001	NA	0.990581	0.888917	2.62149	0.989301	8.78167	3.87033
Sbf2	10.9297	1.65808	0.850957	1.94848	0.0513572	0.229559	11.887	0	3.93223	16.8181	16.6852	16.2554
Rpgrip1l	6.5776	1.65778	1.0559	1.57001	0.116413	0.361015	5.94348	0.888917	2.62149	19.786	7.9035	2.3222
Rgmb	7.27358	1.65704	0.985926	1.6807	0.0928217	0.316627	0.990581	0.888917	9.17521	6.92511	14.0507	11.611
Ccdc107	32.372	1.65612	0.470657	3.51875	0.00043359	0.00962063	21.7928	14.2227	10.486	31.6576	64.9844	51.0884
Nagk	9.60724	1.65395	0.914802	1.80799	0.0706084	0.27496	3.96232	0	10.486	16.8181	7.02534	19.3517
Grb10	10.6555	1.65362	0.829906	1.99254	0.0463114	0.215954	0	5.3335	10.486	17.8074	14.0507	16.2554
Rnf227	7.09607	1.65298	1.03527	1.59666	0.110341	0.351523	7.92465	0.888917	1.31074	21.7646	5.269	5.41847
9030612E09Rik	1.33778	1.65285	2.33441	0.708039	0.478921	NA	0.990581	0.888917	0	0	6.14717	0
Tigar	8.06074	1.65059	0.905148	1.82356	0.0682183	0.269806	2.97174	7.11133	1.31074	5.93581	20.1978	10.8369
Sybu	2.38273	1.65042	1.61273	1.02337	0.306131	NA	0.990581	0	2.62149	5.93581	0.878167	3.87033
Camsap2	7.96868	1.65021	0.926843	1.78046	0.0750005	0.283753	1.98116	0.888917	9.17521	16.8181	9.65984	9.2888
Col26a1	4.52688	1.64957	1.21231	1.36069	0.173612	0.451461	0.990581	5.3335	0	3.9572	5.269	11.611
Ppm1l	12.1399	1.64885	0.773217	2.13245	0.0329696	0.174686	0.990581	5.3335	11.7967	10.8823	23.7105	20.1257
Pds5b	16.3458	1.6485	0.621274	2.65342	0.00796798	0.0726447	5.94348	13.3338	3.93223	24.7325	24.5887	25.5442
Pam16	4.98513	1.64841	1.26207	1.30612	0.191511	0.475274	0.990581	3.55567	2.62149	14.8395	7.9035	0
Abhd17b	4.25221	1.64738	1.37671	1.19661	0.231459	0.528484	0	0	6.55372	7.91441	1.75633	9.2888
Ccne2	6.20758	1.64721	1.10656	1.48859	0.136595	0.394305	3.96232	0	5.24298	18.7967	6.14717	3.09627
Slc9a7	13.9547	1.64662	0.646143	2.54839	0.0108223	0.0873504	6.93406	4.44458	9.17521	21.7646	22.8323	18.5776
Pcm1	11.0615	1.64611	0.750566	2.19315	0.0282963	0.159462	3.96232	8.00025	3.93223	16.8181	9.65984	23.9961
Mgst3	31.0687	1.64426	0.482949	3.40463	0.000662534	0.0131675	23.7739	7.11133	14.4182	55.4009	43.9084	41.7996
Ing2	2.73541	1.64411	1.48255	1.10898	0.267441	NA	2.97174	0.888917	0	6.92511	1.75633	3.87033
Vps37a	5.70559	1.64347	1.16168	1.41473	0.157147	0.429297	6.93406	0	1.31074	14.8395	2.6345	8.51474
Tmed5	4.2745	1.64342	1.24957	1.31519	0.188447	0.471369	0	3.55567	2.62149	12.8609	3.51267	3.09627
Rcan3	12.6489	1.64276	0.694196	2.36641	0.0179613	0.118577	6.93406	2.66675	9.17521	19.786	21.076	16.2554
Zfp62	4.54019	1.64231	1.17797	1.39418	0.163263	0.437908	0.990581	5.3335	0	6.92511	7.02534	6.9666
Gm41396	0.735942	1.64193	2.78997	0.588512	0.556189	NA	0	0.888917	0	1.9786	0	1.54813
Epc2	0.752886	1.64187	2.76875	0.593003	0.553179	NA	0.990581	0	0	1.9786	0	1.54813
Rec114	0.752886	1.64187	2.76875	0.593003	0.553179	NA	0.990581	0	0	1.9786	0	1.54813
Itpr2	6.42492	1.64134	0.972177	1.68831	0.0913514	0.315664	0.990581	4.44458	3.93223	13.8502	5.269	10.0629
Cwc22	2.98902	1.641	1.4043	1.16856	0.242583	NA	0.990581	0.888917	2.62149	0.989301	7.02534	5.41847
Usf3	6.65325	1.64081	1.01554	1.6157	0.10616	0.343932	4.9529	4.44458	0	13.8502	3.51267	13.1591
Gm3365	0.805075	1.64047	2.54486	0.644621	0.519173	NA	0	0	1.31074	0.989301	1.75633	0.774067
Naa50	24.5013	1.63941	0.570845	2.87189	0.00408019	0.0465328	17.8305	2.66675	15.7289	41.5507	28.9795	40.2515
Senp2	12.0951	1.6389	0.749852	2.18563	0.0288428	0.16137	3.96232	3.55567	10.486	29.679	14.0507	10.8369
Rassf2	4.03162	1.63839	1.26705	1.29307	0.195985	0.480205	0.990581	0	5.24298	4.94651	5.269	7.74067
Dock3	9.74426	1.63799	0.777025	2.10803	0.0350284	0.18214	6.93406	4.44458	2.62149	19.786	12.2943	12.3851
Mia3	10.1659	1.63748	0.785158	2.08554	0.0370202	0.188171	3.96232	4.44458	6.55372	22.7539	7.02534	16.2554
Psen2	6.4177	1.63745	0.946289	1.73039	0.0835609	0.300011	4.9529	1.77783	2.62149	9.89301	12.2943	6.9666
Lrp12	6.31305	1.63728	1.00382	1.63106	0.102878	0.336683	6.93406	0.888917	1.31074	10.8823	7.02534	10.8369
Eefsec	14.6546	1.63667	0.692057	2.36493	0.0180334	0.118723	9.90581	2.66675	9.17521	10.8823	28.9795	26.3183
Nr3c1	8.3083	1.63664	0.861661	1.89941	0.0575112	0.243692	3.96232	5.3335	2.62149	15.8288	16.6852	5.41847
Cinp	11.2126	1.6362	0.86571	1.89001	0.0587562	0.247285	7.92465	0.888917	7.86447	4.94651	32.4922	13.1591
Ergic2	11.3042	1.6361	0.751787	2.17628	0.0295343	0.163125	8.91523	3.55567	3.93223	24.7325	9.65984	17.0295
Pdcd5	8.03664	1.63566	0.927889	1.76277	0.0779387	0.289792	0	5.3335	6.55372	16.8181	7.9035	11.611
Trnt1	6.83346	1.63525	0.951258	1.71904	0.0856067	0.303797	1.98116	1.77783	6.55372	7.91441	15.807	6.9666
Pdpk1	17.7377	1.63476	0.68646	2.38144	0.017245	0.116217	3.96232	18.6673	2.62149	24.7325	38.6394	17.8035
Ndfip2	9.52642	1.63436	0.798751	2.04614	0.0407426	0.1998	6.93406	5.3335	1.31074	18.7967	13.1725	11.611
Rraga	7.74574	1.63412	0.928605	1.75976	0.0784489	0.290469	2.97174	0.888917	7.86447	11.8716	16.6852	6.19254
B4galt6	4.14412	1.63367	1.32475	1.23319	0.217506	0.508059	5.94348	0	0	8.90371	6.14717	3.87033
Usp8	16.5756	1.63301	0.65532	2.49192	0.0127054	0.0968708	9.90581	12.4448	1.31074	18.7967	23.7105	33.2849
Sppl3	7.17347	1.63154	0.879284	1.85553	0.0635211	0.25877	3.96232	2.66675	3.93223	12.8609	8.78167	10.8369
C2cd2	1.98293	1.6308	1.68155	0.969817	0.332138	NA	0.990581	1.77783	0	4.94651	2.6345	1.54813
Epha4	2.75019	1.62977	1.54154	1.05723	0.290405	NA	0	2.66675	1.31074	2.9679	8.78167	0.774067
Sap130	10.0043	1.62894	0.823097	1.97904	0.0478119	0.219958	8.91523	5.3335	0	15.8288	17.5633	12.3851
Ino80c	1.26878	1.62827	2.28326	0.713135	0.475762	NA	0	1.77783	0	0	3.51267	2.3222
Zhx1	2.1602	1.6279	1.76742	0.921058	0.35702	NA	0.990581	0.888917	1.31074	0.989301	8.78167	0
9130023H24Rik	1.45192	1.62546	1.98361	0.819445	0.412533	NA	0	0.888917	1.31074	0.989301	0.878167	4.6444
Gm43012	1.45192	1.62546	1.98361	0.819445	0.412533	NA	0	0.888917	1.31074	0.989301	0.878167	4.6444
Rab37	8.77372	1.62475	0.846276	1.91988	0.0548729	0.237708	1.98116	8.00025	2.62149	14.8395	16.6852	8.51474
Zfp322a	1.65124	1.6239	1.99783	0.812833	0.416314	NA	0	0	2.62149	0.989301	0.878167	5.41847
Map2k4	6.33499	1.62364	0.964087	1.68412	0.0921583	0.316263	4.9529	1.77783	2.62149	6.92511	7.02534	14.7073
Atp11b	10.9404	1.62348	0.779958	2.08149	0.0373888	0.188606	2.97174	8.88917	3.93223	27.7004	10.538	11.611
Mob1b	8.79949	1.62311	0.878711	1.84715	0.0647251	0.260636	6.93406	0.888917	5.24298	21.7646	7.9035	10.0629
Gm42992	1.26996	1.62294	2.13939	0.758599	0.448092	NA	0	1.77783	0	0.989301	1.75633	3.09627
Tmem209	4.02196	1.62277	1.29651	1.25165	0.210699	0.499003	0	4.44458	1.31074	11.8716	2.6345	3.87033
Lekr1	2.53417	1.62276	1.82134	0.890971	0.372945	NA	0	3.55567	0	9.89301	1.75633	0
Sprtn	11.0759	1.62269	0.825523	1.96565	0.0493389	0.223732	1.98116	8.88917	5.24298	23.7432	21.9542	4.6444
1500009C09Rik	3.99692	1.62056	1.28844	1.25777	0.208475	0.496494	0.990581	0	5.24298	4.94651	3.51267	9.2888
Eif3m	9.01131	1.62004	0.830442	1.95082	0.0510781	0.228672	7.92465	2.66675	2.62149	7.91441	16.6852	16.2554
Tmem56	10.2544	1.61997	0.799588	2.026	0.0427643	0.206285	5.94348	6.22242	2.62149	25.7218	14.0507	6.9666
Zfp84	3.59477	1.61994	1.26462	1.28097	0.200204	0.485437	0.990581	1.77783	2.62149	1.9786	8.78167	5.41847
Exd2	5.5267	1.61788	1.05822	1.52887	0.126298	0.379693	0.990581	4.44458	2.62149	13.8502	3.51267	7.74067
Zfp772	2.95132	1.61638	1.52815	1.05774	0.290175	NA	0	1.77783	2.62149	10.8823	0.878167	1.54813
Rnf213	13.6231	1.61569	0.66102	2.44423	0.014516	0.10392	7.92465	4.44458	7.86447	25.7218	21.076	14.7073
Lman1	22.142	1.61497	0.526596	3.06681	0.00216355	0.0298496	10.8964	8.88917	13.1074	43.5293	25.4668	30.9627
Cd164	22.1706	1.61482	0.584548	2.76251	0.00573595	0.0583834	17.8305	8.00025	6.55372	49.4651	33.3704	17.8035
Rhot1	14.5089	1.61372	0.745529	2.16453	0.0304238	0.166155	0.990581	12.4448	7.86447	26.7111	28.9795	10.0629
Supt20	10.0804	1.61266	0.848682	1.90019	0.0574084	0.243365	7.92465	5.3335	1.31074	26.7111	5.269	13.9332
Tchp	11.1166	1.60957	0.737081	2.18371	0.0289834	0.16182	8.91523	3.55567	3.93223	12.8609	21.9542	15.4813
Scyl2	8.79178	1.60936	0.829819	1.93941	0.0524509	0.232084	7.92465	3.55567	1.31074	11.8716	14.9288	13.1591
Ssb	9.50087	1.60865	0.848138	1.89669	0.0578693	0.244812	5.94348	1.77783	6.55372	22.7539	5.269	14.7073
Azin1	35.2946	1.60825	0.461907	3.48177	0.000498112	0.0105391	11.887	16.0005	24.9042	75.1869	34.2485	49.5403
Zfp106	37.9643	1.60817	0.416114	3.86474	0.000111207	0.00358093	12.8775	17.7783	26.2149	56.3902	64.9844	49.5403
9430038I01Rik	2.773	1.60737	1.53195	1.04923	0.294074	NA	0.990581	1.77783	1.31074	7.91441	0	4.6444
Calm1	62.8487	1.60659	0.413535	3.88503	0.000102319	0.00332887	24.7645	39.1123	28.8364	160.267	54.4464	69.666
Srgap2	12.614	1.60638	0.828583	1.9387	0.0525373	0.23225	0.990581	2.66675	15.7289	19.786	27.2232	9.2888
Btbd7	5.37084	1.60531	1.20963	1.32711	0.184472	0.46559	0	5.3335	2.62149	0.989301	7.02534	16.2554
Bptf	6.87768	1.6051	1.02282	1.56928	0.116582	0.361148	0	6.22242	3.93223	8.90371	17.5633	4.6444
Calhm2	0.787725	1.60448	2.56036	0.626661	0.530882	NA	0	0	1.31074	0.989301	0.878167	1.54813
Gm10297	0.734364	1.60422	2.61635	0.613151	0.539776	NA	0.990581	0	0	0.989301	0.878167	1.54813
Prkca	0.734364	1.60422	2.61635	0.613151	0.539776	NA	0.990581	0	0	0.989301	0.878167	1.54813
Zfp599	0.734364	1.60422	2.61635	0.613151	0.539776	NA	0.990581	0	0	0.989301	0.878167	1.54813
Lca5l	0.71742	1.60413	2.63547	0.608671	0.542742	NA	0	0.888917	0	0.989301	0.878167	1.54813
Naip2	0.71742	1.60413	2.63547	0.608671	0.542742	NA	0	0.888917	0	0.989301	0.878167	1.54813
Ogn	0.71742	1.60413	2.63547	0.608671	0.542742	NA	0	0.888917	0	0.989301	0.878167	1.54813
Gm43335	0.786552	1.60268	2.74693	0.583444	0.559595	NA	0	0	1.31074	0	2.6345	0.774067
[truncated: 11,041 more rows]
